# Supplementary material for: SEPROGADIC – serum protein-based gastric cancer prediction model for prognosis and selection of proper adjuvant therapy
Source: Sci Rep. 2018 Nov 15;8:16892. doi: 10.1038/s41598-018-34858-x (PMC6237900; doi:10.1038/s41598-018-34858-x)
Supplement: Supplementary file 2 — Supplementary Table S1 [file 41598_2018_34858_MOESM2_ESM.xlsx]

## Sheet: Supplemental Table 1
Supplementary Table S1. The 272 biomarker candidates and optimized energy parameters of their 589 peptides for MRM assays
Uniprot ID	Gene Name	Protein Name	Peptide sequence	Precursor Mz	Precursor Charge	Product Mz	Product Charge	Fragment Ion	Skyline Output	Rank	DP *	CE ¶	CXP #
Q01995	TAGL	Transgelin	AAEDYGVIK	483.251	2	823.42	1	y7	TAGL.AAEDYGVIK.+2y7.light	1	26	17	8
Q01995	TAGL	Transgelin	AAEDYGVIK	483.251	2	694.377	1	y6	TAGL.AAEDYGVIK.+2y6.light	2	26	21	32
Q01995	TAGL	Transgelin	AAEDYGVIK	483.251	2	579.35	1	y5	TAGL.AAEDYGVIK.+2y5.light	3	26	27	10
Q01995	TAGL	Transgelin	AAEDYGVIK	483.251	2	416.287	1	y4	TAGL.AAEDYGVIK.+2y4.light	4	26	25	16
Q01995	TAGL	Transgelin	AAEDYGVIK	483.251	2	447.732	2	y8	TAGL.AAEDYGVIK.+2y8+2.light	5	26	33	8
Q01995	TAGL	Transgelin	AAEDYGVIK	483.251	2	894.457	1	y8	TAGL.AAEDYGVIK.+2y8.light	6	26	21	36
P26927	HGFL	Hepatocyte growth factor-like protein	AAFC[CAM]YQIR	514.753	2	443.716	2	y6	HGFL.AAFCYQIR.+2y6+2.light	1	76	21	12
P26927	HGFL	Hepatocyte growth factor-like protein	AAFC[CAM]YQIR	514.753	2	579.325	1	y4	HGFL.AAFCYQIR.+2y4.light	2	76	27	14
P26927	HGFL	Hepatocyte growth factor-like protein	AAFC[CAM]YQIR	514.753	2	739.356	1	y5	HGFL.AAFCYQIR.+2y5.light	3	76	25	8
P26927	HGFL	Hepatocyte growth factor-like protein	AAFC[CAM]YQIR	514.753	2	886.424	1	y6	HGFL.AAFCYQIR.+2y6.light	4	76	23	10
P26927	HGFL	Hepatocyte growth factor-like protein	AAFC[CAM]YQIR	514.753	2	450.181	1	b4	HGFL.AAFCYQIR.+2b4.light	5	76	21	42
P26927	HGFL	Hepatocyte growth factor-like protein	AAFC[CAM]YQIR	514.753	2	416.262	1	y3	HGFL.AAFCYQIR.+2y3.light	6	76	27	18
P18850	ATF6A	Cyclic AMP-dependent transcription factor ATF-6 alpha	AALSENEQLK	551.791	2	847.416	1	y7	ATF6A.AALSENEQLK.+2y7.light	1	81	27	36
P18850	ATF6A	Cyclic AMP-dependent transcription factor ATF-6 alpha	AALSENEQLK	551.791	2	480.753	2	y8	ATF6A.AALSENEQLK.+2y8+2.light	2	81	23	8
P18850	ATF6A	Cyclic AMP-dependent transcription factor ATF-6 alpha	AALSENEQLK	551.791	2	760.384	1	y6	ATF6A.AALSENEQLK.+2y6.light	3	81	27	16
P18850	ATF6A	Cyclic AMP-dependent transcription factor ATF-6 alpha	AALSENEQLK	551.791	2	631.341	1	y5	ATF6A.AALSENEQLK.+2y5.light	4	81	25	16
P18850	ATF6A	Cyclic AMP-dependent transcription factor ATF-6 alpha	AALSENEQLK	551.791	2	388.255	1	y3	ATF6A.AALSENEQLK.+2y3.light	5	81	33	6
P00558	PGK1	Phosphoglycerate kinase 1	AC[CAM]ANPAAGSVILLENLR	884.972	2	1113.66	1	y10	PGK1.ACANPAAGSVILLENLR.+2y10.light	1	176	43	48
P00558	PGK1	Phosphoglycerate kinase 1	AC[CAM]ANPAAGSVILLENLR	884.972	2	417.155	1	b4	PGK1.ACANPAAGSVILLENLR.+2b4.light	2	176	39	10
P00558	PGK1	Phosphoglycerate kinase 1	AC[CAM]ANPAAGSVILLENLR	884.972	2	1184.7	1	y11	PGK1.ACANPAAGSVILLENLR.+2y11.light	3	176	45	50
P00558	PGK1	Phosphoglycerate kinase 1	AC[CAM]ANPAAGSVILLENLR	884.972	2	303.112	1	b3	PGK1.ACANPAAGSVILLENLR.+2b3.light	4	176	47	14
P00558	PGK1	Phosphoglycerate kinase 1	AC[CAM]ANPAAGSVILLENLR	884.972	2	870.541	1	y7	PGK1.ACANPAAGSVILLENLR.+2y7.light	5	176	45	36
P00558	PGK1	Phosphoglycerate kinase 1	AC[CAM]ANPAAGSVILLENLR	884.972	2	531.289	1	y4	PGK1.ACANPAAGSVILLENLR.+2y4.light	6	176	37	16
P00558	PGK1	Phosphoglycerate kinase 1	AC[CAM]ANPAAGSVILLENLR	884.972	2	644.373	1	y5	PGK1.ACANPAAGSVILLENLR.+2y5.light	7	176	39	26
P00558	PGK1	Phosphoglycerate kinase 1	AC[CAM]ANPAAGSVILLENLR	884.972	2	757.457	1	y6	PGK1.ACANPAAGSVILLENLR.+2y6.light	8	176	43	20
P00558	PGK1	Phosphoglycerate kinase 1	AC[CAM]ANPAAGSVILLENLR	884.972	2	402.246	1	y3	PGK1.ACANPAAGSVILLENLR.+2y3.light	9	176	65	10
P00558	PGK1	Phosphoglycerate kinase 1	AC[CAM]ANPAAGSVILLENLR	884.972	2	969.609	1	y8	PGK1.ACANPAAGSVILLENLR.+2y8.light	10	176	45	42
P09622	DLDH	Dihydrolipoyl dehydrogenase, mitochondrial	ADGGTQVIDTK	552.78	2	363.187	1	y3	DLDH.ADGGTQVIDTK.+2y3.light	1	96	25	14
P09622	DLDH	Dihydrolipoyl dehydrogenase, mitochondrial	ADGGTQVIDTK	552.78	2	476.271	1	y4	DLDH.ADGGTQVIDTK.+2y4.light	2	96	27	20
P09622	DLDH	Dihydrolipoyl dehydrogenase, mitochondrial	ADGGTQVIDTK	552.78	2	918.489	1	y9	DLDH.ADGGTQVIDTK.+2y9.light	3	96	25	38
P09622	DLDH	Dihydrolipoyl dehydrogenase, mitochondrial	ADGGTQVIDTK	552.78	2	575.34	1	y5	DLDH.ADGGTQVIDTK.+2y5.light	4	96	29	4
P09622	DLDH	Dihydrolipoyl dehydrogenase, mitochondrial	ADGGTQVIDTK	552.78	2	459.748	2	y9	DLDH.ADGGTQVIDTK.+2y9+2.light	5	96	23	6
P01011	AACT	Alpha-1-antichymotrypsin	ADLSGITGAR	480.759	2	661.363	1	y7	AACT.ADLSGITGAR.+2y7.light	1	36	23	28
P01011	AACT	Alpha-1-antichymotrypsin	ADLSGITGAR	480.759	2	574.331	1	y6	AACT.ADLSGITGAR.+2y6.light	2	36	19	26
P01011	AACT	Alpha-1-antichymotrypsin	ADLSGITGAR	480.759	2	404.225	1	y4	AACT.ADLSGITGAR.+2y4.light	3	36	21	18
P01011	AACT	Alpha-1-antichymotrypsin	ADLSGITGAR	480.759	2	387.187	1	b4	AACT.ADLSGITGAR.+2b4.light	4	36	19	22
P01011	AACT	Alpha-1-antichymotrypsin	ADLSGITGAR	480.759	2	387.727	2	y8	AACT.ADLSGITGAR.+2y8+2.light	5	36	19	22
P01011	AACT	Alpha-1-antichymotrypsin	ADLSGITGAR	480.759	2	300.155	1	b3	AACT.ADLSGITGAR.+2b3.light	6	36	19	24
P01011	AACT	Alpha-1-antichymotrypsin	ADLSGITGAR	480.759	2	303.178	1	y3	AACT.ADLSGITGAR.+2y3.light	7	36	19	16
P01011	AACT	Alpha-1-antichymotrypsin	ADLSGITGAR	480.759	2	517.309	1	y5	AACT.ADLSGITGAR.+2y5.light	8	36	19	10
P01011	AACT	Alpha-1-antichymotrypsin	ADLSGITGAR	480.759	2	774.447	1	y8	AACT.ADLSGITGAR.+2y8.light	9	36	19	32
P01011	AACT	Alpha-1-antichymotrypsin	ADLSGITGAR	480.759	2	557.293	1	b6	AACT.ADLSGITGAR.+2b6.light	10	36	17	30
O75891	AL1L1	Cytosolic 10-formyltetrahydrofolate dehydrogenase	ADPLGLEAEK	521.774	2	428.742	2	y8	AL1L1.ADPLGLEAEK.+2y8+2.light	1	51	21	32
O75891	AL1L1	Cytosolic 10-formyltetrahydrofolate dehydrogenase	ADPLGLEAEK	521.774	2	646.341	1	y6	AL1L1.ADPLGLEAEK.+2y6.light	2	51	25	26
O75891	AL1L1	Cytosolic 10-formyltetrahydrofolate dehydrogenase	ADPLGLEAEK	521.774	2	856.477	1	y8	AL1L1.ADPLGLEAEK.+2y8.light	3	51	21	8
O75891	AL1L1	Cytosolic 10-formyltetrahydrofolate dehydrogenase	ADPLGLEAEK	521.774	2	759.425	1	y7	AL1L1.ADPLGLEAEK.+2y7.light	4	51	29	14
O75891	AL1L1	Cytosolic 10-formyltetrahydrofolate dehydrogenase	ADPLGLEAEK	521.774	2	347.193	1	y3	AL1L1.ADPLGLEAEK.+2y3.light	5	51	35	14
O75891	AL1L1	Cytosolic 10-formyltetrahydrofolate dehydrogenase	ADPLGLEAEK	521.774	2	397.208	1	b4	AL1L1.ADPLGLEAEK.+2b4.light	6	51	19	14
O75891	AL1L1	Cytosolic 10-formyltetrahydrofolate dehydrogenase	ADPLGLEAEK	521.774	2	476.235	1	y4	AL1L1.ADPLGLEAEK.+2y4.light	7	51	35	20
P05060	SCG1	Secretogranin-1	ADQTVLTEDEK	624.801	2	734.357	1	y6	SCG1.ADQTVLTEDEK.+2y6.light	1	81	25	12
P05060	SCG1	Secretogranin-1	ADQTVLTEDEK	624.801	2	621.273	1	y5	SCG1.ADQTVLTEDEK.+2y5.light	2	81	27	26
P05060	SCG1	Secretogranin-1	ADQTVLTEDEK	624.801	2	515.246	1	b5	SCG1.ADQTVLTEDEK.+2b5.light	3	81	23	20
P05060	SCG1	Secretogranin-1	ADQTVLTEDEK	624.801	2	833.425	1	y7	SCG1.ADQTVLTEDEK.+2y7.light	4	81	27	34
P05060	SCG1	Secretogranin-1	ADQTVLTEDEK	624.801	2	934.473	1	y8	SCG1.ADQTVLTEDEK.+2y8.light	5	81	27	44
P05060	SCG1	Secretogranin-1	ADQTVLTEDEK	624.801	2	315.13	1	b3	SCG1.ADQTVLTEDEK.+2b3.light	6	81	27	8
P05060	SCG1	Secretogranin-1	ADQTVLTEDEK	624.801	2	314.669	2	b6	SCG1.ADQTVLTEDEK.+2b6+2.light	7	81	27	8
P05060	SCG1	Secretogranin-1	ADQTVLTEDEK	624.801	2	416.178	1	b4	SCG1.ADQTVLTEDEK.+2b4.light	8	81	25	8
P05060	SCG1	Secretogranin-1	ADQTVLTEDEK	624.801	2	391.182	1	y3	SCG1.ADQTVLTEDEK.+2y3.light	9	81	39	16
P05060	SCG1	Secretogranin-1	ADQTVLTEDEK	624.801	2	520.225	1	y4	SCG1.ADQTVLTEDEK.+2y4.light	10	81	25	20
P05060	SCG1	Secretogranin-1	ADQTVLTEDEK	624.801	2	628.33	1	b6	SCG1.ADQTVLTEDEK.+2b6.light	11	81	21	8
Q12805	FBLN3	EGF-containing fibulin-like extracellular matrix protein 1	ADQVC[CAM]INLR	544.779	2	675.361	1	y5	FBLN3.ADQVCINLR.+2y5.light	1	66	25	28
Q12805	FBLN3	EGF-containing fibulin-like extracellular matrix protein 1	ADQVC[CAM]INLR	544.779	2	315.13	1	b3	FBLN3.ADQVCINLR.+2b3.light	2	66	25	14
Q12805	FBLN3	EGF-containing fibulin-like extracellular matrix protein 1	ADQVC[CAM]INLR	544.779	2	774.429	1	y6	FBLN3.ADQVCINLR.+2y6.light	3	66	27	32
Q12805	FBLN3	EGF-containing fibulin-like extracellular matrix protein 1	ADQVC[CAM]INLR	544.779	2	402.246	1	y3	FBLN3.ADQVCINLR.+2y3.light	4	66	25	18
Q12805	FBLN3	EGF-containing fibulin-like extracellular matrix protein 1	ADQVC[CAM]INLR	544.779	2	414.198	1	b4	FBLN3.ADQVCINLR.+2b4.light	5	66	21	4
Q12805	FBLN3	EGF-containing fibulin-like extracellular matrix protein 1	ADQVC[CAM]INLR	544.779	2	451.747	2	y7	FBLN3.ADQVCINLR.+2y7+2.light	6	66	21	18
Q12805	FBLN3	EGF-containing fibulin-like extracellular matrix protein 1	ADQVC[CAM]INLR	544.779	2	515.33	1	y4	FBLN3.ADQVCINLR.+2y4.light	7	66	31	20
Q12805	FBLN3	EGF-containing fibulin-like extracellular matrix protein 1	ADQVC[CAM]INLR	544.779	2	387.718	2	y6	FBLN3.ADQVCINLR.+2y6+2.light	8	66	41	18
Q92692	PVRL2	Nectin-2	AEQVIFVR	481.277	2	534.34	1	y4	PVRL2.AEQVIFVR.+2y4.light	1	81	25	6
Q92692	PVRL2	Nectin-2	AEQVIFVR	481.277	2	761.467	1	y6	PVRL2.AEQVIFVR.+2y6.light	2	81	21	32
Q92692	PVRL2	Nectin-2	AEQVIFVR	481.277	2	633.408	1	y5	PVRL2.AEQVIFVR.+2y5.light	3	81	23	26
Q92692	PVRL2	Nectin-2	AEQVIFVR	481.277	2	421.256	1	y3	PVRL2.AEQVIFVR.+2y3.light	4	81	25	16
Q92692	PVRL2	Nectin-2	AEQVIFVR	481.277	2	329.146	1	b3	PVRL2.AEQVIFVR.+2b3.light	5	81	21	4
Q92692	PVRL2	Nectin-2	AEQVIFVR	481.277	2	381.237	2	y6	PVRL2.AEQVIFVR.+2y6+2.light	6	81	17	16
Q92692	PVRL2	Nectin-2	AEQVIFVR	481.277	2	428.214	1	b4	PVRL2.AEQVIFVR.+2b4.light	7	81	17	10
Q92692	PVRL2	Nectin-2	AEQVIFVR	481.277	2	541.298	1	b5	PVRL2.AEQVIFVR.+2b5.light	8	81	15	6
Q9H4A4	AMPB	Aminopeptidase B	AFFPC[CAM]FDTPAVK	700.339	2	517.752	2	y9	AMPB.AFFPCFDTPAVK.+2y9+2.light	1	111	29	8
Q9H4A4	AMPB	Aminopeptidase B	AFFPC[CAM]FDTPAVK	700.339	2	1034.5	1	y9	AMPB.AFFPCFDTPAVK.+2y9.light	2	111	27	44
Q9H4A4	AMPB	Aminopeptidase B	AFFPC[CAM]FDTPAVK	700.339	2	591.287	2	y10	AMPB.AFFPCFDTPAVK.+2y10+2.light	3	111	27	26
Q9H4A4	AMPB	Aminopeptidase B	AFFPC[CAM]FDTPAVK	700.339	2	366.181	1	b3	AMPB.AFFPCFDTPAVK.+2b3.light	4	111	25	14
Q9H4A4	AMPB	Aminopeptidase B	AFFPC[CAM]FDTPAVK	700.339	2	414.271	1	y4	AMPB.AFFPCFDTPAVK.+2y4.light	5	111	43	12
Q9H4A4	AMPB	Aminopeptidase B	AFFPC[CAM]FDTPAVK	700.339	2	777.414	1	y7	AMPB.AFFPCFDTPAVK.+2y7.light	6	111	37	32
Q9H4A4	AMPB	Aminopeptidase B	AFFPC[CAM]FDTPAVK	700.339	2	515.319	1	y5	AMPB.AFFPCFDTPAVK.+2y5.light	7	111	41	14
Q9H4A4	AMPB	Aminopeptidase B	AFFPC[CAM]FDTPAVK	700.339	2	937.445	1	y8	AMPB.AFFPCFDTPAVK.+2y8.light	8	111	35	40
P12955	PEPD	Xaa-Pro dipeptidase	AFTPFSGPK	476.25	2	632.34	1	y6	PEPD.AFTPFSGPK.+2y6.light	1	71	23	28
P12955	PEPD	Xaa-Pro dipeptidase	AFTPFSGPK	476.25	2	733.388	1	y7	PEPD.AFTPFSGPK.+2y7.light	2	71	17	32
P12955	PEPD	Xaa-Pro dipeptidase	AFTPFSGPK	476.25	2	320.16	1	b3	PEPD.AFTPFSGPK.+2b3.light	3	71	17	16
P12955	PEPD	Xaa-Pro dipeptidase	AFTPFSGPK	476.25	2	388.219	1	y4	PEPD.AFTPFSGPK.+2y4.light	4	71	33	20
P12955	PEPD	Xaa-Pro dipeptidase	AFTPFSGPK	476.25	2	316.674	2	y6	PEPD.AFTPFSGPK.+2y6+2.light	5	71	27	4
P12955	PEPD	Xaa-Pro dipeptidase	AFTPFSGPK	476.25	2	367.198	2	y7	PEPD.AFTPFSGPK.+2y7+2.light	6	71	19	8
P12955	PEPD	Xaa-Pro dipeptidase	AFTPFSGPK	476.25	2	301.187	1	y3	PEPD.AFTPFSGPK.+2y3.light	7	71	35	16
P12955	PEPD	Xaa-Pro dipeptidase	AFTPFSGPK	476.25	2	535.287	1	y5	PEPD.AFTPFSGPK.+2y5.light	8	71	29	26
Q8WVN6	SCTM1	Secreted and transmembrane protein 1	AGAQQGLSR	444.238	2	432.257	1	y4	SCTM1.AGAQQGLSR.+2y4.light	1	51	25	18
Q8WVN6	SCTM1	Secreted and transmembrane protein 1	AGAQQGLSR	444.238	2	560.315	1	y5	SCTM1.AGAQQGLSR.+2y5.light	2	51	23	10
Q8WVN6	SCTM1	Secreted and transmembrane protein 1	AGAQQGLSR	444.238	2	688.374	1	y6	SCTM1.AGAQQGLSR.+2y6.light	3	51	23	12
Q8WVN6	SCTM1	Secreted and transmembrane protein 1	AGAQQGLSR	444.238	2	328.162	1	b4	SCTM1.AGAQQGLSR.+2b4.light	4	51	21	12
Q8WVN6	SCTM1	Secreted and transmembrane protein 1	AGAQQGLSR	444.238	2	344.69	2	y6	SCTM1.AGAQQGLSR.+2y6+2.light	5	51	21	8
Q8WVN6	SCTM1	Secreted and transmembrane protein 1	AGAQQGLSR	444.238	2	380.209	2	y7	SCTM1.AGAQQGLSR.+2y7+2.light	6	51	21	14
Q8WVN6	SCTM1	Secreted and transmembrane protein 1	AGAQQGLSR	444.238	2	375.235	1	y3	SCTM1.AGAQQGLSR.+2y3.light	7	51	25	12
Q8WVN6	SCTM1	Secreted and transmembrane protein 1	AGAQQGLSR	444.238	2	759.411	1	y7	SCTM1.AGAQQGLSR.+2y7.light	8	51	23	30
Q8WVN6	SCTM1	Secreted and transmembrane protein 1	AGAQQGLSR	444.238	2	816.432	1	y8	SCTM1.AGAQQGLSR.+2y8.light	9	51	23	34
P08123	CO1A2	Collagen alpha-2	AGEDGHPGK	434.201	2	301.187	1	y3	CO1A2.AGEDGHPGK.+2y3.light	1	56	27	14
P08123	CO1A2	Collagen alpha-2	AGEDGHPGK	434.201	2	398.683	2	y8	CO1A2.AGEDGHPGK.+2y8+2.light	2	56	23	8
P08123	CO1A2	Collagen alpha-2	AGEDGHPGK	434.201	2	567.216	1	b6	CO1A2.AGEDGHPGK.+2b6.light	3	56	21	22
P08123	CO1A2	Collagen alpha-2	AGEDGHPGK	434.201	2	610.294	1	y6	CO1A2.AGEDGHPGK.+2y6.light	4	56	21	8
P08123	CO1A2	Collagen alpha-2	AGEDGHPGK	434.201	2	361.149	2	b8	CO1A2.AGEDGHPGK.+2b8+2.light	5	56	25	8
P08123	CO1A2	Collagen alpha-2	AGEDGHPGK	434.201	2	495.267	1	y5	CO1A2.AGEDGHPGK.+2y5.light	6	56	23	18
P08123	CO1A2	Collagen alpha-2	AGEDGHPGK	434.201	2	739.337	1	y7	CO1A2.AGEDGHPGK.+2y7.light	7	56	21	30
P08123	CO1A2	Collagen alpha-2	AGEDGHPGK	434.201	2	796.358	1	y8	CO1A2.AGEDGHPGK.+2y8.light	8	56	21	32
P23526	SAHH	Adenosylhomocysteinase	AGIPVYAWK	502.782	2	763.414	1	y6	SAHH.AGIPVYAWK.+2y6.light	1	91	19	30
P23526	SAHH	Adenosylhomocysteinase	AGIPVYAWK	502.782	2	382.211	2	y6	SAHH.AGIPVYAWK.+2y6+2.light	2	91	21	10
P23526	SAHH	Adenosylhomocysteinase	AGIPVYAWK	502.782	2	567.293	1	y4	SAHH.AGIPVYAWK.+2y4.light	3	91	29	16
P23526	SAHH	Adenosylhomocysteinase	AGIPVYAWK	502.782	2	333.192	1	y2	SAHH.AGIPVYAWK.+2y2.light	4	91	35	6
P23526	SAHH	Adenosylhomocysteinase	AGIPVYAWK	502.782	2	333.684	2	y5	SAHH.AGIPVYAWK.+2y5+2.light	5	91	35	6
P23526	SAHH	Adenosylhomocysteinase	AGIPVYAWK	502.782	2	404.229	1	y3	SAHH.AGIPVYAWK.+2y3.light	6	91	33	16
P08294	SODE	Extracellular superoxide dismutase	AGLAASLAGPHSIVGR	492.948	3	618.346	2	y13	SODE.AGLAASLAGPHSIVGR.+3y13+2.light	1	76	19	4
P08294	SODE	Extracellular superoxide dismutase	AGLAASLAGPHSIVGR	492.948	3	582.828	2	y12	SODE.AGLAASLAGPHSIVGR.+3y12+2.light	2	76	19	4
P08294	SODE	Extracellular superoxide dismutase	AGLAASLAGPHSIVGR	492.948	3	547.309	2	y11	SODE.AGLAASLAGPHSIVGR.+3y11+2.light	3	76	19	6
P08294	SODE	Extracellular superoxide dismutase	AGLAASLAGPHSIVGR	492.948	3	313.187	1	b4	SODE.AGLAASLAGPHSIVGR.+3b4.light	4	76	17	14
P08294	SODE	Extracellular superoxide dismutase	AGLAASLAGPHSIVGR	492.948	3	531.325	1	y5	SODE.AGLAASLAGPHSIVGR.+3y5.light	5	76	33	10
P08294	SODE	Extracellular superoxide dismutase	AGLAASLAGPHSIVGR	492.948	3	450.261	3	y14	SODE.AGLAASLAGPHSIVGR.+3y14+3.light	6	76	17	8
P08294	SODE	Extracellular superoxide dismutase	AGLAASLAGPHSIVGR	492.948	3	822.458	1	y8	SODE.AGLAASLAGPHSIVGR.+3y8.light	7	76	25	8
P08294	SODE	Extracellular superoxide dismutase	AGLAASLAGPHSIVGR	492.948	3	411.733	2	y8	SODE.AGLAASLAGPHSIVGR.+3y8+2.light	8	76	15	24
P08294	SODE	Extracellular superoxide dismutase	AGLAASLAGPHSIVGR	492.948	3	447.251	2	y9	SODE.AGLAASLAGPHSIVGR.+3y9+2.light	9	76	25	10
P08294	SODE	Extracellular superoxide dismutase	AGLAASLAGPHSIVGR	492.948	3	893.495	1	y9	SODE.AGLAASLAGPHSIVGR.+3y9.light	10	76	25	16
P08294	SODE	Extracellular superoxide dismutase	AGLAASLAGPHSIVGR	492.948	3	765.437	1	y7	SODE.AGLAASLAGPHSIVGR.+3y7.light	11	76	25	14
P08294	SODE	Extracellular superoxide dismutase	AGLAASLAGPHSIVGR	492.948	3	503.793	2	y10	SODE.AGLAASLAGPHSIVGR.+3y10+2.light	12	76	19	10
P08294	SODE	Extracellular superoxide dismutase	AGLAASLAGPHSIVGR	492.948	3	334.696	2	y6	SODE.AGLAASLAGPHSIVGR.+3y6+2.light	13	76	33	16
P08294	SODE	Extracellular superoxide dismutase	AGLAASLAGPHSIVGR	492.948	3	668.384	1	y6	SODE.AGLAASLAGPHSIVGR.+3y6.light	14	76	29	6
P08294	SODE	Extracellular superoxide dismutase	AGLAASLAGPHSIVGR	492.948	3	444.293	1	y4	SODE.AGLAASLAGPHSIVGR.+3y4.light	15	76	35	8
O95967	FBLN4	EGF-containing fibulin-like extracellular matrix protein 2	AGNSQGDFYIR	614.291	2	770.383	1	y6	FBLN4.AGNSQGDFYIR.+2y6.light	1	96	29	14
O95967	FBLN4	EGF-containing fibulin-like extracellular matrix protein 2	AGNSQGDFYIR	614.291	2	598.335	1	y4	FBLN4.AGNSQGDFYIR.+2y4.light	2	96	35	26
O95967	FBLN4	EGF-containing fibulin-like extracellular matrix protein 2	AGNSQGDFYIR	614.291	2	898.442	1	y7	FBLN4.AGNSQGDFYIR.+2y7.light	3	96	27	38
O95967	FBLN4	EGF-containing fibulin-like extracellular matrix protein 2	AGNSQGDFYIR	614.291	2	985.474	1	y8	FBLN4.AGNSQGDFYIR.+2y8.light	4	96	29	42
O95967	FBLN4	EGF-containing fibulin-like extracellular matrix protein 2	AGNSQGDFYIR	614.291	2	330.141	1	b4	FBLN4.AGNSQGDFYIR.+2b4.light	5	96	29	18
O95967	FBLN4	EGF-containing fibulin-like extracellular matrix protein 2	AGNSQGDFYIR	614.291	2	451.266	1	y3	FBLN4.AGNSQGDFYIR.+2y3.light	6	96	33	20
O95967	FBLN4	EGF-containing fibulin-like extracellular matrix protein 2	AGNSQGDFYIR	614.291	2	458.199	1	b5	FBLN4.AGNSQGDFYIR.+2b5.light	7	96	25	24
O95967	FBLN4	EGF-containing fibulin-like extracellular matrix protein 2	AGNSQGDFYIR	614.291	2	713.362	1	y5	FBLN4.AGNSQGDFYIR.+2y5.light	8	96	29	12
Q14574	DSC3	Desmocollin-3	AGQAATK	323.68	2	390.235	1	y4	DSC3.AGQAATK.+2y4.light	1	86	17	4
Q14574	DSC3	Desmocollin-3	AGQAATK	323.68	2	575.315	1	y6	DSC3.AGQAATK.+2y6.light	2	86	15	14
Q14574	DSC3	Desmocollin-3	AGQAATK	323.68	2	518.293	1	y5	DSC3.AGQAATK.+2y5.light	3	86	15	16
Q14574	DSC3	Desmocollin-3	AGQAATK	323.68	2	319.198	1	y3	DSC3.AGQAATK.+2y3.light	4	86	19	6
Q14574	DSC3	Desmocollin-3	AGQAATK	323.68	2	500.246	1	b6	DSC3.AGQAATK.+2b6.light	5	86	17	8
P23141	EST1	Liver carboxylesterase 1	AGQLLSELFTNR	674.865	2	866.437	1	y7	EST1.AGQLLSELFTNR.+2y7.light	1	111	33	6
P23141	EST1	Liver carboxylesterase 1	AGQLLSELFTNR	674.865	2	979.521	1	y8	EST1.AGQLLSELFTNR.+2y8.light	2	111	33	46
P23141	EST1	Liver carboxylesterase 1	AGQLLSELFTNR	674.865	2	483.293	1	b5	EST1.AGQLLSELFTNR.+2b5.light	3	111	25	24
P23141	EST1	Liver carboxylesterase 1	AGQLLSELFTNR	674.865	2	370.208	1	b4	EST1.AGQLLSELFTNR.+2b4.light	4	111	35	18
P23141	EST1	Liver carboxylesterase 1	AGQLLSELFTNR	674.865	2	1092.6	1	y9	EST1.AGQLLSELFTNR.+2y9.light	5	111	33	20
P23141	EST1	Liver carboxylesterase 1	AGQLLSELFTNR	674.865	2	390.21	1	y3	EST1.AGQLLSELFTNR.+2y3.light	6	111	25	26
P23141	EST1	Liver carboxylesterase 1	AGQLLSELFTNR	674.865	2	390.206	2	y6	EST1.AGQLLSELFTNR.+2y6+2.light	7	111	25	26
P23141	EST1	Liver carboxylesterase 1	AGQLLSELFTNR	674.865	2	779.405	1	y6	EST1.AGQLLSELFTNR.+2y6.light	8	111	33	36
P23141	EST1	Liver carboxylesterase 1	AGQLLSELFTNR	674.865	2	650.362	1	y5	EST1.AGQLLSELFTNR.+2y5.light	9	111	33	30
P23141	EST1	Liver carboxylesterase 1	AGQLLSELFTNR	674.865	2	537.278	1	y4	EST1.AGQLLSELFTNR.+2y4.light	10	111	33	36
P23141	EST1	Liver carboxylesterase 1	AGQLLSELFTNR	674.865	2	325.685	2	y5	EST1.AGQLLSELFTNR.+2y5+2.light	11	111	43	24
Q8NBP7	PCSK9	Proprotein convertase subtilisin/kexin type 9	AGVVLVTAAGNFR	637.864	2	736.374	1	y7	PCSK9.AGVVLVTAAGNFR.+2y7.light	1	91	29	30
Q8NBP7	PCSK9	Proprotein convertase subtilisin/kexin type 9	AGVVLVTAAGNFR	637.864	2	835.442	1	y8	PCSK9.AGVVLVTAAGNFR.+2y8.light	2	91	29	8
Q8NBP7	PCSK9	Proprotein convertase subtilisin/kexin type 9	AGVVLVTAAGNFR	637.864	2	440.287	1	b5	PCSK9.AGVVLVTAAGNFR.+2b5.light	3	91	27	12
Q8NBP7	PCSK9	Proprotein convertase subtilisin/kexin type 9	AGVVLVTAAGNFR	637.864	2	493.252	1	y4	PCSK9.AGVVLVTAAGNFR.+2y4.light	4	91	23	8
Q8NBP7	PCSK9	Proprotein convertase subtilisin/kexin type 9	AGVVLVTAAGNFR	637.864	2	564.289	1	y5	PCSK9.AGVVLVTAAGNFR.+2y5.light	5	91	23	22
Q8NBP7	PCSK9	Proprotein convertase subtilisin/kexin type 9	AGVVLVTAAGNFR	637.864	2	948.526	1	y9	PCSK9.AGVVLVTAAGNFR.+2y9.light	6	91	29	42
Q8NBP7	PCSK9	Proprotein convertase subtilisin/kexin type 9	AGVVLVTAAGNFR	637.864	2	539.355	1	b6	PCSK9.AGVVLVTAAGNFR.+2b6.light	7	91	23	10
Q8NBP7	PCSK9	Proprotein convertase subtilisin/kexin type 9	AGVVLVTAAGNFR	637.864	2	327.203	1	b4	PCSK9.AGVVLVTAAGNFR.+2b4.light	8	91	31	6
Q8NBP7	PCSK9	Proprotein convertase subtilisin/kexin type 9	AGVVLVTAAGNFR	637.864	2	635.326	1	y6	PCSK9.AGVVLVTAAGNFR.+2y6.light	9	91	27	26
Q8NBP7	PCSK9	Proprotein convertase subtilisin/kexin type 9	AGVVLVTAAGNFR	637.864	2	782.477	1	b9	PCSK9.AGVVLVTAAGNFR.+2b9.light	10	91	21	32
Q8NBP7	PCSK9	Proprotein convertase subtilisin/kexin type 9	AGVVLVTAAGNFR	637.864	2	322.187	1	y2	PCSK9.AGVVLVTAAGNFR.+2y2.light	11	91	21	8
P01130	LDLR	Low-density lipoprotein receptor	AHGVSSYDTVISR	464.569	3	375.235	1	y3	LDLR.AHGVSSYDTVISR.+3y3.light	1	66	19	14
P01130	LDLR	Low-density lipoprotein receptor	AHGVSSYDTVISR	464.569	3	459.701	2	b9	LDLR.AHGVSSYDTVISR.+3b9+2.light	2	66	15	20
P01130	LDLR	Low-density lipoprotein receptor	AHGVSSYDTVISR	464.569	3	509.235	2	b10	LDLR.AHGVSSYDTVISR.+3b10+2.light	3	66	11	6
P01130	LDLR	Low-density lipoprotein receptor	AHGVSSYDTVISR	464.569	3	474.303	1	y4	LDLR.AHGVSSYDTVISR.+3y4.light	4	66	19	10
P01130	LDLR	Low-density lipoprotein receptor	AHGVSSYDTVISR	464.569	3	575.351	1	y5	LDLR.AHGVSSYDTVISR.+3y5.light	5	66	19	28
P01130	LDLR	Low-density lipoprotein receptor	AHGVSSYDTVISR	464.569	3	539.257	1	b6	LDLR.AHGVSSYDTVISR.+3b6.light	6	66	19	12
P01130	LDLR	Low-density lipoprotein receptor	AHGVSSYDTVISR	464.569	3	690.378	1	y6	LDLR.AHGVSSYDTVISR.+3y6.light	7	66	17	30
P01130	LDLR	Low-density lipoprotein receptor	AHGVSSYDTVISR	464.569	3	376.196	3	y10	LDLR.AHGVSSYDTVISR.+3y10+3.light	8	66	19	20
P01130	LDLR	Low-density lipoprotein receptor	AHGVSSYDTVISR	464.569	3	409.177	2	b8	LDLR.AHGVSSYDTVISR.+3b8+2.light	9	66	15	4
P01130	LDLR	Low-density lipoprotein receptor	AHGVSSYDTVISR	464.569	3	365.193	1	b4	LDLR.AHGVSSYDTVISR.+3b4.light	10	66	27	14
P02675	FIBB	Fibrinogen beta chain	AHYGGFTVQNEANK	512.579	3	703.337	1	y6	FIBB.AHYGGFTVQNEANK.+3y6.light	1	66	17	14
P02675	FIBB	Fibrinogen beta chain	AHYGGFTVQNEANK	512.579	3	575.278	1	y5	FIBB.AHYGGFTVQNEANK.+3y5.light	2	66	17	10
P02675	FIBB	Fibrinogen beta chain	AHYGGFTVQNEANK	512.579	3	417.201	2	b8	FIBB.AHYGGFTVQNEANK.+3b8+2.light	3	66	15	4
P02675	FIBB	Fibrinogen beta chain	AHYGGFTVQNEANK	512.579	3	734.326	1	b7	FIBB.AHYGGFTVQNEANK.+3b7.light	4	66	17	16
P02675	FIBB	Fibrinogen beta chain	AHYGGFTVQNEANK	512.579	3	633.278	1	b6	FIBB.AHYGGFTVQNEANK.+3b6.light	5	66	23	12
P02675	FIBB	Fibrinogen beta chain	AHYGGFTVQNEANK	512.579	3	372.167	1	b3	FIBB.AHYGGFTVQNEANK.+3b3.light	6	66	33	10
P02675	FIBB	Fibrinogen beta chain	AHYGGFTVQNEANK	512.579	3	332.193	1	y3	FIBB.AHYGGFTVQNEANK.+3y3.light	7	66	27	8
P02675	FIBB	Fibrinogen beta chain	AHYGGFTVQNEANK	512.579	3	486.21	1	b5	FIBB.AHYGGFTVQNEANK.+3b5.light	8	66	29	12
P02675	FIBB	Fibrinogen beta chain	AHYGGFTVQNEANK	512.579	3	461.235	1	y4	FIBB.AHYGGFTVQNEANK.+3y4.light	9	66	19	10
P02675	FIBB	Fibrinogen beta chain	AHYGGFTVQNEANK	512.579	3	443.214	3	y12	FIBB.AHYGGFTVQNEANK.+3y12+3.light	10	66	31	26
Q12866	MERTK	Tyrosine-protein kinase Mer	AIPSPPTEVSIR	633.856	2	541.796	2	y10	MERTK.AIPSPPTEVSIR.+2y10+2.light	1	126	23	10
Q12866	MERTK	Tyrosine-protein kinase Mer	AIPSPPTEVSIR	633.856	2	449.753	2	y8	MERTK.AIPSPPTEVSIR.+2y8+2.light	2	126	33	18
Q12866	MERTK	Tyrosine-protein kinase Mer	AIPSPPTEVSIR	633.856	2	801.446	1	y7	MERTK.AIPSPPTEVSIR.+2y7.light	3	126	39	10
Q12866	MERTK	Tyrosine-protein kinase Mer	AIPSPPTEVSIR	633.856	2	401.227	2	y7	MERTK.AIPSPPTEVSIR.+2y7+2.light	4	126	41	8
Q12866	MERTK	Tyrosine-protein kinase Mer	AIPSPPTEVSIR	633.856	2	898.499	1	y8	MERTK.AIPSPPTEVSIR.+2y8.light	5	126	31	38
Q12866	MERTK	Tyrosine-protein kinase Mer	AIPSPPTEVSIR	633.856	2	704.394	1	y6	MERTK.AIPSPPTEVSIR.+2y6.light	6	126	45	30
Q12866	MERTK	Tyrosine-protein kinase Mer	AIPSPPTEVSIR	633.856	2	474.303	1	y4	MERTK.AIPSPPTEVSIR.+2y4.light	7	126	47	8
Q12866	MERTK	Tyrosine-protein kinase Mer	AIPSPPTEVSIR	633.856	2	603.346	1	y5	MERTK.AIPSPPTEVSIR.+2y5.light	8	126	45	16
P10451	OSTP	Osteopontin	AIPVAQDLNAPSDWDSR	927.953	2	835.892	2	y15	OSTP.AIPVAQDLNAPSDWDSR.+2y15+2.light	1	151	35	6
P10451	OSTP	Osteopontin	AIPVAQDLNAPSDWDSR	927.953	2	862.369	1	y7	OSTP.AIPVAQDLNAPSDWDSR.+2y7.light	2	151	41	8
P10451	OSTP	Osteopontin	AIPVAQDLNAPSDWDSR	927.953	2	563.257	1	y4	OSTP.AIPVAQDLNAPSDWDSR.+2y4.light	3	151	57	24
P10451	OSTP	Osteopontin	AIPVAQDLNAPSDWDSR	927.953	2	1047.45	1	y9	OSTP.AIPVAQDLNAPSDWDSR.+2y9.light	4	151	47	44
P10451	OSTP	Osteopontin	AIPVAQDLNAPSDWDSR	927.953	2	993.536	1	b10	OSTP.AIPVAQDLNAPSDWDSR.+2b10.light	5	151	33	42
P10451	OSTP	Osteopontin	AIPVAQDLNAPSDWDSR	927.953	2	933.406	1	y8	OSTP.AIPVAQDLNAPSDWDSR.+2y8.light	6	151	43	38
P10451	OSTP	Osteopontin	AIPVAQDLNAPSDWDSR	927.953	2	1160.53	1	y10	OSTP.AIPVAQDLNAPSDWDSR.+2y10.light	7	151	49	50
P10451	OSTP	Osteopontin	AIPVAQDLNAPSDWDSR	927.953	2	339.646	2	y5	OSTP.AIPVAQDLNAPSDWDSR.+2y5+2.light	8	151	47	4
P10451	OSTP	Osteopontin	AIPVAQDLNAPSDWDSR	927.953	2	377.178	1	y3	OSTP.AIPVAQDLNAPSDWDSR.+2y3.light	9	151	37	18
P10451	OSTP	Osteopontin	AIPVAQDLNAPSDWDSR	927.953	2	765.316	1	y6	OSTP.AIPVAQDLNAPSDWDSR.+2y6.light	10	151	53	10
O75594	PGRP1	Peptidoglycan recognition protein 1	ALASEC[CAM]AQHLSLPLR	555.963	3	741.38	2	y13	PGRP1.ALASECAQHLSLPLR.+3y13+2.light	1	81	19	10
O75594	PGRP1	Peptidoglycan recognition protein 1	ALASEC[CAM]AQHLSLPLR	555.963	3	705.862	2	y12	PGRP1.ALASECAQHLSLPLR.+3y12+2.light	2	81	21	28
O75594	PGRP1	Peptidoglycan recognition protein 1	ALASEC[CAM]AQHLSLPLR	555.963	3	385.256	1	y3	PGRP1.ALASECAQHLSLPLR.+3y3.light	3	81	29	16
O75594	PGRP1	Peptidoglycan recognition protein 1	ALASEC[CAM]AQHLSLPLR	555.963	3	585.372	1	y5	PGRP1.ALASECAQHLSLPLR.+3y5.light	4	81	31	24
O75594	PGRP1	Peptidoglycan recognition protein 1	ALASEC[CAM]AQHLSLPLR	555.963	3	698.456	1	y6	PGRP1.ALASECAQHLSLPLR.+3y6.light	5	81	33	28
O75594	PGRP1	Peptidoglycan recognition protein 1	ALASEC[CAM]AQHLSLPLR	555.963	3	597.824	2	y10	PGRP1.ALASECAQHLSLPLR.+3y10+2.light	6	81	25	6
O75594	PGRP1	Peptidoglycan recognition protein 1	ALASEC[CAM]AQHLSLPLR	555.963	3	662.346	2	y11	PGRP1.ALASECAQHLSLPLR.+3y11+2.light	7	81	21	6
O75594	PGRP1	Peptidoglycan recognition protein 1	ALASEC[CAM]AQHLSLPLR	555.963	3	497.926	3	b14	PGRP1.ALASECAQHLSLPLR.+3b14+3.light	8	81	29	20
O75594	PGRP1	Peptidoglycan recognition protein 1	ALASEC[CAM]AQHLSLPLR	555.963	3	498.34	1	y4	PGRP1.ALASECAQHLSLPLR.+3y4.light	9	81	29	20
O75594	PGRP1	Peptidoglycan recognition protein 1	ALASEC[CAM]AQHLSLPLR	555.963	3	343.198	1	b4	PGRP1.ALASECAQHLSLPLR.+3b4.light	10	81	37	6
P01034	CYTC	Cystatin-C	ALDFAVGEYNK	613.806	2	610.283	1	y5	CYTC.ALDFAVGEYNK.+2y5.light	1	56	25	26
P01034	CYTC	Cystatin-C	ALDFAVGEYNK	613.806	2	1042.48	1	y9	CYTC.ALDFAVGEYNK.+2y9.light	2	56	23	42
P01034	CYTC	Cystatin-C	ALDFAVGEYNK	613.806	2	709.352	1	y6	CYTC.ALDFAVGEYNK.+2y6.light	3	56	25	28
P01034	CYTC	Cystatin-C	ALDFAVGEYNK	613.806	2	300.155	1	b3	CYTC.ALDFAVGEYNK.+2b3.light	4	56	25	22
P01034	CYTC	Cystatin-C	ALDFAVGEYNK	613.806	2	780.389	1	y7	CYTC.ALDFAVGEYNK.+2y7.light	5	56	25	32
P01034	CYTC	Cystatin-C	ALDFAVGEYNK	613.806	2	617.329	1	b6	CYTC.ALDFAVGEYNK.+2b6.light	6	56	21	8
P01034	CYTC	Cystatin-C	ALDFAVGEYNK	613.806	2	518.261	1	b5	CYTC.ALDFAVGEYNK.+2b5.light	7	56	23	22
P01034	CYTC	Cystatin-C	ALDFAVGEYNK	613.806	2	424.219	1	y3	CYTC.ALDFAVGEYNK.+2y3.light	8	56	35	18
P01034	CYTC	Cystatin-C	ALDFAVGEYNK	613.806	2	927.457	1	y8	CYTC.ALDFAVGEYNK.+2y8.light	9	56	23	18
P01034	CYTC	Cystatin-C	ALDFAVGEYNK	613.806	2	447.224	1	b4	CYTC.ALDFAVGEYNK.+2b4.light	10	56	23	8
P13798	APEH	Acylamino-acid-releasing enzyme	ALDVSASDDEIAR	681.331	2	300.155	1	b3	APEH.ALDVSASDDEIAR.+2b3.light	1	76	35	4
P13798	APEH	Acylamino-acid-releasing enzyme	ALDVSASDDEIAR	681.331	2	963.438	1	y9	APEH.ALDVSASDDEIAR.+2y9.light	2	76	29	40
P13798	APEH	Acylamino-acid-releasing enzyme	ALDVSASDDEIAR	681.331	2	805.369	1	y7	APEH.ALDVSASDDEIAR.+2y7.light	3	76	29	8
P13798	APEH	Acylamino-acid-releasing enzyme	ALDVSASDDEIAR	681.331	2	876.406	1	y8	APEH.ALDVSASDDEIAR.+2y8.light	4	76	29	16
P13798	APEH	Acylamino-acid-releasing enzyme	ALDVSASDDEIAR	681.331	2	399.224	1	b4	APEH.ALDVSASDDEIAR.+2b4.light	5	76	25	10
P13798	APEH	Acylamino-acid-releasing enzyme	ALDVSASDDEIAR	681.331	2	488.283	1	y4	APEH.ALDVSASDDEIAR.+2y4.light	6	76	45	22
P13798	APEH	Acylamino-acid-releasing enzyme	ALDVSASDDEIAR	681.331	2	1177.53	1	y11	APEH.ALDVSASDDEIAR.+2y11.light	7	76	27	50
P13798	APEH	Acylamino-acid-releasing enzyme	ALDVSASDDEIAR	681.331	2	486.256	1	b5	APEH.ALDVSASDDEIAR.+2b5.light	8	76	27	8
P13798	APEH	Acylamino-acid-releasing enzyme	ALDVSASDDEIAR	681.331	2	603.31	1	y5	APEH.ALDVSASDDEIAR.+2y5.light	9	76	43	16
P13798	APEH	Acylamino-acid-releasing enzyme	ALDVSASDDEIAR	681.331	2	557.293	1	b6	APEH.ALDVSASDDEIAR.+2b6.light	10	76	25	16
P13798	APEH	Acylamino-acid-releasing enzyme	ALDVSASDDEIAR	681.331	2	1062.51	1	y10	APEH.ALDVSASDDEIAR.+2y10.light	11	76	27	42
P13798	APEH	Acylamino-acid-releasing enzyme	ALDVSASDDEIAR	681.331	2	359.24	1	y3	APEH.ALDVSASDDEIAR.+2y3.light	12	76	47	16
P13798	APEH	Acylamino-acid-releasing enzyme	ALDVSASDDEIAR	681.331	2	359.672	2	y6	APEH.ALDVSASDDEIAR.+2y6+2.light	13	76	47	16
P24298	GPT	Alanine aminotransferase 1	ALELEQELR	550.801	2	916.473	1	y7	GPT.ALELEQELR.+2y7.light	1	66	25	38
P24298	GPT	Alanine aminotransferase 1	ALELEQELR	550.801	2	787.431	1	y6	GPT.ALELEQELR.+2y6.light	2	66	25	14
P24298	GPT	Alanine aminotransferase 1	ALELEQELR	550.801	2	314.171	1	b3	GPT.ALELEQELR.+2b3.light	3	66	25	4
P24298	GPT	Alanine aminotransferase 1	ALELEQELR	550.801	2	674.347	1	y5	GPT.ALELEQELR.+2y5.light	4	66	25	18
P24298	GPT	Alanine aminotransferase 1	ALELEQELR	550.801	2	545.304	1	y4	GPT.ALELEQELR.+2y4.light	5	66	29	22
P24298	GPT	Alanine aminotransferase 1	ALELEQELR	550.801	2	458.74	2	y7	GPT.ALELEQELR.+2y7+2.light	6	66	21	14
P24298	GPT	Alanine aminotransferase 1	ALELEQELR	550.801	2	427.255	1	b4	GPT.ALELEQELR.+2b4.light	7	66	21	16
P24298	GPT	Alanine aminotransferase 1	ALELEQELR	550.801	2	417.246	1	y3	GPT.ALELEQELR.+2y3.light	8	66	25	10
P00751	CFAB	Complement factor B	ALFVSEEEK	526.269	2	867.409	1	y7	CFAB.ALFVSEEEK.+2y7.light	1	86	21	16
P00751	CFAB	Complement factor B	ALFVSEEEK	526.269	2	621.273	1	y5	CFAB.ALFVSEEEK.+2y5.light	2	86	25	12
P00751	CFAB	Complement factor B	ALFVSEEEK	526.269	2	720.341	1	y6	CFAB.ALFVSEEEK.+2y6.light	3	86	23	32
P00751	CFAB	Complement factor B	ALFVSEEEK	526.269	2	434.208	2	y7	CFAB.ALFVSEEEK.+2y7+2.light	4	86	21	22
P00751	CFAB	Complement factor B	ALFVSEEEK	526.269	2	332.197	1	b3	CFAB.ALFVSEEEK.+2b3.light	5	86	21	16
P00751	CFAB	Complement factor B	ALFVSEEEK	526.269	2	431.265	1	b4	CFAB.ALFVSEEEK.+2b4.light	6	86	19	20
P00751	CFAB	Complement factor B	ALFVSEEEK	526.269	2	405.198	1	y3	CFAB.ALFVSEEEK.+2y3.light	7	86	33	10
P00751	CFAB	Complement factor B	ALFVSEEEK	526.269	2	534.241	1	y4	CFAB.ALFVSEEEK.+2y4.light	8	86	31	24
P00390	GSHR	Glutathione reductase, mitochondrial	ALLTPVAIAAGR	576.859	2	754.457	1	y8	GSHR.ALLTPVAIAAGR.+2y8.light	1	66	27	30
P00390	GSHR	Glutathione reductase, mitochondrial	ALLTPVAIAAGR	576.859	2	399.26	1	b4	GSHR.ALLTPVAIAAGR.+2b4.light	2	66	21	14
P00390	GSHR	Glutathione reductase, mitochondrial	ALLTPVAIAAGR	576.859	2	377.732	2	y8	GSHR.ALLTPVAIAAGR.+2y8+2.light	3	66	27	14
P00390	GSHR	Glutathione reductase, mitochondrial	ALLTPVAIAAGR	576.859	2	558.336	1	y6	GSHR.ALLTPVAIAAGR.+2y6.light	4	66	35	22
P00390	GSHR	Glutathione reductase, mitochondrial	ALLTPVAIAAGR	576.859	2	855.505	1	y9	GSHR.ALLTPVAIAAGR.+2y9.light	5	66	25	38
P00390	GSHR	Glutathione reductase, mitochondrial	ALLTPVAIAAGR	576.859	2	428.256	2	y9	GSHR.ALLTPVAIAAGR.+2y9+2.light	6	66	25	16
P00390	GSHR	Glutathione reductase, mitochondrial	ALLTPVAIAAGR	576.859	2	374.215	1	y4	GSHR.ALLTPVAIAAGR.+2y4.light	7	66	37	18
P00390	GSHR	Glutathione reductase, mitochondrial	ALLTPVAIAAGR	576.859	2	968.589	1	y10	GSHR.ALLTPVAIAAGR.+2y10.light	8	66	19	38
P00390	GSHR	Glutathione reductase, mitochondrial	ALLTPVAIAAGR	576.859	2	487.299	1	y5	GSHR.ALLTPVAIAAGR.+2y5.light	9	66	37	22
P00390	GSHR	Glutathione reductase, mitochondrial	ALLTPVAIAAGR	576.859	2	657.404	1	y7	GSHR.ALLTPVAIAAGR.+2y7.light	10	66	35	18
P00390	GSHR	Glutathione reductase, mitochondrial	ALLTPVAIAAGR	576.859	2	303.178	1	y3	GSHR.ALLTPVAIAAGR.+2y3.light	11	66	39	14
P12111	CO6A3	Collagen alpha-3	ALNLGYALDYAQR	734.383	2	1056.51	1	y9	CO6A3.ALNLGYALDYAQR.+2y9.light	1	81	33	46
P12111	CO6A3	Collagen alpha-3	ALNLGYALDYAQR	734.383	2	836.426	1	y7	CO6A3.ALNLGYALDYAQR.+2y7.light	2	81	33	8
P12111	CO6A3	Collagen alpha-3	ALNLGYALDYAQR	734.383	2	537.278	1	y4	CO6A3.ALNLGYALDYAQR.+2y4.light	3	81	49	10
P12111	CO6A3	Collagen alpha-3	ALNLGYALDYAQR	734.383	2	999.489	1	y8	CO6A3.ALNLGYALDYAQR.+2y8.light	4	81	33	48
P12111	CO6A3	Collagen alpha-3	ALNLGYALDYAQR	734.383	2	652.305	1	y5	CO6A3.ALNLGYALDYAQR.+2y5.light	5	81	29	26
P12111	CO6A3	Collagen alpha-3	ALNLGYALDYAQR	734.383	2	765.389	1	y6	CO6A3.ALNLGYALDYAQR.+2y6.light	6	81	29	38
P12111	CO6A3	Collagen alpha-3	ALNLGYALDYAQR	734.383	2	374.215	1	y3	CO6A3.ALNLGYALDYAQR.+2y3.light	7	81	35	34
P05109	S10A8	Protein S100-A8	ALNSIIDVYHK	424.903	3	544.79	2	y9	S10A8.ALNSIIDVYHK.+3y9+2.light	1	81	13	4
P05109	S10A8	Protein S100-A8	ALNSIIDVYHK	424.903	3	661.33	1	y5	S10A8.ALNSIIDVYHK.+3y5.light	2	81	19	12
P05109	S10A8	Protein S100-A8	ALNSIIDVYHK	424.903	3	774.414	1	y6	S10A8.ALNSIIDVYHK.+3y6.light	3	81	17	8
P05109	S10A8	Protein S100-A8	ALNSIIDVYHK	424.903	3	487.769	2	y8	S10A8.ALNSIIDVYHK.+3y8+2.light	4	81	15	6
P05109	S10A8	Protein S100-A8	ALNSIIDVYHK	424.903	3	601.332	2	y10	S10A8.ALNSIIDVYHK.+3y10+2.light	5	81	13	12
P05109	S10A8	Protein S100-A8	ALNSIIDVYHK	424.903	3	447.235	1	y3	S10A8.ALNSIIDVYHK.+3y3.light	6	81	21	10
P05109	S10A8	Protein S100-A8	ALNSIIDVYHK	424.903	3	546.303	1	y4	S10A8.ALNSIIDVYHK.+3y4.light	7	81	21	10
P05109	S10A8	Protein S100-A8	ALNSIIDVYHK	424.903	3	387.711	2	y6	S10A8.ALNSIIDVYHK.+3y6+2.light	8	81	17	16
P11279	LAMP1	Lysosome-associated membrane glycoprotein 1	ALQATVGNSYK	576.306	2	839.426	1	y8	LAMP1.ALQATVGNSYK.+2y8.light	1	101	25	38
P11279	LAMP1	Lysosome-associated membrane glycoprotein 1	ALQATVGNSYK	576.306	2	484.246	2	y9	LAMP1.ALQATVGNSYK.+2y9+2.light	2	101	21	10
P11279	LAMP1	Lysosome-associated membrane glycoprotein 1	ALQATVGNSYK	576.306	2	568.273	1	y5	LAMP1.ALQATVGNSYK.+2y5.light	3	101	25	12
P11279	LAMP1	Lysosome-associated membrane glycoprotein 1	ALQATVGNSYK	576.306	2	313.187	1	b3	LAMP1.ALQATVGNSYK.+2b3.light	4	101	23	6
P11279	LAMP1	Lysosome-associated membrane glycoprotein 1	ALQATVGNSYK	576.306	2	768.389	1	y7	LAMP1.ALQATVGNSYK.+2y7.light	5	101	25	32
P11279	LAMP1	Lysosome-associated membrane glycoprotein 1	ALQATVGNSYK	576.306	2	667.341	1	y6	LAMP1.ALQATVGNSYK.+2y6.light	6	101	25	14
P11279	LAMP1	Lysosome-associated membrane glycoprotein 1	ALQATVGNSYK	576.306	2	967.484	1	y9	LAMP1.ALQATVGNSYK.+2y9.light	7	101	25	18
P11279	LAMP1	Lysosome-associated membrane glycoprotein 1	ALQATVGNSYK	576.306	2	384.224	1	b4	LAMP1.ALQATVGNSYK.+2b4.light	8	101	23	18
P11279	LAMP1	Lysosome-associated membrane glycoprotein 1	ALQATVGNSYK	576.306	2	384.698	2	y7	LAMP1.ALQATVGNSYK.+2y7+2.light	9	101	23	18
P11279	LAMP1	Lysosome-associated membrane glycoprotein 1	ALQATVGNSYK	576.306	2	310.176	1	y2	LAMP1.ALQATVGNSYK.+2y2.light	10	101	41	14
P11279	LAMP1	Lysosome-associated membrane glycoprotein 1	ALQATVGNSYK	576.306	2	397.208	1	y3	LAMP1.ALQATVGNSYK.+2y3.light	11	101	39	8
P11279	LAMP1	Lysosome-associated membrane glycoprotein 1	ALQATVGNSYK	576.306	2	511.251	1	y4	LAMP1.ALQATVGNSYK.+2y4.light	12	101	21	22
P16070	CD44	CD44 antigen	ALSIGFETC[CAM]R	577.287	2	769.33	1	y6	CD44.ALSIGFETCR.+2y6.light	1	96	29	32
P16070	CD44	CD44 antigen	ALSIGFETC[CAM]R	577.287	2	969.446	1	y8	CD44.ALSIGFETCR.+2y8.light	2	96	27	38
P16070	CD44	CD44 antigen	ALSIGFETC[CAM]R	577.287	2	485.227	2	y8	CD44.ALSIGFETCR.+2y8+2.light	3	96	23	6
P16070	CD44	CD44 antigen	ALSIGFETC[CAM]R	577.287	2	712.308	1	y5	CD44.ALSIGFETCR.+2y5.light	4	96	25	28
P16070	CD44	CD44 antigen	ALSIGFETC[CAM]R	577.287	2	882.414	1	y7	CD44.ALSIGFETCR.+2y7.light	5	96	27	36
P16070	CD44	CD44 antigen	ALSIGFETC[CAM]R	577.287	2	565.24	1	y4	CD44.ALSIGFETCR.+2y4.light	6	96	29	22
P16070	CD44	CD44 antigen	ALSIGFETC[CAM]R	577.287	2	436.197	1	y3	CD44.ALSIGFETCR.+2y3.light	7	96	37	12
P16070	CD44	CD44 antigen	ALSIGFETC[CAM]R	577.287	2	335.15	1	y2	CD44.ALSIGFETCR.+2y2.light	8	96	43	26
P58166	INHBE	Inhibin beta E chain	ALVLELAK	428.779	2	672.429	1	y6	INHBE.ALVLELAK.+2y6.light	1	111	19	12
P58166	INHBE	Inhibin beta E chain	ALVLELAK	428.779	2	573.361	1	y5	INHBE.ALVLELAK.+2y5.light	2	111	19	10
P58166	INHBE	Inhibin beta E chain	ALVLELAK	428.779	2	331.234	1	y3	INHBE.ALVLELAK.+2y3.light	3	111	29	16
P58166	INHBE	Inhibin beta E chain	ALVLELAK	428.779	2	460.277	1	y4	INHBE.ALVLELAK.+2y4.light	4	111	23	8
P58166	INHBE	Inhibin beta E chain	ALVLELAK	428.779	2	336.718	2	y6	INHBE.ALVLELAK.+2y6+2.light	5	111	19	10
P58166	INHBE	Inhibin beta E chain	ALVLELAK	428.779	2	355.726	2	b7	INHBE.ALVLELAK.+2b7+2.light	6	111	29	10
P58166	INHBE	Inhibin beta E chain	ALVLELAK	428.779	2	397.281	1	b4	INHBE.ALVLELAK.+2b4.light	7	111	15	30
P28799	GRN	Granulins	APAHLSLPDPQALK	486.609	3	384.716	2	y7	GRN.APAHLSLPDPQALK.+3y7+2.light	1	76	19	6
P28799	GRN	Granulins	APAHLSLPDPQALK	486.609	3	556.345	1	y5	GRN.APAHLSLPDPQALK.+3y5.light	2	76	23	22
P28799	GRN	Granulins	APAHLSLPDPQALK	486.609	3	768.425	1	y7	GRN.APAHLSLPDPQALK.+3y7.light	3	76	19	14
P28799	GRN	Granulins	APAHLSLPDPQALK	486.609	3	690.393	1	b7	GRN.APAHLSLPDPQALK.+3b7.light	4	76	19	6
P28799	GRN	Granulins	APAHLSLPDPQALK	486.609	3	345.7	2	b7	GRN.APAHLSLPDPQALK.+3b7+2.light	5	76	17	4
P28799	GRN	Granulins	APAHLSLPDPQALK	486.609	3	331.234	1	y3	GRN.APAHLSLPDPQALK.+3y3.light	6	76	21	28
P28799	GRN	Granulins	APAHLSLPDPQALK	486.609	3	577.309	1	b6	GRN.APAHLSLPDPQALK.+3b6.light	7	76	23	22
P28799	GRN	Granulins	APAHLSLPDPQALK	486.609	3	377.193	1	b4	GRN.APAHLSLPDPQALK.+3b4.light	8	76	35	16
P28799	GRN	Granulins	APAHLSLPDPQALK	486.609	3	376.533	3	b11	GRN.APAHLSLPDPQALK.+3b11+3.light	9	76	35	16
P06858	LIPL	Lipoprotein lipase	APAVFVK	366.226	2	330.708	2	y6	LIPL.APAVFVK.+2y6+2.light	1	41	19	4
P06858	LIPL	Lipoprotein lipase	APAVFVK	366.226	2	563.355	1	y5	LIPL.APAVFVK.+2y5.light	2	41	17	24
P06858	LIPL	Lipoprotein lipase	APAVFVK	366.226	2	393.25	1	y3	LIPL.APAVFVK.+2y3.light	3	41	25	18
P06858	LIPL	Lipoprotein lipase	APAVFVK	366.226	2	492.318	1	y4	LIPL.APAVFVK.+2y4.light	4	41	21	22
P06858	LIPL	Lipoprotein lipase	APAVFVK	366.226	2	660.408	1	y6	LIPL.APAVFVK.+2y6.light	5	41	15	14
P30530	UFO	Tyrosine-protein kinase receptor UFO	APLQGTLLGYR	594.84	2	779.441	1	y7	UFO.APLQGTLLGYR.+2y7.light	1	81	33	34
P30530	UFO	Tyrosine-protein kinase receptor UFO	APLQGTLLGYR	594.84	2	907.5	1	y8	UFO.APLQGTLLGYR.+2y8.light	2	81	33	38
P30530	UFO	Tyrosine-protein kinase receptor UFO	APLQGTLLGYR	594.84	2	559.322	2	y10	UFO.APLQGTLLGYR.+2y10+2.light	3	81	29	6
P30530	UFO	Tyrosine-protein kinase receptor UFO	APLQGTLLGYR	594.84	2	1020.58	1	y9	UFO.APLQGTLLGYR.+2y9.light	4	81	31	42
P30530	UFO	Tyrosine-protein kinase receptor UFO	APLQGTLLGYR	594.84	2	410.24	1	b4	UFO.APLQGTLLGYR.+2b4.light	5	81	29	12
P30530	UFO	Tyrosine-protein kinase receptor UFO	APLQGTLLGYR	594.84	2	395.204	1	y3	UFO.APLQGTLLGYR.+2y3.light	6	81	31	30
P30530	UFO	Tyrosine-protein kinase receptor UFO	APLQGTLLGYR	594.84	2	507.785	2	b10	UFO.APLQGTLLGYR.+2b10+2.light	7	81	33	24
P30530	UFO	Tyrosine-protein kinase receptor UFO	APLQGTLLGYR	594.84	2	508.288	1	y4	UFO.APLQGTLLGYR.+2y4.light	8	81	33	24
P30530	UFO	Tyrosine-protein kinase receptor UFO	APLQGTLLGYR	594.84	2	722.42	1	y6	UFO.APLQGTLLGYR.+2y6.light	9	81	31	12
P30530	UFO	Tyrosine-protein kinase receptor UFO	APLQGTLLGYR	594.84	2	621.372	1	y5	UFO.APLQGTLLGYR.+2y5.light	10	81	33	8
P09467	F16P1	Fructose-1,6-bisphosphatase 1	APVILGSPDDVLEFLK	856.977	2	381.25	1	b4	F16P1.APVILGSPDDVLEFLK.+2b4.light	1	151	43	24
P09467	F16P1	Fructose-1,6-bisphosphatase 1	APVILGSPDDVLEFLK	856.977	2	1219.62	1	y11	F16P1.APVILGSPDDVLEFLK.+2y11.light	2	151	43	54
P09467	F16P1	Fructose-1,6-bisphosphatase 1	APVILGSPDDVLEFLK	856.977	2	1075.57	1	y9	F16P1.APVILGSPDDVLEFLK.+2y9.light	3	151	43	48
P09467	F16P1	Fructose-1,6-bisphosphatase 1	APVILGSPDDVLEFLK	856.977	2	494.334	1	b5	F16P1.APVILGSPDDVLEFLK.+2b5.light	4	151	33	46
P09467	F16P1	Fructose-1,6-bisphosphatase 1	APVILGSPDDVLEFLK	856.977	2	638.387	1	b7	F16P1.APVILGSPDDVLEFLK.+2b7.light	5	151	33	8
P09467	F16P1	Fructose-1,6-bisphosphatase 1	APVILGSPDDVLEFLK	856.977	2	551.355	1	b6	F16P1.APVILGSPDDVLEFLK.+2b6.light	6	151	35	42
P09467	F16P1	Fructose-1,6-bisphosphatase 1	APVILGSPDDVLEFLK	856.977	2	536.308	1	y4	F16P1.APVILGSPDDVLEFLK.+2y4.light	7	151	47	18
Q13093	PAFA	Platelet-activating factor acetylhydrolase	ASLAFLQK	439.261	2	606.361	1	y5	PAFA.ASLAFLQK.+2y5.light	1	36	19	8
Q13093	PAFA	Platelet-activating factor acetylhydrolase	ASLAFLQK	439.261	2	719.445	1	y6	PAFA.ASLAFLQK.+2y6.light	2	36	17	30
Q13093	PAFA	Platelet-activating factor acetylhydrolase	ASLAFLQK	439.261	2	535.324	1	y4	PAFA.ASLAFLQK.+2y4.light	3	36	21	22
Q13093	PAFA	Platelet-activating factor acetylhydrolase	ASLAFLQK	439.261	2	360.226	2	y6	PAFA.ASLAFLQK.+2y6+2.light	4	36	17	4
Q13093	PAFA	Platelet-activating factor acetylhydrolase	ASLAFLQK	439.261	2	388.255	1	y3	PAFA.ASLAFLQK.+2y3.light	5	36	27	10
Q13093	PAFA	Platelet-activating factor acetylhydrolase	ASLAFLQK	439.261	2	343.198	1	b4	PAFA.ASLAFLQK.+2b4.light	6	36	17	14
Q13093	PAFA	Platelet-activating factor acetylhydrolase	ASLAFLQK	439.261	2	806.477	1	y7	PAFA.ASLAFLQK.+2y7.light	7	36	17	8
Q13093	PAFA	Platelet-activating factor acetylhydrolase	ASLAFLQK	439.261	2	403.742	2	y7	PAFA.ASLAFLQK.+2y7+2.light	8	36	17	18
P14384	CBPM	Carboxypeptidase M	ASLIEYIK	468.774	2	665.387	1	y5	CBPM.ASLIEYIK.+2y5.light	1	91	23	30
P14384	CBPM	Carboxypeptidase M	ASLIEYIK	468.774	2	778.471	1	y6	CBPM.ASLIEYIK.+2y6.light	2	91	17	32
P14384	CBPM	Carboxypeptidase M	ASLIEYIK	468.774	2	552.303	1	y4	CBPM.ASLIEYIK.+2y4.light	3	91	21	26
P14384	CBPM	Carboxypeptidase M	ASLIEYIK	468.774	2	389.739	2	y6	CBPM.ASLIEYIK.+2y6+2.light	4	91	19	10
P14384	CBPM	Carboxypeptidase M	ASLIEYIK	468.774	2	423.26	1	y3	CBPM.ASLIEYIK.+2y3.light	5	91	27	14
P14384	CBPM	Carboxypeptidase M	ASLIEYIK	468.774	2	865.503	1	y7	CBPM.ASLIEYIK.+2y7.light	6	91	19	36
P14384	CBPM	Carboxypeptidase M	ASLIEYIK	468.774	2	385.245	1	b4	CBPM.ASLIEYIK.+2b4.light	7	91	17	14
P05362	ICAM1	Intercellular adhesion molecule 1	ASVSVTAEDEGTQR	725.344	2	1006.44	1	y9	ICAM1.ASVSVTAEDEGTQR.+2y9.light	1	136	31	12
P05362	ICAM1	Intercellular adhesion molecule 1	ASVSVTAEDEGTQR	725.344	2	905.396	1	y8	ICAM1.ASVSVTAEDEGTQR.+2y8.light	2	136	31	38
P05362	ICAM1	Intercellular adhesion molecule 1	ASVSVTAEDEGTQR	725.344	2	590.289	1	y5	ICAM1.ASVSVTAEDEGTQR.+2y5.light	3	136	47	24
P05362	ICAM1	Intercellular adhesion molecule 1	ASVSVTAEDEGTQR	725.344	2	834.359	1	y7	ICAM1.ASVSVTAEDEGTQR.+2y7.light	4	136	29	36
P05362	ICAM1	Intercellular adhesion molecule 1	ASVSVTAEDEGTQR	725.344	2	705.316	1	y6	ICAM1.ASVSVTAEDEGTQR.+2y6.light	5	136	31	28
P05362	ICAM1	Intercellular adhesion molecule 1	ASVSVTAEDEGTQR	725.344	2	461.247	1	y4	ICAM1.ASVSVTAEDEGTQR.+2y4.light	6	136	47	18
P05362	ICAM1	Intercellular adhesion molecule 1	ASVSVTAEDEGTQR	725.344	2	308.669	2	b7	ICAM1.ASVSVTAEDEGTQR.+2b7+2.light	7	136	41	12
P05362	ICAM1	Intercellular adhesion molecule 1	ASVSVTAEDEGTQR	725.344	2	1105.51	1	y10	ICAM1.ASVSVTAEDEGTQR.+2y10.light	8	136	31	46
P05362	ICAM1	Intercellular adhesion molecule 1	ASVSVTAEDEGTQR	725.344	2	444.245	1	b5	ICAM1.ASVSVTAEDEGTQR.+2b5.light	9	136	27	18
P05362	ICAM1	Intercellular adhesion molecule 1	ASVSVTAEDEGTQR	725.344	2	345.177	1	b4	ICAM1.ASVSVTAEDEGTQR.+2b4.light	10	136	31	12
P11597	CETP	Cholesteryl ester transfer protein	ASYPDITGEK	540.764	2	759.388	1	y7	CETP.ASYPDITGEK.+2y7.light	1	71	21	30
P11597	CETP	Cholesteryl ester transfer protein	ASYPDITGEK	540.764	2	461.729	2	y8	CETP.ASYPDITGEK.+2y8+2.light	2	71	21	20
P11597	CETP	Cholesteryl ester transfer protein	ASYPDITGEK	540.764	2	380.198	2	y7	CETP.ASYPDITGEK.+2y7+2.light	3	71	27	12
P11597	CETP	Cholesteryl ester transfer protein	ASYPDITGEK	540.764	2	434.225	1	y4	CETP.ASYPDITGEK.+2y4.light	4	71	39	16
P11597	CETP	Cholesteryl ester transfer protein	ASYPDITGEK	540.764	2	322.14	1	b3	CETP.ASYPDITGEK.+2b3.light	5	71	19	14
P11597	CETP	Cholesteryl ester transfer protein	ASYPDITGEK	540.764	2	547.309	1	y5	CETP.ASYPDITGEK.+2y5.light	6	71	33	22
P11597	CETP	Cholesteryl ester transfer protein	ASYPDITGEK	540.764	2	333.177	1	y3	CETP.ASYPDITGEK.+2y3.light	7	71	39	6
P11597	CETP	Cholesteryl ester transfer protein	ASYPDITGEK	540.764	2	922.452	1	y8	CETP.ASYPDITGEK.+2y8.light	8	71	19	16
P11597	CETP	Cholesteryl ester transfer protein	ASYPDITGEK	540.764	2	662.336	1	y6	CETP.ASYPDITGEK.+2y6.light	9	71	31	32
Q9NQ38	ISK5	Serine protease inhibitor Kazal-type 5	ATAPTELNC[CAM]DDFK	741.332	2	619.772	2	y10	ISK5.ATAPTELNCDDFK.+2y10+2.light	1	76	29	16
Q9NQ38	ISK5	Serine protease inhibitor Kazal-type 5	ATAPTELNC[CAM]DDFK	741.332	2	655.29	2	y11	ISK5.ATAPTELNCDDFK.+2y11+2.light	2	76	29	14
Q9NQ38	ISK5	Serine protease inhibitor Kazal-type 5	ATAPTELNC[CAM]DDFK	741.332	2	1238.54	1	y10	ISK5.ATAPTELNCDDFK.+2y10.light	3	76	31	52
Q9NQ38	ISK5	Serine protease inhibitor Kazal-type 5	ATAPTELNC[CAM]DDFK	741.332	2	798.399	1	b8	ISK5.ATAPTELNCDDFK.+2b8.light	4	76	31	30
Q9NQ38	ISK5	Serine protease inhibitor Kazal-type 5	ATAPTELNC[CAM]DDFK	741.332	2	798.309	1	y6	ISK5.ATAPTELNCDDFK.+2y6.light	5	76	31	30
Q9NQ38	ISK5	Serine protease inhibitor Kazal-type 5	ATAPTELNC[CAM]DDFK	741.332	2	911.393	1	y7	ISK5.ATAPTELNCDDFK.+2y7.light	6	76	31	38
Q9NQ38	ISK5	Serine protease inhibitor Kazal-type 5	ATAPTELNC[CAM]DDFK	741.332	2	1040.44	1	y8	ISK5.ATAPTELNCDDFK.+2y8.light	7	76	37	44
Q9NQ38	ISK5	Serine protease inhibitor Kazal-type 5	ATAPTELNC[CAM]DDFK	741.332	2	1141.48	1	y9	ISK5.ATAPTELNCDDFK.+2y9.light	8	76	37	12
Q9NQ38	ISK5	Serine protease inhibitor Kazal-type 5	ATAPTELNC[CAM]DDFK	741.332	2	684.356	1	b7	ISK5.ATAPTELNCDDFK.+2b7.light	9	76	47	28
Q9NQ38	ISK5	Serine protease inhibitor Kazal-type 5	ATAPTELNC[CAM]DDFK	741.332	2	684.266	1	y5	ISK5.ATAPTELNCDDFK.+2y5.light	10	76	47	28
Q9NQ38	ISK5	Serine protease inhibitor Kazal-type 5	ATAPTELNC[CAM]DDFK	741.332	2	409.208	1	y3	ISK5.ATAPTELNCDDFK.+2y3.light	11	76	47	16
Q9NQ38	ISK5	Serine protease inhibitor Kazal-type 5	ATAPTELNC[CAM]DDFK	741.332	2	524.235	1	y4	ISK5.ATAPTELNCDDFK.+2y4.light	12	76	45	20
Q9NQ38	ISK5	Serine protease inhibitor Kazal-type 5	ATAPTELNC[CAM]DDFK	741.332	2	571.272	1	b6	ISK5.ATAPTELNCDDFK.+2b6.light	13	76	27	16
Q9NQ38	ISK5	Serine protease inhibitor Kazal-type 5	ATAPTELNC[CAM]DDFK	741.332	2	571.245	2	y9	ISK5.ATAPTELNCDDFK.+2y9+2.light	14	76	27	16
O75976	CBPD	Carboxypeptidase D	ATGIYSK	370.203	2	567.314	1	y5	CBPD.ATGIYSK.+2y5.light	1	66	15	16
O75976	CBPD	Carboxypeptidase D	ATGIYSK	370.203	2	397.208	1	y3	CBPD.ATGIYSK.+2y3.light	2	66	21	10
O75976	CBPD	Carboxypeptidase D	ATGIYSK	370.203	2	668.361	1	y6	CBPD.ATGIYSK.+2y6.light	3	66	15	28
O75976	CBPD	Carboxypeptidase D	ATGIYSK	370.203	2	334.684	2	y6	CBPD.ATGIYSK.+2y6+2.light	4	66	17	6
O75976	CBPD	Carboxypeptidase D	ATGIYSK	370.203	2	510.292	1	y4	CBPD.ATGIYSK.+2y4.light	5	66	19	22
O75976	CBPD	Carboxypeptidase D	ATGIYSK	370.203	2	343.198	1	b4	CBPD.ATGIYSK.+2b4.light	6	66	15	26
Q01459	DIAC	Di-N-acetylchitobiase	ATYIQNYR	514.762	2	580.284	1	y4	DIAC.ATYIQNYR.+2y4.light	1	16	25	10
Q01459	DIAC	Di-N-acetylchitobiase	ATYIQNYR	514.762	2	693.368	1	y5	DIAC.ATYIQNYR.+2y5.light	2	16	25	28
Q01459	DIAC	Di-N-acetylchitobiase	ATYIQNYR	514.762	2	428.719	2	y6	DIAC.ATYIQNYR.+2y6+2.light	3	16	19	6
Q01459	DIAC	Di-N-acetylchitobiase	ATYIQNYR	514.762	2	856.431	1	y6	DIAC.ATYIQNYR.+2y6.light	4	16	23	34
Q01459	DIAC	Di-N-acetylchitobiase	ATYIQNYR	514.762	2	452.225	1	y3	DIAC.ATYIQNYR.+2y3.light	5	16	25	18
Q01459	DIAC	Di-N-acetylchitobiase	ATYIQNYR	514.762	2	336.155	1	b3	DIAC.ATYIQNYR.+2b3.light	6	16	21	6
Q01459	DIAC	Di-N-acetylchitobiase	ATYIQNYR	514.762	2	449.239	1	b4	DIAC.ATYIQNYR.+2b4.light	7	16	19	6
Q01459	DIAC	Di-N-acetylchitobiase	ATYIQNYR	514.762	2	338.182	1	y2	DIAC.ATYIQNYR.+2y2.light	8	16	33	10
P98066	TSG6	Tumor necrosis factor-inducible gene 6 protein	AVC[CAM]EFEGGHLATYK	527.917	3	706.319	2	y12	TSG6.AVCEFEGGHLATYK.+3y12+2.light	1	71	19	12
P98066	TSG6	Tumor necrosis factor-inducible gene 6 protein	AVC[CAM]EFEGGHLATYK	527.917	3	471.215	3	y12	TSG6.AVCEFEGGHLATYK.+3y12+3.light	2	71	21	12
P98066	TSG6	Tumor necrosis factor-inducible gene 6 protein	AVC[CAM]EFEGGHLATYK	527.917	3	626.304	2	y11	TSG6.AVCEFEGGHLATYK.+3y11+2.light	3	71	21	16
P98066	TSG6	Tumor necrosis factor-inducible gene 6 protein	AVC[CAM]EFEGGHLATYK	527.917	3	846.447	1	y8	TSG6.AVCEFEGGHLATYK.+3y8.light	4	71	27	6
P98066	TSG6	Tumor necrosis factor-inducible gene 6 protein	AVC[CAM]EFEGGHLATYK	527.917	3	561.783	2	y10	TSG6.AVCEFEGGHLATYK.+3y10+2.light	5	71	25	14
P98066	TSG6	Tumor necrosis factor-inducible gene 6 protein	AVC[CAM]EFEGGHLATYK	527.917	3	482.261	1	y4	TSG6.AVCEFEGGHLATYK.+3y4.light	6	71	29	20
P98066	TSG6	Tumor necrosis factor-inducible gene 6 protein	AVC[CAM]EFEGGHLATYK	527.917	3	310.176	1	y2	TSG6.AVCEFEGGHLATYK.+3y2.light	7	71	33	12
P98066	TSG6	Tumor necrosis factor-inducible gene 6 protein	AVC[CAM]EFEGGHLATYK	527.917	3	411.224	1	y3	TSG6.AVCEFEGGHLATYK.+3y3.light	8	71	29	26
P98066	TSG6	Tumor necrosis factor-inducible gene 6 protein	AVC[CAM]EFEGGHLATYK	527.917	3	304.131	2	b5	TSG6.AVCEFEGGHLATYK.+3b5+2.light	9	71	43	22
P24821	TENA	Tenascin	AVDIPGLEAATPYR	736.891	2	1074.56	1	y10	TENA.AVDIPGLEAATPYR.+2y10.light	1	111	29	46
P24821	TENA	Tenascin	AVDIPGLEAATPYR	736.891	2	399.224	1	b4	TENA.AVDIPGLEAATPYR.+2b4.light	2	111	25	18
P24821	TENA	Tenascin	AVDIPGLEAATPYR	736.891	2	537.783	2	y10	TENA.AVDIPGLEAATPYR.+2y10+2.light	3	111	31	24
P24821	TENA	Tenascin	AVDIPGLEAATPYR	736.891	2	435.235	1	y3	TENA.AVDIPGLEAATPYR.+2y3.light	4	111	27	4
P24821	TENA	Tenascin	AVDIPGLEAATPYR	736.891	2	678.357	1	y6	TENA.AVDIPGLEAATPYR.+2y6.light	5	111	41	28
P24821	TENA	Tenascin	AVDIPGLEAATPYR	736.891	2	536.283	1	y4	TENA.AVDIPGLEAATPYR.+2y4.light	6	111	25	12
P24821	TENA	Tenascin	AVDIPGLEAATPYR	736.891	2	977.505	1	y9	TENA.AVDIPGLEAATPYR.+2y9.light	7	111	33	18
P24821	TENA	Tenascin	AVDIPGLEAATPYR	736.891	2	807.4	1	y7	TENA.AVDIPGLEAATPYR.+2y7.light	8	111	31	16
P24821	TENA	Tenascin	AVDIPGLEAATPYR	736.891	2	607.32	1	y5	TENA.AVDIPGLEAATPYR.+2y5.light	9	111	39	26
Q08380	LG3BP	Galectin-3-binding protein	AVDTWSWGER	603.781	2	1036.45	1	y8	LG3BP.AVDTWSWGER.+2y8.light	1	56	29	44
Q08380	LG3BP	Galectin-3-binding protein	AVDTWSWGER	603.781	2	634.294	1	y5	LG3BP.AVDTWSWGER.+2y5.light	2	56	27	8
Q08380	LG3BP	Galectin-3-binding protein	AVDTWSWGER	603.781	2	820.374	1	y6	LG3BP.AVDTWSWGER.+2y6.light	3	56	27	8
Q08380	LG3BP	Galectin-3-binding protein	AVDTWSWGER	603.781	2	387.187	1	b4	LG3BP.AVDTWSWGER.+2b4.light	4	56	25	16
Q08380	LG3BP	Galectin-3-binding protein	AVDTWSWGER	603.781	2	921.421	1	y7	LG3BP.AVDTWSWGER.+2y7.light	5	56	29	36
Q08380	LG3BP	Galectin-3-binding protein	AVDTWSWGER	603.781	2	361.183	1	y3	LG3BP.AVDTWSWGER.+2y3.light	6	56	25	12
Q08380	LG3BP	Galectin-3-binding protein	AVDTWSWGER	603.781	2	547.262	1	y4	LG3BP.AVDTWSWGER.+2y4.light	7	56	31	26
Q08380	LG3BP	Galectin-3-binding protein	AVDTWSWGER	603.781	2	518.728	2	y8	LG3BP.AVDTWSWGER.+2y8+2.light	8	56	21	16
P07738	PMGE	Bisphosphoglycerate mutase	AVGPHQFLGDQEAIQAAIK	665.022	3	714.451	1	y7	PMGE.AVGPHQFLGDQEAIQAAIK.+3y7.light	1	91	27	32
P07738	PMGE	Bisphosphoglycerate mutase	AVGPHQFLGDQEAIQAAIK	665.022	3	640.307	2	b12	PMGE.AVGPHQFLGDQEAIQAAIK.+3b12+2.light	2	91	23	28
P07738	PMGE	Bisphosphoglycerate mutase	AVGPHQFLGDQEAIQAAIK	665.022	3	643.414	1	y6	PMGE.AVGPHQFLGDQEAIQAAIK.+3y6.light	3	91	27	34
P07738	PMGE	Bisphosphoglycerate mutase	AVGPHQFLGDQEAIQAAIK	665.022	3	530.33	1	y5	PMGE.AVGPHQFLGDQEAIQAAIK.+3y5.light	4	91	27	26
P07738	PMGE	Bisphosphoglycerate mutase	AVGPHQFLGDQEAIQAAIK	665.022	3	675.825	2	b13	PMGE.AVGPHQFLGDQEAIQAAIK.+3b13+2.light	5	91	23	30
P07738	PMGE	Bisphosphoglycerate mutase	AVGPHQFLGDQEAIQAAIK	665.022	3	843.493	1	y8	PMGE.AVGPHQFLGDQEAIQAAIK.+3y8.light	6	91	27	40
P07738	PMGE	Bisphosphoglycerate mutase	AVGPHQFLGDQEAIQAAIK	665.022	3	850.457	1	b8	PMGE.AVGPHQFLGDQEAIQAAIK.+3b8.light	7	91	29	40
P07738	PMGE	Bisphosphoglycerate mutase	AVGPHQFLGDQEAIQAAIK	665.022	3	575.786	2	b11	PMGE.AVGPHQFLGDQEAIQAAIK.+3b11+2.light	8	91	25	34
P07738	PMGE	Bisphosphoglycerate mutase	AVGPHQFLGDQEAIQAAIK	665.022	3	402.271	1	y4	PMGE.AVGPHQFLGDQEAIQAAIK.+3y4.light	9	91	35	16
P07738	PMGE	Bisphosphoglycerate mutase	AVGPHQFLGDQEAIQAAIK	665.022	3	737.373	1	b7	PMGE.AVGPHQFLGDQEAIQAAIK.+3b7.light	10	91	33	34
P07738	PMGE	Bisphosphoglycerate mutase	AVGPHQFLGDQEAIQAAIK	665.022	3	1022.51	1	b10	PMGE.AVGPHQFLGDQEAIQAAIK.+3b10.light	11	91	27	12
P07738	PMGE	Bisphosphoglycerate mutase	AVGPHQFLGDQEAIQAAIK	665.022	3	331.234	1	y3	PMGE.AVGPHQFLGDQEAIQAAIK.+3y3.light	12	91	39	22
Q04917	1433F	14-3-3 protein eta	AVTELNEPLSNEDR	793.886	2	830.4	1	y7	1433F.AVTELNEPLSNEDR.+2y7.light	1	91	33	8
Q04917	1433F	14-3-3 protein eta	AVTELNEPLSNEDR	793.886	2	1073.49	1	y9	1433F.AVTELNEPLSNEDR.+2y9.light	2	91	33	44
Q04917	1433F	14-3-3 protein eta	AVTELNEPLSNEDR	793.886	2	757.373	1	b7	1433F.AVTELNEPLSNEDR.+2b7.light	3	91	29	30
Q04917	1433F	14-3-3 protein eta	AVTELNEPLSNEDR	793.886	2	959.443	1	y8	1433F.AVTELNEPLSNEDR.+2y8.light	4	91	33	44
Q04917	1433F	14-3-3 protein eta	AVTELNEPLSNEDR	793.886	2	401.203	1	b4	1433F.AVTELNEPLSNEDR.+2b4.light	5	91	35	18
Q04917	1433F	14-3-3 protein eta	AVTELNEPLSNEDR	793.886	2	514.287	1	b5	1433F.AVTELNEPLSNEDR.+2b5.light	6	91	31	14
Q04917	1433F	14-3-3 protein eta	AVTELNEPLSNEDR	793.886	2	708.834	2	y12	1433F.AVTELNEPLSNEDR.+2y12+2.light	7	91	29	10
Q04917	1433F	14-3-3 protein eta	AVTELNEPLSNEDR	793.886	2	620.263	1	y5	1433F.AVTELNEPLSNEDR.+2y5.light	8	91	33	8
Q04917	1433F	14-3-3 protein eta	AVTELNEPLSNEDR	793.886	2	1186.57	1	y10	1433F.AVTELNEPLSNEDR.+2y10.light	9	91	33	22
Q04917	1433F	14-3-3 protein eta	AVTELNEPLSNEDR	793.886	2	533.231	1	y4	1433F.AVTELNEPLSNEDR.+2y4.light	10	91	33	22
P08637	FCG3A	Low affinity immunoglobulin gamma Fc region receptor III-A	AVVFLEPQWYR	704.375	2	749.373	1	y5	FCG3A.AVVFLEPQWYR.+2y5.light	1	91	27	32
P08637	FCG3A	Low affinity immunoglobulin gamma Fc region receptor III-A	AVVFLEPQWYR	704.375	2	878.416	1	y6	FCG3A.AVVFLEPQWYR.+2y6.light	2	91	27	10
P08637	FCG3A	Low affinity immunoglobulin gamma Fc region receptor III-A	AVVFLEPQWYR	704.375	2	659.376	1	b6	FCG3A.AVVFLEPQWYR.+2b6.light	3	91	23	8
P08637	FCG3A	Low affinity immunoglobulin gamma Fc region receptor III-A	AVVFLEPQWYR	704.375	2	991.5	1	y7	FCG3A.AVVFLEPQWYR.+2y7.light	4	91	31	40
P08637	FCG3A	Low affinity immunoglobulin gamma Fc region receptor III-A	AVVFLEPQWYR	704.375	2	1138.57	1	y8	FCG3A.AVVFLEPQWYR.+2y8.light	5	91	27	48
P08637	FCG3A	Low affinity immunoglobulin gamma Fc region receptor III-A	AVVFLEPQWYR	704.375	2	530.334	1	b5	FCG3A.AVVFLEPQWYR.+2b5.light	6	91	23	22
P08637	FCG3A	Low affinity immunoglobulin gamma Fc region receptor III-A	AVVFLEPQWYR	704.375	2	417.25	1	b4	FCG3A.AVVFLEPQWYR.+2b4.light	7	91	27	14
P08637	FCG3A	Low affinity immunoglobulin gamma Fc region receptor III-A	AVVFLEPQWYR	704.375	2	619.322	2	y9	FCG3A.AVVFLEPQWYR.+2y9+2.light	8	91	23	8
P08637	FCG3A	Low affinity immunoglobulin gamma Fc region receptor III-A	AVVFLEPQWYR	704.375	2	338.182	1	y2	FCG3A.AVVFLEPQWYR.+2y2.light	9	91	25	6
Q06141	REG3A	Regenerating islet-derived protein 3-alpha	AYGSHC[CAM]YALFLSPK	538.598	3	690.342	2	y12	REG3A.AYGSHCYALFLSPK.+3y12+2.light	1	56	19	12
Q06141	REG3A	Regenerating islet-derived protein 3-alpha	AYGSHC[CAM]YALFLSPK	538.598	3	591.35	1	y5	REG3A.AYGSHCYALFLSPK.+3y5.light	2	56	21	24
Q06141	REG3A	Regenerating islet-derived protein 3-alpha	AYGSHC[CAM]YALFLSPK	538.598	3	331.198	1	y3	REG3A.AYGSHCYALFLSPK.+3y3.light	3	56	31	12
Q06141	REG3A	Regenerating islet-derived protein 3-alpha	AYGSHC[CAM]YALFLSPK	538.598	3	771.874	2	y13	REG3A.AYGSHCYALFLSPK.+3y13+2.light	4	56	21	10
Q06141	REG3A	Regenerating islet-derived protein 3-alpha	AYGSHC[CAM]YALFLSPK	538.598	3	704.434	1	y6	REG3A.AYGSHCYALFLSPK.+3y6.light	5	56	19	12
Q06141	REG3A	Regenerating islet-derived protein 3-alpha	AYGSHC[CAM]YALFLSPK	538.598	3	444.282	1	y4	REG3A.AYGSHCYALFLSPK.+3y4.light	6	56	21	8
Q06141	REG3A	Regenerating islet-derived protein 3-alpha	AYGSHC[CAM]YALFLSPK	538.598	3	455.679	2	b8	REG3A.AYGSHCYALFLSPK.+3b8+2.light	7	56	17	4
Q06141	REG3A	Regenerating islet-derived protein 3-alpha	AYGSHC[CAM]YALFLSPK	538.598	3	512.221	2	b9	REG3A.AYGSHCYALFLSPK.+3b9+2.light	8	56	17	10
Q06141	REG3A	Regenerating islet-derived protein 3-alpha	AYGSHC[CAM]YALFLSPK	538.598	3	618.316	2	y10	REG3A.AYGSHCYALFLSPK.+3y10+2.light	9	56	25	8
Q06141	REG3A	Regenerating islet-derived protein 3-alpha	AYGSHC[CAM]YALFLSPK	538.598	3	441.557	3	y11	REG3A.AYGSHCYALFLSPK.+3y11+3.light	10	56	25	12
Q06141	REG3A	Regenerating islet-derived protein 3-alpha	AYGSHC[CAM]YALFLSPK	538.598	3	910.351	1	b8	REG3A.AYGSHCYALFLSPK.+3b8.light	11	56	21	6
Q14956	GPNMB	Transmembrane glycoprotein NMB	AYVPIAQVK	494.795	2	655.414	1	y6	GPNMB.AYVPIAQVK.+2y6.light	1	51	19	8
Q14956	GPNMB	Transmembrane glycoprotein NMB	AYVPIAQVK	494.795	2	334.176	1	b3	GPNMB.AYVPIAQVK.+2b3.light	2	51	17	6
Q14956	GPNMB	Transmembrane glycoprotein NMB	AYVPIAQVK	494.795	2	328.211	2	y6	GPNMB.AYVPIAQVK.+2y6+2.light	3	51	23	8
Q14956	GPNMB	Transmembrane glycoprotein NMB	AYVPIAQVK	494.795	2	377.745	2	y7	GPNMB.AYVPIAQVK.+2y7+2.light	4	51	19	10
Q14956	GPNMB	Transmembrane glycoprotein NMB	AYVPIAQVK	494.795	2	445.277	1	y4	GPNMB.AYVPIAQVK.+2y4.light	5	51	31	12
Q14956	GPNMB	Transmembrane glycoprotein NMB	AYVPIAQVK	494.795	2	754.482	1	y7	GPNMB.AYVPIAQVK.+2y7.light	6	51	17	30
Q14956	GPNMB	Transmembrane glycoprotein NMB	AYVPIAQVK	494.795	2	558.361	1	y5	GPNMB.AYVPIAQVK.+2y5.light	7	51	29	22
Q14956	GPNMB	Transmembrane glycoprotein NMB	AYVPIAQVK	494.795	2	374.24	1	y3	GPNMB.AYVPIAQVK.+2y3.light	8	51	33	10
P05060	SCG1	Secretogranin-1	C[CAM]IIEVLSNALSK	673.871	2	1073.62	1	y10	SCG1.CIIEVLSNALSK.+2y10.light	1	141	31	10
P05060	SCG1	Secretogranin-1	C[CAM]IIEVLSNALSK	673.871	2	732.425	1	y7	SCG1.CIIEVLSNALSK.+2y7.light	2	141	33	30
P05060	SCG1	Secretogranin-1	C[CAM]IIEVLSNALSK	673.871	2	960.536	1	y9	SCG1.CIIEVLSNALSK.+2y9.light	3	141	33	40
P05060	SCG1	Secretogranin-1	C[CAM]IIEVLSNALSK	673.871	2	619.341	1	y6	SCG1.CIIEVLSNALSK.+2y6.light	4	141	29	24
P05060	SCG1	Secretogranin-1	C[CAM]IIEVLSNALSK	673.871	2	387.206	1	b3	SCG1.CIIEVLSNALSK.+2b3.light	5	141	31	34
P05060	SCG1	Secretogranin-1	C[CAM]IIEVLSNALSK	673.871	2	831.493	1	y8	SCG1.CIIEVLSNALSK.+2y8.light	6	141	31	22
P05060	SCG1	Secretogranin-1	C[CAM]IIEVLSNALSK	673.871	2	516.249	1	b4	SCG1.CIIEVLSNALSK.+2b4.light	7	141	31	18
P05060	SCG1	Secretogranin-1	C[CAM]IIEVLSNALSK	673.871	2	347.229	1	y3	SCG1.CIIEVLSNALSK.+2y3.light	8	141	41	4
Q16853	AOC3	Membrane primary amine oxidase	DAFC[CAM]VFEQNQGLPLR	897.436	2	385.256	1	y3	AOC3.DAFCVFEQNQGLPLR.+2y3.light	1	46	29	28
Q16853	AOC3	Membrane primary amine oxidase	DAFC[CAM]VFEQNQGLPLR	897.436	2	334.14	1	b3	AOC3.DAFCVFEQNQGLPLR.+2b3.light	2	46	47	50
Q16853	AOC3	Membrane primary amine oxidase	DAFC[CAM]VFEQNQGLPLR	897.436	2	1201.63	1	y10	AOC3.DAFCVFEQNQGLPLR.+2y10.light	3	46	43	24
Q16853	AOC3	Membrane primary amine oxidase	DAFC[CAM]VFEQNQGLPLR	897.436	2	1054.56	1	y9	AOC3.DAFCVFEQNQGLPLR.+2y9.light	4	46	43	14
Q16853	AOC3	Membrane primary amine oxidase	DAFC[CAM]VFEQNQGLPLR	897.436	2	797.463	1	y7	AOC3.DAFCVFEQNQGLPLR.+2y7.light	5	46	43	8
Q16853	AOC3	Membrane primary amine oxidase	DAFC[CAM]VFEQNQGLPLR	897.436	2	555.361	1	y5	AOC3.DAFCVFEQNQGLPLR.+2y5.light	6	46	47	12
P11142	HSP7C	Heat shock cognate 71 kDa protein	DAGTIAGLNVLR	600.341	2	742.457	1	y7	HSP7C.DAGTIAGLNVLR.+2y7.light	1	91	27	14
P11142	HSP7C	Heat shock cognate 71 kDa protein	DAGTIAGLNVLR	600.341	2	671.42	1	y6	HSP7C.DAGTIAGLNVLR.+2y6.light	2	91	27	16
P11142	HSP7C	Heat shock cognate 71 kDa protein	DAGTIAGLNVLR	600.341	2	345.14	1	b4	HSP7C.DAGTIAGLNVLR.+2b4.light	3	91	27	12
P11142	HSP7C	Heat shock cognate 71 kDa protein	DAGTIAGLNVLR	600.341	2	855.541	1	y8	HSP7C.DAGTIAGLNVLR.+2y8.light	4	91	27	20
P11142	HSP7C	Heat shock cognate 71 kDa protein	DAGTIAGLNVLR	600.341	2	458.225	1	b5	HSP7C.DAGTIAGLNVLR.+2b5.light	5	91	21	8
P11142	HSP7C	Heat shock cognate 71 kDa protein	DAGTIAGLNVLR	600.341	2	529.262	1	b6	HSP7C.DAGTIAGLNVLR.+2b6.light	6	91	21	24
P11142	HSP7C	Heat shock cognate 71 kDa protein	DAGTIAGLNVLR	600.341	2	501.314	1	y4	HSP7C.DAGTIAGLNVLR.+2y4.light	7	91	23	14
P11142	HSP7C	Heat shock cognate 71 kDa protein	DAGTIAGLNVLR	600.341	2	614.398	1	y5	HSP7C.DAGTIAGLNVLR.+2y5.light	8	91	23	42
O75323	NIPS2	Protein NipSnap homolog 2	DAHSNLLAK	484.762	2	391.73	2	y7	NIPS2.DAHSNLLAK.+2y7+2.light	1	31	25	10
O75323	NIPS2	Protein NipSnap homolog 2	DAHSNLLAK	484.762	2	645.393	1	y6	NIPS2.DAHSNLLAK.+2y6.light	2	31	25	28
O75323	NIPS2	Protein NipSnap homolog 2	DAHSNLLAK	484.762	2	638.289	1	b6	NIPS2.DAHSNLLAK.+2b6.light	3	31	29	26
O75323	NIPS2	Protein NipSnap homolog 2	DAHSNLLAK	484.762	2	324.13	1	b3	NIPS2.DAHSNLLAK.+2b3.light	4	31	25	14
O75323	NIPS2	Protein NipSnap homolog 2	DAHSNLLAK	484.762	2	525.205	1	b5	NIPS2.DAHSNLLAK.+2b5.light	5	31	33	22
O75323	NIPS2	Protein NipSnap homolog 2	DAHSNLLAK	484.762	2	427.248	2	y8	NIPS2.DAHSNLLAK.+2y8+2.light	6	31	23	6
O75323	NIPS2	Protein NipSnap homolog 2	DAHSNLLAK	484.762	2	751.373	1	b7	NIPS2.DAHSNLLAK.+2b7.light	7	31	23	10
O75323	NIPS2	Protein NipSnap homolog 2	DAHSNLLAK	484.762	2	411.162	1	b4	NIPS2.DAHSNLLAK.+2b4.light	8	31	39	16
O75323	NIPS2	Protein NipSnap homolog 2	DAHSNLLAK	484.762	2	411.709	2	b8	NIPS2.DAHSNLLAK.+2b8+2.light	9	31	39	16
O75323	NIPS2	Protein NipSnap homolog 2	DAHSNLLAK	484.762	2	331.234	1	y3	NIPS2.DAHSNLLAK.+2y3.light	10	31	33	8
Q03167	TGBR3	Transforming growth factor beta receptor type 3	DDIPSTQGNLVK	643.833	2	472.264	2	y9	TGBR3.DDIPSTQGNLVK.+2y9+2.light	1	71	25	8
Q03167	TGBR3	Transforming growth factor beta receptor type 3	DDIPSTQGNLVK	643.833	2	943.521	1	y9	TGBR3.DDIPSTQGNLVK.+2y9.light	2	71	25	40
Q03167	TGBR3	Transforming growth factor beta receptor type 3	DDIPSTQGNLVK	643.833	2	344.145	1	b3	TGBR3.DDIPSTQGNLVK.+2b3.light	3	71	21	24
Q03167	TGBR3	Transforming growth factor beta receptor type 3	DDIPSTQGNLVK	643.833	2	846.468	1	y8	TGBR3.DDIPSTQGNLVK.+2y8.light	4	71	33	34
Q03167	TGBR3	Transforming growth factor beta receptor type 3	DDIPSTQGNLVK	643.833	2	528.806	2	y10	TGBR3.DDIPSTQGNLVK.+2y10+2.light	5	71	25	24
Q03167	TGBR3	Transforming growth factor beta receptor type 3	DDIPSTQGNLVK	643.833	2	530.33	1	y5	TGBR3.DDIPSTQGNLVK.+2y5.light	6	71	37	14
Q03167	TGBR3	Transforming growth factor beta receptor type 3	DDIPSTQGNLVK	643.833	2	759.436	1	y7	TGBR3.DDIPSTQGNLVK.+2y7.light	7	71	33	20
Q03167	TGBR3	Transforming growth factor beta receptor type 3	DDIPSTQGNLVK	643.833	2	658.388	1	y6	TGBR3.DDIPSTQGNLVK.+2y6.light	8	71	35	18
Q12884	SEPR	Prolyl endopeptidase FAP	DDNLEHYK	345.158	3	402.206	2	y6	SEPR.DDNLEHYK.+3y6+2.light	1	66	13	8
Q12884	SEPR	Prolyl endopeptidase FAP	DDNLEHYK	345.158	3	310.176	1	y2	SEPR.DDNLEHYK.+3y2.light	2	66	21	10
Q12884	SEPR	Prolyl endopeptidase FAP	DDNLEHYK	345.158	3	576.278	1	y4	SEPR.DDNLEHYK.+3y4.light	3	66	17	24
Q12884	SEPR	Prolyl endopeptidase FAP	DDNLEHYK	345.158	3	459.719	2	y7	SEPR.DDNLEHYK.+3y7+2.light	4	66	13	16
Q12884	SEPR	Prolyl endopeptidase FAP	DDNLEHYK	345.158	3	447.235	1	y3	SEPR.DDNLEHYK.+3y3.light	5	66	19	4
P16581	LYAM2	E-selectin	DEDC[CAM]VEIYIK	642.295	2	1039.51	1	y8	LYAM2.DEDCVEIYIK.+2y8.light	1	111	27	18
P16581	LYAM2	E-selectin	DEDC[CAM]VEIYIK	642.295	2	665.387	1	y5	LYAM2.DEDCVEIYIK.+2y5.light	2	111	27	28
P16581	LYAM2	E-selectin	DEDC[CAM]VEIYIK	642.295	2	423.26	1	y3	LYAM2.DEDCVEIYIK.+2y3.light	3	111	27	14
P16581	LYAM2	E-selectin	DEDC[CAM]VEIYIK	642.295	2	764.455	1	y6	LYAM2.DEDCVEIYIK.+2y6.light	4	111	29	32
P16581	LYAM2	E-selectin	DEDC[CAM]VEIYIK	642.295	2	360.104	1	b3	LYAM2.DEDCVEIYIK.+2b3.light	5	111	29	10
P16581	LYAM2	E-selectin	DEDC[CAM]VEIYIK	642.295	2	536.344	1	y4	LYAM2.DEDCVEIYIK.+2y4.light	6	111	29	10
P16581	LYAM2	E-selectin	DEDC[CAM]VEIYIK	642.295	2	924.486	1	y7	LYAM2.DEDCVEIYIK.+2y7.light	7	111	29	36
P06276	CHLE	Cholinesterase	DEGTAFLVYGAPGFSK	829.907	2	535.287	1	y5	CHLE.DEGTAFLVYGAPGFSK.+2y5.light	1	136	47	22
P06276	CHLE	Cholinesterase	DEGTAFLVYGAPGFSK	829.907	2	826.409	1	y8	CHLE.DEGTAFLVYGAPGFSK.+2y8.light	2	136	33	36
P06276	CHLE	Cholinesterase	DEGTAFLVYGAPGFSK	829.907	2	663.346	1	y7	CHLE.DEGTAFLVYGAPGFSK.+2y7.light	3	136	33	28
P06276	CHLE	Cholinesterase	DEGTAFLVYGAPGFSK	829.907	2	925.478	1	y9	CHLE.DEGTAFLVYGAPGFSK.+2y9.light	4	136	35	40
P06276	CHLE	Cholinesterase	DEGTAFLVYGAPGFSK	829.907	2	1038.56	1	y10	CHLE.DEGTAFLVYGAPGFSK.+2y10.light	5	136	37	20
P06276	CHLE	Cholinesterase	DEGTAFLVYGAPGFSK	829.907	2	302.098	1	b3	CHLE.DEGTAFLVYGAPGFSK.+2b3.light	6	136	57	18
P06276	CHLE	Cholinesterase	DEGTAFLVYGAPGFSK	829.907	2	1185.63	1	y11	CHLE.DEGTAFLVYGAPGFSK.+2y11.light	7	136	33	54
P06276	CHLE	Cholinesterase	DEGTAFLVYGAPGFSK	829.907	2	403.146	1	b4	CHLE.DEGTAFLVYGAPGFSK.+2b4.light	8	136	35	20
P06276	CHLE	Cholinesterase	DEGTAFLVYGAPGFSK	829.907	2	438.235	1	y4	CHLE.DEGTAFLVYGAPGFSK.+2y4.light	9	136	57	8
P06276	CHLE	Cholinesterase	DEGTAFLVYGAPGFSK	829.907	2	474.183	1	b5	CHLE.DEGTAFLVYGAPGFSK.+2b5.light	10	136	33	10
P05121	PAI1	Plasminogen activator inhibitor 1	DEISTTDAIFVQR	747.875	2	549.314	1	y4	PAI1.DEISTTDAIFVQR.+2y4.light	1	106	27	16
P05121	PAI1	Plasminogen activator inhibitor 1	DEISTTDAIFVQR	747.875	2	1137.59	1	y10	PAI1.DEISTTDAIFVQR.+2y10.light	2	106	31	48
P05121	PAI1	Plasminogen activator inhibitor 1	DEISTTDAIFVQR	747.875	2	358.161	1	b3	PAI1.DEISTTDAIFVQR.+2b3.light	3	106	29	14
P05121	PAI1	Plasminogen activator inhibitor 1	DEISTTDAIFVQR	747.875	2	949.51	1	y8	PAI1.DEISTTDAIFVQR.+2y8.light	4	106	33	40
P05121	PAI1	Plasminogen activator inhibitor 1	DEISTTDAIFVQR	747.875	2	303.178	1	y2	PAI1.DEISTTDAIFVQR.+2y2.light	5	106	27	12
P05121	PAI1	Plasminogen activator inhibitor 1	DEISTTDAIFVQR	747.875	2	733.436	1	y6	PAI1.DEISTTDAIFVQR.+2y6.light	6	106	47	30
P05121	PAI1	Plasminogen activator inhibitor 1	DEISTTDAIFVQR	747.875	2	848.462	1	y7	PAI1.DEISTTDAIFVQR.+2y7.light	7	106	31	36
P05121	PAI1	Plasminogen activator inhibitor 1	DEISTTDAIFVQR	747.875	2	402.246	1	y3	PAI1.DEISTTDAIFVQR.+2y3.light	8	106	27	10
P05121	PAI1	Plasminogen activator inhibitor 1	DEISTTDAIFVQR	747.875	2	1050.56	1	y9	PAI1.DEISTTDAIFVQR.+2y9.light	9	106	31	18
P05121	PAI1	Plasminogen activator inhibitor 1	DEISTTDAIFVQR	747.875	2	946.436	1	b9	PAI1.DEISTTDAIFVQR.+2b9.light	10	106	21	38
P05121	PAI1	Plasminogen activator inhibitor 1	DEISTTDAIFVQR	747.875	2	662.398	1	y5	PAI1.DEISTTDAIFVQR.+2y5.light	11	106	29	26
P05121	PAI1	Plasminogen activator inhibitor 1	DEISTTDAIFVQR	747.875	2	445.193	1	b4	PAI1.DEISTTDAIFVQR.+2b4.light	12	106	29	6
Q9UQP3	TENN	Tenascin-N	DESSTVLTGLK	575.304	2	905.53	1	y9	TENN.DESSTVLTGLK.+2y9.light	1	81	25	36
Q9UQP3	TENN	Tenascin-N	DESSTVLTGLK	575.304	2	818.498	1	y8	TENN.DESSTVLTGLK.+2y8.light	2	81	25	34
Q9UQP3	TENN	Tenascin-N	DESSTVLTGLK	575.304	2	418.266	1	y4	TENN.DESSTVLTGLK.+2y4.light	3	81	37	18
Q9UQP3	TENN	Tenascin-N	DESSTVLTGLK	575.304	2	531.35	1	y5	TENN.DESSTVLTGLK.+2y5.light	4	81	27	20
Q9UQP3	TENN	Tenascin-N	DESSTVLTGLK	575.304	2	332.109	1	b3	TENN.DESSTVLTGLK.+2b3.light	5	81	25	14
Q9UQP3	TENN	Tenascin-N	DESSTVLTGLK	575.304	2	731.466	1	y7	TENN.DESSTVLTGLK.+2y7.light	6	81	25	30
Q9UQP3	TENN	Tenascin-N	DESSTVLTGLK	575.304	2	317.218	1	y3	TENN.DESSTVLTGLK.+2y3.light	7	81	37	14
Q9UQP3	TENN	Tenascin-N	DESSTVLTGLK	575.304	2	630.418	1	y6	TENN.DESSTVLTGLK.+2y6.light	8	81	25	26
Q9UQP3	TENN	Tenascin-N	DESSTVLTGLK	575.304	2	502.251	2	b10	TENN.DESSTVLTGLK.+2b10+2.light	9	81	23	14
P16233	LIPP	Pancreatic triacylglycerol lipase	DFAAC[CAM]NHLR	552.256	2	770.373	1	y6	LIPP.DFAACNHLR.+2y6.light	1	71	29	32
P16233	LIPP	Pancreatic triacylglycerol lipase	DFAAC[CAM]NHLR	552.256	2	841.41	1	y7	LIPP.DFAACNHLR.+2y7.light	2	71	29	32
P16233	LIPP	Pancreatic triacylglycerol lipase	DFAAC[CAM]NHLR	552.256	2	421.209	2	y7	LIPP.DFAACNHLR.+2y7+2.light	3	71	27	10
P16233	LIPP	Pancreatic triacylglycerol lipase	DFAAC[CAM]NHLR	552.256	2	334.14	1	b3	LIPP.DFAACNHLR.+2b3.light	4	71	29	14
P16233	LIPP	Pancreatic triacylglycerol lipase	DFAAC[CAM]NHLR	552.256	2	699.336	1	y5	LIPP.DFAACNHLR.+2y5.light	5	71	33	30
P16233	LIPP	Pancreatic triacylglycerol lipase	DFAAC[CAM]NHLR	552.256	2	539.305	1	y4	LIPP.DFAACNHLR.+2y4.light	6	71	31	22
P16233	LIPP	Pancreatic triacylglycerol lipase	DFAAC[CAM]NHLR	552.256	2	385.69	2	y6	LIPP.DFAACNHLR.+2y6+2.light	7	71	29	16
P16233	LIPP	Pancreatic triacylglycerol lipase	DFAAC[CAM]NHLR	552.256	2	494.743	2	y8	LIPP.DFAACNHLR.+2y8+2.light	8	71	27	8
P16233	LIPP	Pancreatic triacylglycerol lipase	DFAAC[CAM]NHLR	552.256	2	425.262	1	y3	LIPP.DFAACNHLR.+2y3.light	9	71	33	14
P16233	LIPP	Pancreatic triacylglycerol lipase	DFAAC[CAM]NHLR	552.256	2	405.177	1	b4	LIPP.DFAACNHLR.+2b4.light	10	71	27	10
P16233	LIPP	Pancreatic triacylglycerol lipase	DFAAC[CAM]NHLR	552.256	2	350.171	2	y5	LIPP.DFAACNHLR.+2y5+2.light	11	71	33	8
P09467	F16P1	Fructose-1,6-bisphosphatase 1	DFDPAVTEYIQR	727.352	2	538.79	2	y9	F16P1.DFDPAVTEYIQR.+2y9+2.light	1	106	29	10
P09467	F16P1	Fructose-1,6-bisphosphatase 1	DFDPAVTEYIQR	727.352	2	809.415	1	y6	F16P1.DFDPAVTEYIQR.+2y6.light	2	106	29	36
P09467	F16P1	Fructose-1,6-bisphosphatase 1	DFDPAVTEYIQR	727.352	2	645.288	1	b6	F16P1.DFDPAVTEYIQR.+2b6.light	3	106	25	28
P09467	F16P1	Fructose-1,6-bisphosphatase 1	DFDPAVTEYIQR	727.352	2	1076.57	1	y9	F16P1.DFDPAVTEYIQR.+2y9.light	4	106	33	20
P09467	F16P1	Fructose-1,6-bisphosphatase 1	DFDPAVTEYIQR	727.352	2	378.13	1	b3	F16P1.DFDPAVTEYIQR.+2b3.light	5	106	27	14
P09467	F16P1	Fructose-1,6-bisphosphatase 1	DFDPAVTEYIQR	727.352	2	596.304	2	y10	F16P1.DFDPAVTEYIQR.+2y10+2.light	6	106	27	12
P09467	F16P1	Fructose-1,6-bisphosphatase 1	DFDPAVTEYIQR	727.352	2	908.484	1	y7	F16P1.DFDPAVTEYIQR.+2y7.light	7	106	41	18
P09467	F16P1	Fructose-1,6-bisphosphatase 1	DFDPAVTEYIQR	727.352	2	579.325	1	y4	F16P1.DFDPAVTEYIQR.+2y4.light	8	106	41	28
P09467	F16P1	Fructose-1,6-bisphosphatase 1	DFDPAVTEYIQR	727.352	2	979.521	1	y8	F16P1.DFDPAVTEYIQR.+2y8.light	9	106	39	18
P09467	F16P1	Fructose-1,6-bisphosphatase 1	DFDPAVTEYIQR	727.352	2	708.368	1	y5	F16P1.DFDPAVTEYIQR.+2y5.light	10	106	39	32
P09467	F16P1	Fructose-1,6-bisphosphatase 1	DFDPAVTEYIQR	727.352	2	546.219	1	b5	F16P1.DFDPAVTEYIQR.+2b5.light	11	106	29	24
P09467	F16P1	Fructose-1,6-bisphosphatase 1	DFDPAVTEYIQR	727.352	2	303.178	1	y2	F16P1.DFDPAVTEYIQR.+2y2.light	12	106	29	14
O00391	QSOX1	Sulfhydryl oxidase 1	DFNIPGFPTVR	631.83	2	773.43	1	y7	QSOX1.DFNIPGFPTVR.+2y7.light	1	91	23	32
O00391	QSOX1	Sulfhydryl oxidase 1	DFNIPGFPTVR	631.83	2	377.146	1	b3	QSOX1.DFNIPGFPTVR.+2b3.light	2	91	25	14
O00391	QSOX1	Sulfhydryl oxidase 1	DFNIPGFPTVR	631.83	2	490.23	1	b4	QSOX1.DFNIPGFPTVR.+2b4.light	3	91	17	14
O00391	QSOX1	Sulfhydryl oxidase 1	DFNIPGFPTVR	631.83	2	472.288	1	y4	QSOX1.DFNIPGFPTVR.+2y4.light	4	91	23	20
O00391	QSOX1	Sulfhydryl oxidase 1	DFNIPGFPTVR	631.83	2	387.219	2	y7	QSOX1.DFNIPGFPTVR.+2y7+2.light	5	91	27	16
O00391	QSOX1	Sulfhydryl oxidase 1	DFNIPGFPTVR	631.83	2	676.378	1	y6	QSOX1.DFNIPGFPTVR.+2y6.light	6	91	31	28
P02788	TRFL	Lactotransferrin	DGAGDVAFIR	510.759	2	777.425	1	y7	TRFL.DGAGDVAFIR.+2y7.light	1	81	23	32
P02788	TRFL	Lactotransferrin	DGAGDVAFIR	510.759	2	506.309	1	y4	TRFL.DGAGDVAFIR.+2y4.light	2	81	23	18
P02788	TRFL	Lactotransferrin	DGAGDVAFIR	510.759	2	605.377	1	y5	TRFL.DGAGDVAFIR.+2y5.light	3	81	29	24
P02788	TRFL	Lactotransferrin	DGAGDVAFIR	510.759	2	435.271	1	y3	TRFL.DGAGDVAFIR.+2y3.light	4	81	21	18
P02788	TRFL	Lactotransferrin	DGAGDVAFIR	510.759	2	720.404	1	y6	TRFL.DGAGDVAFIR.+2y6.light	5	81	23	30
P02788	TRFL	Lactotransferrin	DGAGDVAFIR	510.759	2	515.21	1	b6	TRFL.DGAGDVAFIR.+2b6.light	6	81	17	10
P02788	TRFL	Lactotransferrin	DGAGDVAFIR	510.759	2	416.141	1	b5	TRFL.DGAGDVAFIR.+2b5.light	7	81	21	12
P02788	TRFL	Lactotransferrin	DGAGDVAFIR	510.759	2	301.114	1	b4	TRFL.DGAGDVAFIR.+2b4.light	8	81	21	14
P02788	TRFL	Lactotransferrin	DGAGDVAFIR	510.759	2	848.462	1	y8	TRFL.DGAGDVAFIR.+2y8.light	9	81	23	36
P05362	ICAM1	Intercellular adhesion molecule 1	DGTFPLPIGESVTVTR	844.946	2	1058.58	1	y10	ICAM1.DGTFPLPIGESVTVTR.+2y10.light	1	176	43	44
P05362	ICAM1	Intercellular adhesion molecule 1	DGTFPLPIGESVTVTR	844.946	2	634.864	2	y12	ICAM1.DGTFPLPIGESVTVTR.+2y12+2.light	2	176	33	6
P05362	ICAM1	Intercellular adhesion molecule 1	DGTFPLPIGESVTVTR	844.946	2	529.796	2	y10	ICAM1.DGTFPLPIGESVTVTR.+2y10+2.light	3	176	41	12
P05362	ICAM1	Intercellular adhesion molecule 1	DGTFPLPIGESVTVTR	844.946	2	848.447	1	y8	ICAM1.DGTFPLPIGESVTVTR.+2y8.light	4	176	43	34
P05362	ICAM1	Intercellular adhesion molecule 1	DGTFPLPIGESVTVTR	844.946	2	631.309	1	b6	ICAM1.DGTFPLPIGESVTVTR.+2b6.light	5	176	29	10
P05362	ICAM1	Intercellular adhesion molecule 1	DGTFPLPIGESVTVTR	844.946	2	708.398	2	y13	ICAM1.DGTFPLPIGESVTVTR.+2y13+2.light	6	176	37	14
P05362	ICAM1	Intercellular adhesion molecule 1	DGTFPLPIGESVTVTR	844.946	2	375.235	1	y3	ICAM1.DGTFPLPIGESVTVTR.+2y3.light	7	176	45	18
P05362	ICAM1	Intercellular adhesion molecule 1	DGTFPLPIGESVTVTR	844.946	2	421.172	1	b4	ICAM1.DGTFPLPIGESVTVTR.+2b4.light	8	176	29	14
P05362	ICAM1	Intercellular adhesion molecule 1	DGTFPLPIGESVTVTR	844.946	2	421.226	2	b8	ICAM1.DGTFPLPIGESVTVTR.+2b8+2.light	9	176	29	14
P05362	ICAM1	Intercellular adhesion molecule 1	DGTFPLPIGESVTVTR	844.946	2	662.383	1	y6	ICAM1.DGTFPLPIGESVTVTR.+2y6.light	10	176	57	18
O75891	AL1L1	Cytosolic 10-formyltetrahydrofolate dehydrogenase	DGVPVFK	381.213	2	490.302	1	y4	AL1L1.DGVPVFK.+2y4.light	1	61	15	8
O75891	AL1L1	Cytosolic 10-formyltetrahydrofolate dehydrogenase	DGVPVFK	381.213	2	393.25	1	y3	AL1L1.DGVPVFK.+2y3.light	2	61	25	16
O75891	AL1L1	Cytosolic 10-formyltetrahydrofolate dehydrogenase	DGVPVFK	381.213	2	589.371	1	y5	AL1L1.DGVPVFK.+2y5.light	3	61	15	16
O75891	AL1L1	Cytosolic 10-formyltetrahydrofolate dehydrogenase	DGVPVFK	381.213	2	646.392	1	y6	AL1L1.DGVPVFK.+2y6.light	4	61	19	26
Q8WVN6	SCTM1	Secreted and transmembrane protein 1	DGWQLQVQGGVAQLVIK	920.01	2	1012.48	1	b9	SCTM1.DGWQLQVQGGVAQLVIK.+2b9.light	1	191	35	20
Q8WVN6	SCTM1	Secreted and transmembrane protein 1	DGWQLQVQGGVAQLVIK	920.01	2	1012.61	1	y10	SCTM1.DGWQLQVQGGVAQLVIK.+2y10.light	2	191	35	20
Q8WVN6	SCTM1	Secreted and transmembrane protein 1	DGWQLQVQGGVAQLVIK	920.01	2	827.405	1	b7	SCTM1.DGWQLQVQGGVAQLVIK.+2b7.light	3	191	35	8
Q8WVN6	SCTM1	Secreted and transmembrane protein 1	DGWQLQVQGGVAQLVIK	920.01	2	827.535	1	y8	SCTM1.DGWQLQVQGGVAQLVIK.+2y8.light	4	191	35	8
Q8WVN6	SCTM1	Secreted and transmembrane protein 1	DGWQLQVQGGVAQLVIK	920.01	2	359.135	1	b3	SCTM1.DGWQLQVQGGVAQLVIK.+2b3.light	5	191	49	14
Q8WVN6	SCTM1	Secreted and transmembrane protein 1	DGWQLQVQGGVAQLVIK	920.01	2	359.265	1	y3	SCTM1.DGWQLQVQGGVAQLVIK.+2y3.light	6	191	49	14
Q8WVN6	SCTM1	Secreted and transmembrane protein 1	DGWQLQVQGGVAQLVIK	920.01	2	600.278	1	b5	SCTM1.DGWQLQVQGGVAQLVIK.+2b5.light	7	191	35	26
Q8WVN6	SCTM1	Secreted and transmembrane protein 1	DGWQLQVQGGVAQLVIK	920.01	2	600.408	1	y5	SCTM1.DGWQLQVQGGVAQLVIK.+2y5.light	8	191	35	26
Q8WVN6	SCTM1	Secreted and transmembrane protein 1	DGWQLQVQGGVAQLVIK	920.01	2	884.556	1	y9	SCTM1.DGWQLQVQGGVAQLVIK.+2y9.light	9	191	43	34
Q8WVN6	SCTM1	Secreted and transmembrane protein 1	DGWQLQVQGGVAQLVIK	920.01	2	487.194	1	b4	SCTM1.DGWQLQVQGGVAQLVIK.+2b4.light	10	191	45	16
Q8WVN6	SCTM1	Secreted and transmembrane protein 1	DGWQLQVQGGVAQLVIK	920.01	2	1111.68	1	y11	SCTM1.DGWQLQVQGGVAQLVIK.+2y11.light	11	191	43	26
Q8WVN6	SCTM1	Secreted and transmembrane protein 1	DGWQLQVQGGVAQLVIK	920.01	2	472.349	1	y4	SCTM1.DGWQLQVQGGVAQLVIK.+2y4.light	12	191	35	18
P05060	SCG1	Secretogranin-1	DHHSTHYR	351.493	3	338.182	1	y2	SCG1.DHHSTHYR.+3y2.light	1	56	23	12
P05060	SCG1	Secretogranin-1	DHHSTHYR	351.493	3	313.151	3	y7	SCG1.DHHSTHYR.+3y7+3.light	2	56	17	10
P05060	SCG1	Secretogranin-1	DHHSTHYR	351.493	3	400.694	2	y6	SCG1.DHHSTHYR.+3y6+2.light	3	56	17	8
P05060	SCG1	Secretogranin-1	DHHSTHYR	351.493	3	475.241	1	y3	SCG1.DHHSTHYR.+3y3.light	4	56	21	20
P05060	SCG1	Secretogranin-1	DHHSTHYR	351.493	3	663.321	1	y5	SCG1.DHHSTHYR.+3y5.light	5	56	17	26
P05060	SCG1	Secretogranin-1	DHHSTHYR	351.493	3	332.164	2	y5	SCG1.DHHSTHYR.+3y5+2.light	6	56	17	16
P05060	SCG1	Secretogranin-1	DHHSTHYR	351.493	3	390.152	1	b3	SCG1.DHHSTHYR.+3b3.light	7	56	19	14
P58166	INHBE	Inhibin beta E chain	DHYVDFQELGWR	522.244	3	418.22	1	y3	INHBE.DHYVDFQELGWR.+3y3.light	1	81	21	18
P58166	INHBE	Inhibin beta E chain	DHYVDFQELGWR	522.244	3	531.304	1	y4	INHBE.DHYVDFQELGWR.+3y4.light	2	81	23	22
P58166	INHBE	Inhibin beta E chain	DHYVDFQELGWR	522.244	3	660.346	1	y5	INHBE.DHYVDFQELGWR.+3y5.light	3	81	21	28
P58166	INHBE	Inhibin beta E chain	DHYVDFQELGWR	522.244	3	574.256	2	b9	INHBE.DHYVDFQELGWR.+3b9+2.light	4	81	13	6
P58166	INHBE	Inhibin beta E chain	DHYVDFQELGWR	522.244	3	630.252	1	b5	INHBE.DHYVDFQELGWR.+3b5.light	5	81	23	8
P58166	INHBE	Inhibin beta E chain	DHYVDFQELGWR	522.244	3	517.714	2	b8	INHBE.DHYVDFQELGWR.+3b8+2.light	6	81	17	6
P58166	INHBE	Inhibin beta E chain	DHYVDFQELGWR	522.244	3	416.156	1	b3	INHBE.DHYVDFQELGWR.+3b3.light	7	81	41	16
P58166	INHBE	Inhibin beta E chain	DHYVDFQELGWR	522.244	3	453.193	2	b7	INHBE.DHYVDFQELGWR.+3b7+2.light	8	81	17	16
P58166	INHBE	Inhibin beta E chain	DHYVDFQELGWR	522.244	3	777.32	1	b6	INHBE.DHYVDFQELGWR.+3b6.light	9	81	21	10
P58166	INHBE	Inhibin beta E chain	DHYVDFQELGWR	522.244	3	515.225	1	b4	INHBE.DHYVDFQELGWR.+3b4.light	10	81	27	24
P58166	INHBE	Inhibin beta E chain	DHYVDFQELGWR	522.244	3	1034.42	1	b8	INHBE.DHYVDFQELGWR.+3b8.light	11	81	17	42
P58166	INHBE	Inhibin beta E chain	DHYVDFQELGWR	522.244	3	361.198	1	y2	INHBE.DHYVDFQELGWR.+3y2.light	12	81	19	12
Q16644	MAPK3	MAP kinase-activated protein kinase 3	DIGTAIQFLHSHNIAHR	644.006	3	851.45	2	y15	MAPK3.DIGTAIQFLHSHNIAHR.+3y15+2.light	1	71	27	8
Q16644	MAPK3	MAP kinase-activated protein kinase 3	DIGTAIQFLHSHNIAHR	644.006	3	567.969	3	y15	MAPK3.DIGTAIQFLHSHNIAHR.+3y15+3.light	2	71	25	14
Q16644	MAPK3	MAP kinase-activated protein kinase 3	DIGTAIQFLHSHNIAHR	644.006	3	736.897	2	y12	MAPK3.DIGTAIQFLHSHNIAHR.+3y12+2.light	3	71	29	12
Q16644	MAPK3	MAP kinase-activated protein kinase 3	DIGTAIQFLHSHNIAHR	644.006	3	772.416	2	y13	MAPK3.DIGTAIQFLHSHNIAHR.+3y13+2.light	4	71	29	12
Q16644	MAPK3	MAP kinase-activated protein kinase 3	DIGTAIQFLHSHNIAHR	644.006	3	834.433	1	y7	MAPK3.DIGTAIQFLHSHNIAHR.+3y7.light	5	71	37	22
Q16644	MAPK3	MAP kinase-activated protein kinase 3	DIGTAIQFLHSHNIAHR	644.006	3	680.355	2	y11	MAPK3.DIGTAIQFLHSHNIAHR.+3y11+2.light	6	71	27	26
Q16644	MAPK3	MAP kinase-activated protein kinase 3	DIGTAIQFLHSHNIAHR	644.006	3	383.215	1	y3	MAPK3.DIGTAIQFLHSHNIAHR.+3y3.light	7	71	37	18
Q16644	MAPK3	MAP kinase-activated protein kinase 3	DIGTAIQFLHSHNIAHR	644.006	3	440.895	3	b12	MAPK3.DIGTAIQFLHSHNIAHR.+3b12+3.light	8	71	29	6
Q16644	MAPK3	MAP kinase-activated protein kinase 3	DIGTAIQFLHSHNIAHR	644.006	3	610.342	1	y5	MAPK3.DIGTAIQFLHSHNIAHR.+3y5.light	9	71	37	8
Q16644	MAPK3	MAP kinase-activated protein kinase 3	DIGTAIQFLHSHNIAHR	644.006	3	312.178	1	y2	MAPK3.DIGTAIQFLHSHNIAHR.+3y2.light	10	71	37	14
Q16644	MAPK3	MAP kinase-activated protein kinase 3	DIGTAIQFLHSHNIAHR	644.006	3	486.25	2	y8	MAPK3.DIGTAIQFLHSHNIAHR.+3y8+2.light	11	71	39	20
Q01459	DIAC	Di-N-acetylchitobiase	DIIDPAFR	473.753	2	490.277	1	y4	DIAC.DIIDPAFR.+2y4.light	1	56	27	18
Q01459	DIAC	Di-N-acetylchitobiase	DIIDPAFR	473.753	2	718.388	1	y6	DIAC.DIIDPAFR.+2y6.light	2	56	17	28
Q01459	DIAC	Di-N-acetylchitobiase	DIIDPAFR	473.753	2	605.304	1	y5	DIAC.DIIDPAFR.+2y5.light	3	56	19	8
Q01459	DIAC	Di-N-acetylchitobiase	DIIDPAFR	473.753	2	342.202	1	b3	DIAC.DIIDPAFR.+2b3.light	4	56	15	6
Q01459	DIAC	Di-N-acetylchitobiase	DIIDPAFR	473.753	2	457.229	1	b4	DIAC.DIIDPAFR.+2b4.light	5	56	15	18
Q01459	DIAC	Di-N-acetylchitobiase	DIIDPAFR	473.753	2	359.698	2	y6	DIAC.DIIDPAFR.+2y6+2.light	6	56	17	14
Q01459	DIAC	Di-N-acetylchitobiase	DIIDPAFR	473.753	2	393.224	1	y3	DIAC.DIIDPAFR.+2y3.light	7	56	33	18
Q01459	DIAC	Di-N-acetylchitobiase	DIIDPAFR	473.753	2	322.187	1	y2	DIAC.DIIDPAFR.+2y2.light	8	56	37	14
P55290	CAD13	Cadherin-13	DIQGSLQDIFK	632.333	2	518.277	2	y9	CAD13.DIQGSLQDIFK.+2y9+2.light	1	96	23	14
P55290	CAD13	Cadherin-13	DIQGSLQDIFK	632.333	2	907.488	1	y8	CAD13.DIQGSLQDIFK.+2y8.light	2	96	31	18
P55290	CAD13	Cadherin-13	DIQGSLQDIFK	632.333	2	357.177	1	b3	CAD13.DIQGSLQDIFK.+2b3.light	3	96	23	22
P55290	CAD13	Cadherin-13	DIQGSLQDIFK	632.333	2	1035.55	1	y9	CAD13.DIQGSLQDIFK.+2y9.light	4	96	23	46
P55290	CAD13	Cadherin-13	DIQGSLQDIFK	632.333	2	522.292	1	y4	CAD13.DIQGSLQDIFK.+2y4.light	5	96	29	20
P55290	CAD13	Cadherin-13	DIQGSLQDIFK	632.333	2	414.198	1	b4	CAD13.DIQGSLQDIFK.+2b4.light	6	96	23	22
P55290	CAD13	Cadherin-13	DIQGSLQDIFK	632.333	2	650.351	1	y5	CAD13.DIQGSLQDIFK.+2y5.light	7	96	29	28
P55290	CAD13	Cadherin-13	DIQGSLQDIFK	632.333	2	407.265	1	y3	CAD13.DIQGSLQDIFK.+2y3.light	8	96	37	20
P55290	CAD13	Cadherin-13	DIQGSLQDIFK	632.333	2	501.23	1	b5	CAD13.DIQGSLQDIFK.+2b5.light	9	96	37	22
Q99941	ATF6B	Cyclic AMP-dependent transcription factor ATF-6 beta	DLDQLFLSSDC[CAM]R	734.84	2	737.325	1	y6	ATF6B.DLDQLFLSSDCR.+2y6.light	1	121	33	10
Q99941	ATF6B	Cyclic AMP-dependent transcription factor ATF-6 beta	DLDQLFLSSDC[CAM]R	734.84	2	732.356	1	b6	ATF6B.DLDQLFLSSDCR.+2b6.light	2	121	25	14
Q99941	ATF6B	Cyclic AMP-dependent transcription factor ATF-6 beta	DLDQLFLSSDC[CAM]R	734.84	2	335.15	1	y2	ATF6B.DLDQLFLSSDCR.+2y2.light	3	121	47	20
Q99941	ATF6B	Cyclic AMP-dependent transcription factor ATF-6 beta	DLDQLFLSSDC[CAM]R	734.84	2	884.393	1	y7	ATF6B.DLDQLFLSSDCR.+2y7.light	4	121	27	36
Q99941	ATF6B	Cyclic AMP-dependent transcription factor ATF-6 beta	DLDQLFLSSDC[CAM]R	734.84	2	624.241	1	y5	ATF6B.DLDQLFLSSDCR.+2y5.light	5	121	27	8
Q99941	ATF6B	Cyclic AMP-dependent transcription factor ATF-6 beta	DLDQLFLSSDC[CAM]R	734.84	2	585.288	1	b5	ATF6B.DLDQLFLSSDCR.+2b5.light	6	121	27	24
Q99941	ATF6B	Cyclic AMP-dependent transcription factor ATF-6 beta	DLDQLFLSSDC[CAM]R	734.84	2	537.209	1	y4	ATF6B.DLDQLFLSSDCR.+2y4.light	7	121	27	14
Q99941	ATF6B	Cyclic AMP-dependent transcription factor ATF-6 beta	DLDQLFLSSDC[CAM]R	734.84	2	472.204	1	b4	ATF6B.DLDQLFLSSDCR.+2b4.light	8	121	31	6
Q99941	ATF6B	Cyclic AMP-dependent transcription factor ATF-6 beta	DLDQLFLSSDC[CAM]R	734.84	2	997.477	1	y8	ATF6B.DLDQLFLSSDCR.+2y8.light	9	121	27	42
Q99941	ATF6B	Cyclic AMP-dependent transcription factor ATF-6 beta	DLDQLFLSSDC[CAM]R	734.84	2	845.44	1	b7	ATF6B.DLDQLFLSSDCR.+2b7.light	10	121	25	10
Q99941	ATF6B	Cyclic AMP-dependent transcription factor ATF-6 beta	DLDQLFLSSDC[CAM]R	734.84	2	344.145	1	b3	ATF6B.DLDQLFLSSDCR.+2b3.light	11	121	41	8
Q02747	GUC2A	Guanylin	DLQEPQEPR	556.273	2	626.326	1	y5	GUC2A.DLQEPQEPR.+2y5.light	1	91	25	8
Q02747	GUC2A	Guanylin	DLQEPQEPR	556.273	2	486.219	1	b4	GUC2A.DLQEPQEPR.+2b4.light	2	91	19	20
Q02747	GUC2A	Guanylin	DLQEPQEPR	556.273	2	755.368	1	y6	GUC2A.DLQEPQEPR.+2y6.light	3	91	25	32
Q02747	GUC2A	Guanylin	DLQEPQEPR	556.273	2	442.217	2	y7	GUC2A.DLQEPQEPR.+2y7+2.light	4	91	19	8
Q02747	GUC2A	Guanylin	DLQEPQEPR	556.273	2	357.177	1	b3	GUC2A.DLQEPQEPR.+2b3.light	5	91	21	16
Q02747	GUC2A	Guanylin	DLQEPQEPR	556.273	2	883.427	1	y7	GUC2A.DLQEPQEPR.+2y7.light	6	91	25	36
Q02747	GUC2A	Guanylin	DLQEPQEPR	556.273	2	313.666	2	y5	GUC2A.DLQEPQEPR.+2y5+2.light	7	91	29	16
Q02747	GUC2A	Guanylin	DLQEPQEPR	556.273	2	401.214	1	y3	GUC2A.DLQEPQEPR.+2y3.light	8	91	27	4
Q02747	GUC2A	Guanylin	DLQEPQEPR	556.273	2	529.273	1	y4	GUC2A.DLQEPQEPR.+2y4.light	9	91	31	16
P02675	FIBB	Fibrinogen beta chain	DNENVVNEYSSELEK	884.897	2	1197.56	1	y10	FIBB.DNENVVNEYSSELEK.+2y10.light	1	146	37	50
P02675	FIBB	Fibrinogen beta chain	DNENVVNEYSSELEK	884.897	2	572.231	1	b5	FIBB.DNENVVNEYSSELEK.+2b5.light	2	146	35	12
P02675	FIBB	Fibrinogen beta chain	DNENVVNEYSSELEK	884.897	2	1098.49	1	y9	FIBB.DNENVVNEYSSELEK.+2y9.light	3	146	39	50
P02675	FIBB	Fibrinogen beta chain	DNENVVNEYSSELEK	884.897	2	473.163	1	b4	FIBB.DNENVVNEYSSELEK.+2b4.light	4	146	41	8
P02675	FIBB	Fibrinogen beta chain	DNENVVNEYSSELEK	884.897	2	855.409	1	y7	FIBB.DNENVVNEYSSELEK.+2y7.light	5	146	37	16
P02675	FIBB	Fibrinogen beta chain	DNENVVNEYSSELEK	884.897	2	692.346	1	y6	FIBB.DNENVVNEYSSELEK.+2y6.light	6	146	37	12
P02675	FIBB	Fibrinogen beta chain	DNENVVNEYSSELEK	884.897	2	359.12	1	b3	FIBB.DNENVVNEYSSELEK.+2b3.light	7	146	47	8
P02675	FIBB	Fibrinogen beta chain	DNENVVNEYSSELEK	884.897	2	984.452	1	y8	FIBB.DNENVVNEYSSELEK.+2y8.light	8	146	37	42
P02675	FIBB	Fibrinogen beta chain	DNENVVNEYSSELEK	884.897	2	389.239	1	y3	FIBB.DNENVVNEYSSELEK.+2y3.light	9	146	59	18
P02675	FIBB	Fibrinogen beta chain	DNENVVNEYSSELEK	884.897	2	605.314	1	y5	FIBB.DNENVVNEYSSELEK.+2y5.light	10	146	53	26
Q14126	DSG2	Desmoglein-2	DNWISVDSVTSEIK	796.894	2	416.156	1	b3	DSG2.DNWISVDSVTSEIK.+2b3.light	1	131	33	18
Q14126	DSG2	Desmoglein-2	DNWISVDSVTSEIK	796.894	2	415.688	2	b7	DSG2.DNWISVDSVTSEIK.+2b7+2.light	2	131	33	18
Q14126	DSG2	Desmoglein-2	DNWISVDSVTSEIK	796.894	2	1064.55	1	y10	DSG2.DNWISVDSVTSEIK.+2y10.light	3	131	33	8
Q14126	DSG2	Desmoglein-2	DNWISVDSVTSEIK	796.894	2	529.241	1	b4	DSG2.DNWISVDSVTSEIK.+2b4.light	4	131	25	8
Q14126	DSG2	Desmoglein-2	DNWISVDSVTSEIK	796.894	2	878.447	1	y8	DSG2.DNWISVDSVTSEIK.+2y8.light	5	131	31	36
Q14126	DSG2	Desmoglein-2	DNWISVDSVTSEIK	796.894	2	977.515	1	y9	DSG2.DNWISVDSVTSEIK.+2y9.light	6	131	33	38
Q14126	DSG2	Desmoglein-2	DNWISVDSVTSEIK	796.894	2	577.319	1	y5	DSG2.DNWISVDSVTSEIK.+2y5.light	7	131	47	24
P31949	S10AB	Protein S100-A11	DPGVLDR	386.203	2	559.32	1	y5	S10AB.DPGVLDR.+2y5.light	1	51	21	24
P31949	S10AB	Protein S100-A11	DPGVLDR	386.203	2	403.23	1	y3	S10AB.DPGVLDR.+2y3.light	2	51	17	10
P31949	S10AB	Protein S100-A11	DPGVLDR	386.203	2	328.69	2	y6	S10AB.DPGVLDR.+2y6+2.light	3	51	19	6
P31949	S10AB	Protein S100-A11	DPGVLDR	386.203	2	369.177	1	b4	S10AB.DPGVLDR.+2b4.light	4	51	17	20
P31949	S10AB	Protein S100-A11	DPGVLDR	386.203	2	502.298	1	y4	S10AB.DPGVLDR.+2y4.light	5	51	21	26
P31949	S10AB	Protein S100-A11	DPGVLDR	386.203	2	482.261	1	b5	S10AB.DPGVLDR.+2b5.light	6	51	15	20
P01833	PIGR	Polymeric immunoglobulin receptor	DQADGSR	374.665	2	505.237	1	y5	PIGR.DQADGSR.+2y5.light	1	61	17	22
P01833	PIGR	Polymeric immunoglobulin receptor	DQADGSR	374.665	2	319.172	1	y3	PIGR.DQADGSR.+2y3.light	2	61	25	14
P01833	PIGR	Polymeric immunoglobulin receptor	DQADGSR	374.665	2	434.199	1	y4	PIGR.DQADGSR.+2y4.light	3	61	21	18
P01833	PIGR	Polymeric immunoglobulin receptor	DQADGSR	374.665	2	315.13	1	b3	PIGR.DQADGSR.+2b3.light	4	61	15	6
Q99972	MYOC	Myocilin	DQLETQTR	495.746	2	747.4	1	y6	MYOC.DQLETQTR.+2y6.light	1	36	23	32
Q99972	MYOC	Myocilin	DQLETQTR	495.746	2	634.315	1	y5	MYOC.DQLETQTR.+2y5.light	2	36	23	8
Q99972	MYOC	Myocilin	DQLETQTR	495.746	2	505.273	1	y4	MYOC.DQLETQTR.+2y4.light	3	36	27	14
Q99972	MYOC	Myocilin	DQLETQTR	495.746	2	357.177	1	b3	MYOC.DQLETQTR.+2b3.light	4	36	21	54
Q99972	MYOC	Myocilin	DQLETQTR	495.746	2	486.219	1	b4	MYOC.DQLETQTR.+2b4.light	5	36	17	32
Q99972	MYOC	Myocilin	DQLETQTR	495.746	2	404.225	1	y3	MYOC.DQLETQTR.+2y3.light	6	36	27	14
P58340	MLF1	Myeloid leukemia factor 1	DSDSGLEK	425.693	2	648.32	1	y6	MLF1.DSDSGLEK.+2y6.light	1	51	19	26
P58340	MLF1	Myeloid leukemia factor 1	DSDSGLEK	425.693	2	533.293	1	y5	MLF1.DSDSGLEK.+2y5.light	2	51	19	4
P58340	MLF1	Myeloid leukemia factor 1	DSDSGLEK	425.693	2	446.261	1	y4	MLF1.DSDSGLEK.+2y4.light	3	51	19	18
P58340	MLF1	Myeloid leukemia factor 1	DSDSGLEK	425.693	2	368.18	2	y7	MLF1.DSDSGLEK.+2y7+2.light	4	51	19	12
P58340	MLF1	Myeloid leukemia factor 1	DSDSGLEK	425.693	2	735.352	1	y7	MLF1.DSDSGLEK.+2y7.light	5	51	19	12
P58340	MLF1	Myeloid leukemia factor 1	DSDSGLEK	425.693	2	389.239	1	y3	MLF1.DSDSGLEK.+2y3.light	6	51	29	26
P12830	CADH1	Cadherin-1	DTANWLEINPDTGAISTR	987.482	2	917.469	1	y9	CADH1.DTANWLEINPDTGAISTR.+2y9.light	1	131	37	10
P12830	CADH1	Cadherin-1	DTANWLEINPDTGAISTR	987.482	2	1031.51	1	y10	CADH1.DTANWLEINPDTGAISTR.+2y10.light	2	131	33	20
P12830	CADH1	Cadherin-1	DTANWLEINPDTGAISTR	987.482	2	363.199	1	y3	CADH1.DTANWLEINPDTGAISTR.+2y3.light	3	131	35	10
P12830	CADH1	Cadherin-1	DTANWLEINPDTGAISTR	987.482	2	705.389	1	y7	CADH1.DTANWLEINPDTGAISTR.+2y7.light	4	131	59	26
P12830	CADH1	Cadherin-1	DTANWLEINPDTGAISTR	987.482	2	1144.6	1	y11	CADH1.DTANWLEINPDTGAISTR.+2y11.light	5	131	45	48
P12830	CADH1	Cadherin-1	DTANWLEINPDTGAISTR	987.482	2	943.452	1	b8	CADH1.DTANWLEINPDTGAISTR.+2b8.light	6	131	35	40
P12830	CADH1	Cadherin-1	DTANWLEINPDTGAISTR	987.482	2	588.241	1	b5	CADH1.DTANWLEINPDTGAISTR.+2b5.light	7	131	37	16
P12830	CADH1	Cadherin-1	DTANWLEINPDTGAISTR	987.482	2	830.368	1	b7	CADH1.DTANWLEINPDTGAISTR.+2b7.light	8	131	37	36
P12830	CADH1	Cadherin-1	DTANWLEINPDTGAISTR	987.482	2	1057.49	1	b9	CADH1.DTANWLEINPDTGAISTR.+2b9.light	9	131	29	48
P12830	CADH1	Cadherin-1	DTANWLEINPDTGAISTR	987.482	2	701.325	1	b6	CADH1.DTANWLEINPDTGAISTR.+2b6.light	10	131	37	28
P12830	CADH1	Cadherin-1	DTANWLEINPDTGAISTR	987.482	2	402.162	1	b4	CADH1.DTANWLEINPDTGAISTR.+2b4.light	11	131	53	12
P12830	CADH1	Cadherin-1	DTANWLEINPDTGAISTR	987.482	2	476.283	1	y4	CADH1.DTANWLEINPDTGAISTR.+2y4.light	12	131	37	20
P49747	COMP	Cartilage oligomeric matrix protein	DTDLDGFPDEK	626.272	2	488.698	2	b9	COMP.DTDLDGFPDEK.+2b9+2.light	1	66	25	18
P49747	COMP	Cartilage oligomeric matrix protein	DTDLDGFPDEK	626.272	2	488.235	1	y4	COMP.DTDLDGFPDEK.+2y4.light	2	66	25	18
P49747	COMP	Cartilage oligomeric matrix protein	DTDLDGFPDEK	626.272	2	332.109	1	b3	COMP.DTDLDGFPDEK.+2b3.light	3	66	27	16
P49747	COMP	Cartilage oligomeric matrix protein	DTDLDGFPDEK	626.272	2	807.352	1	y7	COMP.DTDLDGFPDEK.+2y7.light	4	66	27	10
P49747	COMP	Cartilage oligomeric matrix protein	DTDLDGFPDEK	626.272	2	692.325	1	y6	COMP.DTDLDGFPDEK.+2y6.light	5	66	27	28
P49747	COMP	Cartilage oligomeric matrix protein	DTDLDGFPDEK	626.272	2	560.22	1	b5	COMP.DTDLDGFPDEK.+2b5.light	6	66	21	14
P49747	COMP	Cartilage oligomeric matrix protein	DTDLDGFPDEK	626.272	2	445.193	1	b4	COMP.DTDLDGFPDEK.+2b4.light	7	66	23	16
P49747	COMP	Cartilage oligomeric matrix protein	DTDLDGFPDEK	626.272	2	764.31	1	b7	COMP.DTDLDGFPDEK.+2b7.light	8	66	21	30
P49747	COMP	Cartilage oligomeric matrix protein	DTDLDGFPDEK	626.272	2	617.241	1	b6	COMP.DTDLDGFPDEK.+2b6.light	9	66	21	6
P49747	COMP	Cartilage oligomeric matrix protein	DTDLDGFPDEK	626.272	2	1035.46	1	y9	COMP.DTDLDGFPDEK.+2y9.light	10	66	25	42
P49747	COMP	Cartilage oligomeric matrix protein	DTDLDGFPDEK	626.272	2	391.182	1	y3	COMP.DTDLDGFPDEK.+2y3.light	11	66	47	10
P49747	COMP	Cartilage oligomeric matrix protein	DTDLDGFPDEK	626.272	2	635.304	1	y5	COMP.DTDLDGFPDEK.+2y5.light	12	66	25	12
P31939	PUR9	Bifunctional purine biosynthesis protein PURH	DTSLETR	411.204	2	605.325	1	y5	PUR9.DTSLETR.+2y5.light	1	51	21	26
P31939	PUR9	Bifunctional purine biosynthesis protein PURH	DTSLETR	411.204	2	405.209	1	y3	PUR9.DTSLETR.+2y3.light	2	51	21	14
P31939	PUR9	Bifunctional purine biosynthesis protein PURH	DTSLETR	411.204	2	518.293	1	y4	PUR9.DTSLETR.+2y4.light	3	51	21	20
P31939	PUR9	Bifunctional purine biosynthesis protein PURH	DTSLETR	411.204	2	303.166	2	y5	PUR9.DTSLETR.+2y5+2.light	4	51	17	4
P31939	PUR9	Bifunctional purine biosynthesis protein PURH	DTSLETR	411.204	2	304.114	1	b3	PUR9.DTSLETR.+2b3.light	5	51	15	10
P31939	PUR9	Bifunctional purine biosynthesis protein PURH	DTSLETR	411.204	2	353.69	2	y6	PUR9.DTSLETR.+2y6+2.light	6	51	17	8
Q8NBP7	PCSK9	Proprotein convertase subtilisin/kexin type 9	DVINEAWFPEDQR	809.878	2	644.3	1	y5	PCSK9.DVINEAWFPEDQR.+2y5.light	1	131	27	8
Q8NBP7	PCSK9	Proprotein convertase subtilisin/kexin type 9	DVINEAWFPEDQR	809.878	2	303.178	1	y2	PCSK9.DVINEAWFPEDQR.+2y2.light	2	131	53	6
Q8NBP7	PCSK9	Proprotein convertase subtilisin/kexin type 9	DVINEAWFPEDQR	809.878	2	791.368	1	y6	PCSK9.DVINEAWFPEDQR.+2y6.light	3	131	27	36
Q8NBP7	PCSK9	Proprotein convertase subtilisin/kexin type 9	DVINEAWFPEDQR	809.878	2	977.448	1	y7	PCSK9.DVINEAWFPEDQR.+2y7.light	4	131	31	40
Q8NBP7	PCSK9	Proprotein convertase subtilisin/kexin type 9	DVINEAWFPEDQR	809.878	2	975.457	1	b8	PCSK9.DVINEAWFPEDQR.+2b8.light	5	131	25	18
Q8NBP7	PCSK9	Proprotein convertase subtilisin/kexin type 9	DVINEAWFPEDQR	809.878	2	828.389	1	b7	PCSK9.DVINEAWFPEDQR.+2b7.light	6	131	27	8
Q8NBP7	PCSK9	Proprotein convertase subtilisin/kexin type 9	DVINEAWFPEDQR	809.878	2	1048.48	1	y8	PCSK9.DVINEAWFPEDQR.+2y8.light	7	131	31	18
Q8NBP7	PCSK9	Proprotein convertase subtilisin/kexin type 9	DVINEAWFPEDQR	809.878	2	642.309	1	b6	PCSK9.DVINEAWFPEDQR.+2b6.light	8	131	33	26
Q8NBP7	PCSK9	Proprotein convertase subtilisin/kexin type 9	DVINEAWFPEDQR	809.878	2	571.272	1	b5	PCSK9.DVINEAWFPEDQR.+2b5.light	9	131	33	4
O75460	ERN1	Serine/threonine-protein kinase/endoribonuclease IRE1	DVLGHGAEGTIVYR	496.26	3	636.838	2	y12	ERN1.DVLGHGAEGTIVYR.+3y12+2.light	1	61	17	24
O75460	ERN1	Serine/threonine-protein kinase/endoribonuclease IRE1	DVLGHGAEGTIVYR	496.26	3	437.251	1	y3	ERN1.DVLGHGAEGTIVYR.+3y3.light	2	61	19	16
O75460	ERN1	Serine/threonine-protein kinase/endoribonuclease IRE1	DVLGHGAEGTIVYR	496.26	3	550.335	1	y4	ERN1.DVLGHGAEGTIVYR.+3y4.light	3	61	19	24
O75460	ERN1	Serine/threonine-protein kinase/endoribonuclease IRE1	DVLGHGAEGTIVYR	496.26	3	338.182	1	y2	ERN1.DVLGHGAEGTIVYR.+3y2.light	4	61	23	8
O75460	ERN1	Serine/threonine-protein kinase/endoribonuclease IRE1	DVLGHGAEGTIVYR	496.26	3	551.786	2	y10	ERN1.DVLGHGAEGTIVYR.+3y10+2.light	5	61	25	14
O75460	ERN1	Serine/threonine-protein kinase/endoribonuclease IRE1	DVLGHGAEGTIVYR	496.26	3	580.296	2	y11	ERN1.DVLGHGAEGTIVYR.+3y11+2.light	6	61	19	4
O75460	ERN1	Serine/threonine-protein kinase/endoribonuclease IRE1	DVLGHGAEGTIVYR	496.26	3	708.404	1	y6	ERN1.DVLGHGAEGTIVYR.+3y6.light	7	61	23	28
O75460	ERN1	Serine/threonine-protein kinase/endoribonuclease IRE1	DVLGHGAEGTIVYR	496.26	3	438.223	3	b13	ERN1.DVLGHGAEGTIVYR.+3b13+3.light	8	61	19	6
O75460	ERN1	Serine/threonine-protein kinase/endoribonuclease IRE1	DVLGHGAEGTIVYR	496.26	3	837.446	1	y7	ERN1.DVLGHGAEGTIVYR.+3y7.light	9	61	23	20
P10721	KIT	Mast/stem cell growth factor receptor Kit	DVSSSVYSTWK	629.801	2	1044.5	1	y9	KIT.DVSSSVYSTWK.+2y9.light	1	101	25	20
P10721	KIT	Mast/stem cell growth factor receptor Kit	DVSSSVYSTWK	629.801	2	684.335	1	y5	KIT.DVSSSVYSTWK.+2y5.light	2	101	25	30
P10721	KIT	Mast/stem cell growth factor receptor Kit	DVSSSVYSTWK	629.801	2	870.436	1	y7	KIT.DVSSSVYSTWK.+2y7.light	3	101	27	38
P10721	KIT	Mast/stem cell growth factor receptor Kit	DVSSSVYSTWK	629.801	2	957.468	1	y8	KIT.DVSSSVYSTWK.+2y8.light	4	101	25	42
P10721	KIT	Mast/stem cell growth factor receptor Kit	DVSSSVYSTWK	629.801	2	333.192	1	y2	KIT.DVSSSVYSTWK.+2y2.light	5	101	41	18
P10721	KIT	Mast/stem cell growth factor receptor Kit	DVSSSVYSTWK	629.801	2	302.135	1	b3	KIT.DVSSSVYSTWK.+2b3.light	6	101	25	18
P10721	KIT	Mast/stem cell growth factor receptor Kit	DVSSSVYSTWK	629.801	2	521.272	1	y4	KIT.DVSSSVYSTWK.+2y4.light	7	101	23	26
P10721	KIT	Mast/stem cell growth factor receptor Kit	DVSSSVYSTWK	629.801	2	783.404	1	y6	KIT.DVSSSVYSTWK.+2y6.light	8	101	25	34
P10721	KIT	Mast/stem cell growth factor receptor Kit	DVSSSVYSTWK	629.801	2	522.753	2	y9	KIT.DVSSSVYSTWK.+2y9+2.light	9	101	21	12
P10721	KIT	Mast/stem cell growth factor receptor Kit	DVSSSVYSTWK	629.801	2	434.24	1	y3	KIT.DVSSSVYSTWK.+2y3.light	10	101	39	20
P09603	CSF1	Macrophage colony-stimulating factor 1	DYEEHDK	468.191	2	657.284	1	y5	CSF1.DYEEHDK.+2y5.light	1	76	23	26
P09603	CSF1	Macrophage colony-stimulating factor 1	DYEEHDK	468.191	2	410.677	2	y6	CSF1.DYEEHDK.+2y6+2.light	2	76	23	12
P09603	CSF1	Macrophage colony-stimulating factor 1	DYEEHDK	468.191	2	399.199	1	y3	CSF1.DYEEHDK.+2y3.light	3	76	29	10
P09603	CSF1	Macrophage colony-stimulating factor 1	DYEEHDK	468.191	2	528.241	1	y4	CSF1.DYEEHDK.+2y4.light	4	76	25	22
Q9NQS3	PVRL3	Nectin-3	DYLEEPEK	511.737	2	744.377	1	y6	PVRL3.DYLEEPEK.+2y6.light	1	76	19	30
Q9NQS3	PVRL3	Nectin-3	DYLEEPEK	511.737	2	373.208	1	y3	PVRL3.DYLEEPEK.+2y3.light	2	76	33	20
Q9NQS3	PVRL3	Nectin-3	DYLEEPEK	511.737	2	372.692	2	y6	PVRL3.DYLEEPEK.+2y6+2.light	3	76	33	20
Q9NQS3	PVRL3	Nectin-3	DYLEEPEK	511.737	2	631.293	1	y5	PVRL3.DYLEEPEK.+2y5.light	4	76	19	26
Q9NQS3	PVRL3	Nectin-3	DYLEEPEK	511.737	2	392.182	1	b3	PVRL3.DYLEEPEK.+2b3.light	5	76	19	12
Q9NQS3	PVRL3	Nectin-3	DYLEEPEK	511.737	2	502.251	1	y4	PVRL3.DYLEEPEK.+2y4.light	6	76	21	20
Q9NQS3	PVRL3	Nectin-3	DYLEEPEK	511.737	2	521.224	1	b4	PVRL3.DYLEEPEK.+2b4.light	7	76	17	22
Q9NQS3	PVRL3	Nectin-3	DYLEEPEK	511.737	2	374.163	2	b6	PVRL3.DYLEEPEK.+2b6+2.light	8	76	21	16
P54760	EPHB4	Ephrin type-B receptor 4	EAEYSDK	421.182	2	349.172	1	y3	EPHB4.EAEYSDK.+2y3.light	1	66	19	14
P54760	EPHB4	Ephrin type-B receptor 4	EAEYSDK	421.182	2	512.235	1	y4	EPHB4.EAEYSDK.+2y4.light	2	66	19	18
P54760	EPHB4	Ephrin type-B receptor 4	EAEYSDK	421.182	2	641.278	1	y5	EPHB4.EAEYSDK.+2y5.light	3	66	19	10
P20023	CR2	Complement receptor type 2	EAFHLEAR	486.749	2	313.174	2	y5	CR2.EAFHLEAR.+2y5+2.light	1	101	29	20
P20023	CR2	Complement receptor type 2	EAFHLEAR	486.749	2	625.342	1	y5	CR2.EAFHLEAR.+2y5.light	2	101	29	26
P20023	CR2	Complement receptor type 2	EAFHLEAR	486.749	2	375.199	1	y3	CR2.EAFHLEAR.+2y3.light	3	101	29	12
P20023	CR2	Complement receptor type 2	EAFHLEAR	486.749	2	386.709	2	y6	CR2.EAFHLEAR.+2y6+2.light	4	101	25	12
P20023	CR2	Complement receptor type 2	EAFHLEAR	486.749	2	772.41	1	y6	CR2.EAFHLEAR.+2y6.light	5	101	27	10
P20023	CR2	Complement receptor type 2	EAFHLEAR	486.749	2	422.227	2	y7	CR2.EAFHLEAR.+2y7+2.light	6	101	25	10
Q16853	AOC3	Membrane primary amine oxidase	EALAIVFFGR	561.819	2	625.346	1	y5	AOC3.EALAIVFFGR.+2y5.light	1	66	25	6
Q16853	AOC3	Membrane primary amine oxidase	EALAIVFFGR	561.819	2	526.277	1	y4	AOC3.EALAIVFFGR.+2y4.light	2	66	23	6
Q16853	AOC3	Membrane primary amine oxidase	EALAIVFFGR	561.819	2	738.43	1	y6	AOC3.EALAIVFFGR.+2y6.light	3	66	23	12
Q16853	AOC3	Membrane primary amine oxidase	EALAIVFFGR	561.819	2	809.467	1	y7	AOC3.EALAIVFFGR.+2y7.light	4	66	29	14
Q16853	AOC3	Membrane primary amine oxidase	EALAIVFFGR	561.819	2	385.208	1	b4	AOC3.EALAIVFFGR.+2b4.light	5	66	23	6
Q16853	AOC3	Membrane primary amine oxidase	EALAIVFFGR	561.819	2	314.171	1	b3	AOC3.EALAIVFFGR.+2b3.light	6	66	31	6
Q16853	AOC3	Membrane primary amine oxidase	EALAIVFFGR	561.819	2	498.292	1	b5	AOC3.EALAIVFFGR.+2b5.light	7	66	19	16
Q16853	AOC3	Membrane primary amine oxidase	EALAIVFFGR	561.819	2	379.209	1	y3	AOC3.EALAIVFFGR.+2y3.light	8	66	23	14
P15144	AMPN	Aminopeptidase N	EATDVIIIHSK	409.231	3	597.372	1	y5	AMPN.EATDVIIIHSK.+3y5.light	1	66	19	26
P15144	AMPN	Aminopeptidase N	EATDVIIIHSK	409.231	3	355.732	2	y6	AMPN.EATDVIIIHSK.+3y6+2.light	2	66	15	18
P15144	AMPN	Aminopeptidase N	EATDVIIIHSK	409.231	3	484.288	1	y4	AMPN.EATDVIIIHSK.+3y4.light	3	66	19	22
P15144	AMPN	Aminopeptidase N	EATDVIIIHSK	409.231	3	342.538	3	y9	AMPN.EATDVIIIHSK.+3y9+3.light	4	66	15	18
P15144	AMPN	Aminopeptidase N	EATDVIIIHSK	409.231	3	513.303	2	y9	AMPN.EATDVIIIHSK.+3y9+2.light	5	66	15	20
P15144	AMPN	Aminopeptidase N	EATDVIIIHSK	409.231	3	371.204	1	y3	AMPN.EATDVIIIHSK.+3y3.light	6	66	25	22
P15144	AMPN	Aminopeptidase N	EATDVIIIHSK	409.231	3	405.266	2	y7	AMPN.EATDVIIIHSK.+3y7+2.light	7	66	15	8
Q9NQ38	ISK5	Serine protease inhibitor Kazal-type 5	EAVQELC[CAM]SEYR	692.314	2	714.288	1	y5	ISK5.EAVQELCSEYR.+2y5.light	1	21	31	30
Q9NQ38	ISK5	Serine protease inhibitor Kazal-type 5	EAVQELC[CAM]SEYR	692.314	2	956.414	1	y7	ISK5.EAVQELCSEYR.+2y7.light	2	21	33	40
Q9NQ38	ISK5	Serine protease inhibitor Kazal-type 5	EAVQELC[CAM]SEYR	692.314	2	827.372	1	y6	ISK5.EAVQELCSEYR.+2y6.light	3	21	33	34
Q9NQ38	ISK5	Serine protease inhibitor Kazal-type 5	EAVQELC[CAM]SEYR	692.314	2	1084.47	1	y8	ISK5.EAVQELCSEYR.+2y8.light	4	21	31	42
Q9NQ38	ISK5	Serine protease inhibitor Kazal-type 5	EAVQELC[CAM]SEYR	692.314	2	554.257	1	y4	ISK5.EAVQELCSEYR.+2y4.light	5	21	31	22
Q9NQ38	ISK5	Serine protease inhibitor Kazal-type 5	EAVQELC[CAM]SEYR	692.314	2	338.182	1	y2	ISK5.EAVQELCSEYR.+2y2.light	6	21	45	8
Q9NQ38	ISK5	Serine protease inhibitor Kazal-type 5	EAVQELC[CAM]SEYR	692.314	2	542.74	2	y8	ISK5.EAVQELCSEYR.+2y8+2.light	7	21	29	10
Q9NQ38	ISK5	Serine protease inhibitor Kazal-type 5	EAVQELC[CAM]SEYR	692.314	2	300.155	1	b3	ISK5.EAVQELCSEYR.+2b3.light	8	21	29	12
Q9NQ38	ISK5	Serine protease inhibitor Kazal-type 5	EAVQELC[CAM]SEYR	692.314	2	592.274	2	y9	ISK5.EAVQELCSEYR.+2y9+2.light	9	21	27	16
Q9NQ38	ISK5	Serine protease inhibitor Kazal-type 5	EAVQELC[CAM]SEYR	692.314	2	357.647	2	y5	ISK5.EAVQELCSEYR.+2y5+2.light	10	21	35	4
P25705	ATPA	ATP synthase subunit alpha, mitochondrial	EAYPGDVFYLHSR	518.584	3	397.537	3	y10	ATPA.EAYPGDVFYLHSR.+3y10+3.light	1	71	19	10
P25705	ATPA	ATP synthase subunit alpha, mitochondrial	EAYPGDVFYLHSR	518.584	3	512.294	1	y4	ATPA.EAYPGDVFYLHSR.+3y4.light	2	71	13	6
P25705	ATPA	ATP synthase subunit alpha, mitochondrial	EAYPGDVFYLHSR	518.584	3	595.801	2	y10	ATPA.EAYPGDVFYLHSR.+3y10+2.light	3	71	19	10
P25705	ATPA	ATP synthase subunit alpha, mitochondrial	EAYPGDVFYLHSR	518.584	3	451.891	3	y11	ATPA.EAYPGDVFYLHSR.+3y11+3.light	4	71	19	6
P25705	ATPA	ATP synthase subunit alpha, mitochondrial	EAYPGDVFYLHSR	518.584	3	675.357	1	y5	ATPA.EAYPGDVFYLHSR.+3y5.light	5	71	29	28
P25705	ATPA	ATP synthase subunit alpha, mitochondrial	EAYPGDVFYLHSR	518.584	3	399.21	1	y3	ATPA.EAYPGDVFYLHSR.+3y3.light	6	71	27	10
P25705	ATPA	ATP synthase subunit alpha, mitochondrial	EAYPGDVFYLHSR	518.584	3	547.275	2	y9	ATPA.EAYPGDVFYLHSR.+3y9+2.light	7	71	19	4
P25705	ATPA	ATP synthase subunit alpha, mitochondrial	EAYPGDVFYLHSR	518.584	3	822.426	1	y6	ATPA.EAYPGDVFYLHSR.+3y6.light	8	71	29	38
P25705	ATPA	ATP synthase subunit alpha, mitochondrial	EAYPGDVFYLHSR	518.584	3	346.179	3	y8	ATPA.EAYPGDVFYLHSR.+3y8+3.light	9	71	17	12
P25705	ATPA	ATP synthase subunit alpha, mitochondrial	EAYPGDVFYLHSR	518.584	3	677.333	2	y11	ATPA.EAYPGDVFYLHSR.+3y11+2.light	10	71	19	8
Q14956	GPNMB	Transmembrane glycoprotein NMB	EDANGNIVYEK	626.296	2	439.219	1	y3	GPNMB.EDANGNIVYEK.+2y3.light	1	101	29	8
Q14956	GPNMB	Transmembrane glycoprotein NMB	EDANGNIVYEK	626.296	2	538.287	1	y4	GPNMB.EDANGNIVYEK.+2y4.light	2	101	27	20
Q14956	GPNMB	Transmembrane glycoprotein NMB	EDANGNIVYEK	626.296	2	822.436	1	y7	GPNMB.EDANGNIVYEK.+2y7.light	3	101	27	34
Q14956	GPNMB	Transmembrane glycoprotein NMB	EDANGNIVYEK	626.296	2	651.371	1	y5	GPNMB.EDANGNIVYEK.+2y5.light	4	101	29	28
Q14956	GPNMB	Transmembrane glycoprotein NMB	EDANGNIVYEK	626.296	2	936.479	1	y8	GPNMB.EDANGNIVYEK.+2y8.light	5	101	27	12
Q14956	GPNMB	Transmembrane glycoprotein NMB	EDANGNIVYEK	626.296	2	468.743	2	y8	GPNMB.EDANGNIVYEK.+2y8+2.light	6	101	27	12
Q14956	GPNMB	Transmembrane glycoprotein NMB	EDANGNIVYEK	626.296	2	1007.52	1	y9	GPNMB.EDANGNIVYEK.+2y9.light	7	101	27	44
Q14956	GPNMB	Transmembrane glycoprotein NMB	EDANGNIVYEK	626.296	2	765.414	1	y6	GPNMB.EDANGNIVYEK.+2y6.light	8	101	29	34
P00966	ASSY	Argininosuccinate synthase	EDFEEAR	448.193	2	375.199	1	y3	ASSY.EDFEEAR.+2y3.light	1	21	23	20
P00966	ASSY	Argininosuccinate synthase	EDFEEAR	448.193	2	504.241	1	y4	ASSY.EDFEEAR.+2y4.light	2	21	23	6
P00966	ASSY	Argininosuccinate synthase	EDFEEAR	448.193	2	326.158	2	y5	ASSY.EDFEEAR.+2y5+2.light	3	21	19	16
P00966	ASSY	Argininosuccinate synthase	EDFEEAR	448.193	2	651.31	1	y5	ASSY.EDFEEAR.+2y5.light	4	21	25	10
Q8WZ75	ROBO4	Roundabout homolog 4	EDFQIQPR	516.759	2	400.23	1	y3	ROBO4.EDFQIQPR.+2y3.light	1	66	21	16
Q8WZ75	ROBO4	Roundabout homolog 4	EDFQIQPR	516.759	2	513.314	1	y4	ROBO4.EDFQIQPR.+2y4.light	2	66	27	6
Q8WZ75	ROBO4	Roundabout homolog 4	EDFQIQPR	516.759	2	641.373	1	y5	ROBO4.EDFQIQPR.+2y5.light	3	66	25	26
Q8WZ75	ROBO4	Roundabout homolog 4	EDFQIQPR	516.759	2	788.441	1	y6	ROBO4.EDFQIQPR.+2y6.light	4	66	25	34
Q8WZ75	ROBO4	Roundabout homolog 4	EDFQIQPR	516.759	2	394.724	2	y6	ROBO4.EDFQIQPR.+2y6+2.light	5	66	21	6
Q8WZ75	ROBO4	Roundabout homolog 4	EDFQIQPR	516.759	2	520.204	1	b4	ROBO4.EDFQIQPR.+2b4.light	6	66	19	8
Q99941	ATF6B	Cyclic AMP-dependent transcription factor ATF-6 beta	EDTFYVVSFR	631.806	2	409.219	1	y3	ATF6B.EDTFYVVSFR.+2y3.light	1	121	23	18
Q99941	ATF6B	Cyclic AMP-dependent transcription factor ATF-6 beta	EDTFYVVSFR	631.806	2	607.356	1	y5	ATF6B.EDTFYVVSFR.+2y5.light	2	121	29	8
Q99941	ATF6B	Cyclic AMP-dependent transcription factor ATF-6 beta	EDTFYVVSFR	631.806	2	508.288	1	y4	ATF6B.EDTFYVVSFR.+2y4.light	3	121	25	6
Q99941	ATF6B	Cyclic AMP-dependent transcription factor ATF-6 beta	EDTFYVVSFR	631.806	2	770.42	1	y6	ATF6B.EDTFYVVSFR.+2y6.light	4	121	31	4
Q99941	ATF6B	Cyclic AMP-dependent transcription factor ATF-6 beta	EDTFYVVSFR	631.806	2	328.632	2	b5	ATF6B.EDTFYVVSFR.+2b5+2.light	5	121	31	12
Q99941	ATF6B	Cyclic AMP-dependent transcription factor ATF-6 beta	EDTFYVVSFR	631.806	2	917.488	1	y7	ATF6B.EDTFYVVSFR.+2y7.light	6	121	29	38
Q99941	ATF6B	Cyclic AMP-dependent transcription factor ATF-6 beta	EDTFYVVSFR	631.806	2	346.124	1	b3	ATF6B.EDTFYVVSFR.+2b3.light	7	121	31	30
P10645	CMGA	Chromogranin-A	EEEGSANR	446.194	2	504.252	1	y5	CMGA.EEEGSANR.+2y5.light	1	81	21	20
P10645	CMGA	Chromogranin-A	EEEGSANR	446.194	2	360.199	1	y3	CMGA.EEEGSANR.+2y3.light	2	81	19	16
P10645	CMGA	Chromogranin-A	EEEGSANR	446.194	2	633.295	1	y6	CMGA.EEEGSANR.+2y6.light	3	81	21	26
P10645	CMGA	Chromogranin-A	EEEGSANR	446.194	2	317.151	2	y6	CMGA.EEEGSANR.+2y6+2.light	4	81	17	12
Q14520	HABP2	Hyaluronan-binding protein 2	EEFHEQSFR	403.516	3	475.728	2	y7	HABP2.EEFHEQSFR.+3y7+2.light	1	51	15	28
Q14520	HABP2	Hyaluronan-binding protein 2	EEFHEQSFR	403.516	3	409.219	1	y3	HABP2.EEFHEQSFR.+3y3.light	2	51	17	10
Q14520	HABP2	Hyaluronan-binding protein 2	EEFHEQSFR	403.516	3	322.187	1	y2	HABP2.EEFHEQSFR.+3y2.light	3	51	19	6
Q14520	HABP2	Hyaluronan-binding protein 2	EEFHEQSFR	403.516	3	666.321	1	y5	HABP2.EEFHEQSFR.+3y5.light	4	51	21	16
Q14520	HABP2	Hyaluronan-binding protein 2	EEFHEQSFR	403.516	3	537.278	1	y4	HABP2.EEFHEQSFR.+3y4.light	5	51	23	26
O00233	PSMD9	26S proteasome non-ATPase regulatory subunit 9	EEIEAQIK	480.256	2	588.335	1	y5	PSMD9.EEIEAQIK.+2y5.light	1	91	21	26
O00233	PSMD9	26S proteasome non-ATPase regulatory subunit 9	EEIEAQIK	480.256	2	459.293	1	y4	PSMD9.EEIEAQIK.+2y4.light	2	91	19	20
O00233	PSMD9	26S proteasome non-ATPase regulatory subunit 9	EEIEAQIK	480.256	2	701.419	1	y6	PSMD9.EEIEAQIK.+2y6.light	3	91	21	30
O00233	PSMD9	26S proteasome non-ATPase regulatory subunit 9	EEIEAQIK	480.256	2	351.213	2	y6	PSMD9.EEIEAQIK.+2y6+2.light	4	91	19	6
O00233	PSMD9	26S proteasome non-ATPase regulatory subunit 9	EEIEAQIK	480.256	2	388.255	1	y3	PSMD9.EEIEAQIK.+2y3.light	5	91	17	22
Q13228	SBP1	Selenium-binding protein 1	EEIVYLPC[CAM]IYR	727.871	2	708.35	1	y5	SBP1.EEIVYLPCIYR.+2y5.light	1	126	25	32
Q13228	SBP1	Selenium-binding protein 1	EEIVYLPC[CAM]IYR	727.871	2	984.497	1	y7	SBP1.EEIVYLPCIYR.+2y7.light	2	126	25	42
Q13228	SBP1	Selenium-binding protein 1	EEIVYLPC[CAM]IYR	727.871	2	372.177	1	b3	SBP1.EEIVYLPCIYR.+2b3.light	3	126	29	46
Q13228	SBP1	Selenium-binding protein 1	EEIVYLPC[CAM]IYR	727.871	2	821.434	1	y6	SBP1.EEIVYLPCIYR.+2y6.light	4	126	25	8
Q13228	SBP1	Selenium-binding protein 1	EEIVYLPC[CAM]IYR	727.871	2	354.679	2	y5	SBP1.EEIVYLPCIYR.+2y5+2.light	5	126	31	14
Q13228	SBP1	Selenium-binding protein 1	EEIVYLPC[CAM]IYR	727.871	2	471.245	1	b4	SBP1.EEIVYLPCIYR.+2b4.light	6	126	23	22
P00751	CFAB	Complement factor B	EELLPAQDIK	578.316	2	671.372	1	y6	CFAB.EELLPAQDIK.+2y6.light	1	91	23	14
P00751	CFAB	Complement factor B	EELLPAQDIK	578.316	2	372.177	1	b3	CFAB.EELLPAQDIK.+2b3.light	2	91	27	18
P00751	CFAB	Complement factor B	EELLPAQDIK	578.316	2	485.261	1	b4	CFAB.EELLPAQDIK.+2b4.light	3	91	21	10
P00751	CFAB	Complement factor B	EELLPAQDIK	578.316	2	784.456	1	y7	CFAB.EELLPAQDIK.+2y7.light	4	91	25	34
P00751	CFAB	Complement factor B	EELLPAQDIK	578.316	2	336.19	2	y6	CFAB.EELLPAQDIK.+2y6+2.light	5	91	27	8
P00751	CFAB	Complement factor B	EELLPAQDIK	578.316	2	375.224	1	y3	CFAB.EELLPAQDIK.+2y3.light	6	91	37	18
P00751	CFAB	Complement factor B	EELLPAQDIK	578.316	2	574.32	1	y5	CFAB.EELLPAQDIK.+2y5.light	7	91	37	14
Q14766	LTBP1	Latent-transforming growth factor beta-binding protein 1	EEPVEALTFSR	639.322	2	510.267	1	y4	LTBP1.EEPVEALTFSR.+2y4.light	1	91	27	8
Q14766	LTBP1	Latent-transforming growth factor beta-binding protein 1	EEPVEALTFSR	639.322	2	510.28	2	y9	LTBP1.EEPVEALTFSR.+2y9+2.light	2	91	27	8
Q14766	LTBP1	Latent-transforming growth factor beta-binding protein 1	EEPVEALTFSR	639.322	2	823.431	1	y7	LTBP1.EEPVEALTFSR.+2y7.light	3	91	35	8
Q14766	LTBP1	Latent-transforming growth factor beta-binding protein 1	EEPVEALTFSR	639.322	2	694.388	1	y6	LTBP1.EEPVEALTFSR.+2y6.light	4	91	35	30
Q14766	LTBP1	Latent-transforming growth factor beta-binding protein 1	EEPVEALTFSR	639.322	2	1019.55	1	y9	LTBP1.EEPVEALTFSR.+2y9.light	5	91	29	42
Q14766	LTBP1	Latent-transforming growth factor beta-binding protein 1	EEPVEALTFSR	639.322	2	409.219	1	y3	LTBP1.EEPVEALTFSR.+2y3.light	6	91	27	16
Q14766	LTBP1	Latent-transforming growth factor beta-binding protein 1	EEPVEALTFSR	639.322	2	623.351	1	y5	LTBP1.EEPVEALTFSR.+2y5.light	7	91	29	10
Q14766	LTBP1	Latent-transforming growth factor beta-binding protein 1	EEPVEALTFSR	639.322	2	922.499	1	y8	LTBP1.EEPVEALTFSR.+2y8.light	8	91	37	38
Q6UY14	ATL4	ADAMTS-like protein 4	EETQEIR	452.722	2	417.246	1	y3	ATL4.EETQEIR.+2y3.light	1	86	23	12
Q6UY14	ATL4	ADAMTS-like protein 4	EETQEIR	452.722	2	646.352	1	y5	ATL4.EETQEIR.+2y5.light	2	86	23	28
Q6UY14	ATL4	ADAMTS-like protein 4	EETQEIR	452.722	2	545.304	1	y4	ATL4.EETQEIR.+2y4.light	3	86	23	20
Q6UY14	ATL4	ADAMTS-like protein 4	EETQEIR	452.722	2	323.68	2	y5	ATL4.EETQEIR.+2y5+2.light	4	86	21	6
O75976	CBPD	Carboxypeptidase D	EFETLIK	440.245	2	474.329	1	y4	CBPD.EFETLIK.+2y4.light	1	66	19	6
O75976	CBPD	Carboxypeptidase D	EFETLIK	440.245	2	603.371	1	y5	CBPD.EFETLIK.+2y5.light	2	66	19	26
O75976	CBPD	Carboxypeptidase D	EFETLIK	440.245	2	373.281	1	y3	CBPD.EFETLIK.+2y3.light	3	66	17	16
P02654	APOC1	Apolipoprotein C-I	EFGNTLEDK	526.748	2	776.378	1	y7	APOC1.EFGNTLEDK.+2y7.light	1	66	23	14
P02654	APOC1	Apolipoprotein C-I	EFGNTLEDK	526.748	2	391.182	1	y3	APOC1.EFGNTLEDK.+2y3.light	2	66	21	18
P02654	APOC1	Apolipoprotein C-I	EFGNTLEDK	526.748	2	605.314	1	y5	APOC1.EFGNTLEDK.+2y5.light	3	66	23	12
P02654	APOC1	Apolipoprotein C-I	EFGNTLEDK	526.748	2	504.266	1	y4	APOC1.EFGNTLEDK.+2y4.light	4	66	23	24
Q9H4A4	AMPB	Aminopeptidase B	EFLHNQGK	324.835	3	348.693	2	y6	AMPB.EFLHNQGK.+3y6+2.light	1	61	13	12
Q9H4A4	AMPB	Aminopeptidase B	EFLHNQGK	324.835	3	446.236	1	y4	AMPB.EFLHNQGK.+3y4.light	2	61	17	6
Q9H4A4	AMPB	Aminopeptidase B	EFLHNQGK	324.835	3	583.295	1	y5	AMPB.EFLHNQGK.+3y5.light	3	61	17	22
Q9H4A4	AMPB	Aminopeptidase B	EFLHNQGK	324.835	3	332.193	1	y3	AMPB.EFLHNQGK.+3y3.light	4	61	19	4
Q9H4A4	AMPB	Aminopeptidase B	EFLHNQGK	324.835	3	422.227	2	y7	AMPB.EFLHNQGK.+3y7+2.light	5	61	15	34
Q8WWA0	ITLN1	Intelectin-1	EFTAGFVQFR	601.304	2	753.404	1	y6	ITLN1.EFTAGFVQFR.+2y6.light	1	76	29	16
Q8WWA0	ITLN1	Intelectin-1	EFTAGFVQFR	601.304	2	549.314	1	y4	ITLN1.EFTAGFVQFR.+2y4.light	2	76	23	28
Q8WWA0	ITLN1	Intelectin-1	EFTAGFVQFR	601.304	2	824.441	1	y7	ITLN1.EFTAGFVQFR.+2y7.light	3	76	29	16
Q8WWA0	ITLN1	Intelectin-1	EFTAGFVQFR	601.304	2	450.246	1	y3	ITLN1.EFTAGFVQFR.+2y3.light	4	76	23	26
Q8WWA0	ITLN1	Intelectin-1	EFTAGFVQFR	601.304	2	925.489	1	y8	ITLN1.EFTAGFVQFR.+2y8.light	5	76	29	42
Q8WWA0	ITLN1	Intelectin-1	EFTAGFVQFR	601.304	2	696.383	1	y5	ITLN1.EFTAGFVQFR.+2y5.light	6	76	27	12
Q8WWA0	ITLN1	Intelectin-1	EFTAGFVQFR	601.304	2	322.187	1	y2	ITLN1.EFTAGFVQFR.+2y2.light	7	76	25	14
Q8NHL6	LIRB1	Leukocyte immunoglobulin-like receptor subfamily B member 1	EGAADDPWR	508.725	2	458.251	1	y3	LIRB1.EGAADDPWR.+2y3.light	1	76	29	18
Q8NHL6	LIRB1	Leukocyte immunoglobulin-like receptor subfamily B member 1	EGAADDPWR	508.725	2	688.305	1	y5	LIRB1.EGAADDPWR.+2y5.light	2	76	25	28
Q8NHL6	LIRB1	Leukocyte immunoglobulin-like receptor subfamily B member 1	EGAADDPWR	508.725	2	573.278	1	y4	LIRB1.EGAADDPWR.+2y4.light	3	76	21	18
Q8NHL6	LIRB1	Leukocyte immunoglobulin-like receptor subfamily B member 1	EGAADDPWR	508.725	2	759.342	1	y6	LIRB1.EGAADDPWR.+2y6.light	4	76	25	32
Q8NHL6	LIRB1	Leukocyte immunoglobulin-like receptor subfamily B member 1	EGAADDPWR	508.725	2	344.656	2	y5	LIRB1.EGAADDPWR.+2y5+2.light	5	76	43	12
Q8NHL6	LIRB1	Leukocyte immunoglobulin-like receptor subfamily B member 1	EGAADDPWR	508.725	2	361.198	1	y2	LIRB1.EGAADDPWR.+2y2.light	6	76	27	14
Q8NHL6	LIRB1	Leukocyte immunoglobulin-like receptor subfamily B member 1	EGEDEHPQC[CAM]LNSQPHAR	668.626	3	480.268	1	y4	LIRB1.EGEDEHPQCLNSQPHAR.+3y4.light	1	86	35	20
Q8NHL6	LIRB1	Leukocyte immunoglobulin-like receptor subfamily B member 1	EGEDEHPQC[CAM]LNSQPHAR	668.626	3	695.358	1	y6	LIRB1.EGEDEHPQCLNSQPHAR.+3y6.light	2	86	33	30
Q8NHL6	LIRB1	Leukocyte immunoglobulin-like receptor subfamily B member 1	EGEDEHPQC[CAM]LNSQPHAR	668.626	3	809.401	1	y7	LIRB1.EGEDEHPQCLNSQPHAR.+3y7.light	3	86	33	36
Q8NHL6	LIRB1	Leukocyte immunoglobulin-like receptor subfamily B member 1	EGEDEHPQC[CAM]LNSQPHAR	668.626	3	383.215	1	y3	LIRB1.EGEDEHPQCLNSQPHAR.+3y3.light	4	86	39	30
Q8NHL6	LIRB1	Leukocyte immunoglobulin-like receptor subfamily B member 1	EGEDEHPQC[CAM]LNSQPHAR	668.626	3	431.141	1	b4	LIRB1.EGEDEHPQCLNSQPHAR.+3b4.light	5	86	19	18
P08123	CO1A2	Collagen alpha-2	EGPVGLPGIDGR	583.812	2	614.326	1	y6	CO1A2.EGPVGLPGIDGR.+2y6.light	1	21	25	8
P08123	CO1A2	Collagen alpha-2	EGPVGLPGIDGR	583.812	2	784.431	1	y8	CO1A2.EGPVGLPGIDGR.+2y8.light	2	21	31	32
P08123	CO1A2	Collagen alpha-2	EGPVGLPGIDGR	583.812	2	553.298	1	b6	CO1A2.EGPVGLPGIDGR.+2b6.light	3	21	25	22
P08123	CO1A2	Collagen alpha-2	EGPVGLPGIDGR	583.812	2	490.78	2	y10	CO1A2.EGPVGLPGIDGR.+2y10+2.light	4	21	27	10
P08123	CO1A2	Collagen alpha-2	EGPVGLPGIDGR	583.812	2	727.41	1	y7	CO1A2.EGPVGLPGIDGR.+2y7.light	5	21	27	30
P08123	CO1A2	Collagen alpha-2	EGPVGLPGIDGR	583.812	2	383.193	1	b4	CO1A2.EGPVGLPGIDGR.+2b4.light	6	21	25	16
P08123	CO1A2	Collagen alpha-2	EGPVGLPGIDGR	583.812	2	347.167	1	y3	CO1A2.EGPVGLPGIDGR.+2y3.light	7	21	25	6
P08123	CO1A2	Collagen alpha-2	EGPVGLPGIDGR	583.812	2	517.273	1	y5	CO1A2.EGPVGLPGIDGR.+2y5.light	8	21	33	12
Q8IYS5	OSCAR	Osteoclast-associated immunoglobulin-like receptor	EGVAAPLQYR	552.296	2	676.378	1	y5	OSCAR.EGVAAPLQYR.+2y5.light	1	46	23	6
Q8IYS5	OSCAR	Osteoclast-associated immunoglobulin-like receptor	EGVAAPLQYR	552.296	2	338.692	2	y5	OSCAR.EGVAAPLQYR.+2y5+2.light	2	46	25	14
Q8IYS5	OSCAR	Osteoclast-associated immunoglobulin-like receptor	EGVAAPLQYR	552.296	2	409.73	2	y7	OSCAR.EGVAAPLQYR.+2y7+2.light	3	46	21	16
Q8IYS5	OSCAR	Osteoclast-associated immunoglobulin-like receptor	EGVAAPLQYR	552.296	2	818.452	1	y7	OSCAR.EGVAAPLQYR.+2y7.light	4	46	21	8
Q8IYS5	OSCAR	Osteoclast-associated immunoglobulin-like receptor	EGVAAPLQYR	552.296	2	428.214	1	b5	OSCAR.EGVAAPLQYR.+2b5.light	5	46	21	16
Q8IYS5	OSCAR	Osteoclast-associated immunoglobulin-like receptor	EGVAAPLQYR	552.296	2	747.415	1	y6	OSCAR.EGVAAPLQYR.+2y6.light	6	46	27	14
Q8IYS5	OSCAR	Osteoclast-associated immunoglobulin-like receptor	EGVAAPLQYR	552.296	2	357.177	1	b4	OSCAR.EGVAAPLQYR.+2b4.light	7	46	21	14
Q8IYS5	OSCAR	Osteoclast-associated immunoglobulin-like receptor	EGVAAPLQYR	552.296	2	466.241	1	y3	OSCAR.EGVAAPLQYR.+2y3.light	8	46	37	18
Q8IYS5	OSCAR	Osteoclast-associated immunoglobulin-like receptor	EGVAAPLQYR	552.296	2	579.325	1	y4	OSCAR.EGVAAPLQYR.+2y4.light	9	46	37	24
Q9HCB6	SPON1	Spondin-1	EGYTEFSLR	551.264	2	522.303	1	y4	SPON1.EGYTEFSLR.+2y4.light	1	61	23	22
Q9HCB6	SPON1	Spondin-1	EGYTEFSLR	551.264	2	375.235	1	y3	SPON1.EGYTEFSLR.+2y3.light	2	61	23	16
Q9HCB6	SPON1	Spondin-1	EGYTEFSLR	551.264	2	651.346	1	y5	SPON1.EGYTEFSLR.+2y5.light	3	61	27	24
Q9HCB6	SPON1	Spondin-1	EGYTEFSLR	551.264	2	752.394	1	y6	SPON1.EGYTEFSLR.+2y6.light	4	61	29	30
Q9HCB6	SPON1	Spondin-1	EGYTEFSLR	551.264	2	350.135	1	b3	SPON1.EGYTEFSLR.+2b3.light	5	61	21	32
P49257	LMAN1	Protein ERGIC-53	EHLHIVK	438.259	2	496.324	1	y4	LMAN1.EHLHIVK.+2y4.light	1	56	23	20
P49257	LMAN1	Protein ERGIC-53	EHLHIVK	438.259	2	609.408	1	y5	LMAN1.EHLHIVK.+2y5.light	2	56	21	6
P49257	LMAN1	Protein ERGIC-53	EHLHIVK	438.259	2	380.193	1	b3	LMAN1.EHLHIVK.+2b3.light	3	56	33	22
P49257	LMAN1	Protein ERGIC-53	EHLHIVK	438.259	2	517.252	1	b4	LMAN1.EHLHIVK.+2b4.light	4	56	27	22
P49257	LMAN1	Protein ERGIC-53	EHLHIVK	438.259	2	373.737	2	y6	LMAN1.EHLHIVK.+2y6+2.light	5	56	23	8
P49257	LMAN1	Protein ERGIC-53	EHLHIVK	438.259	2	359.265	1	y3	LMAN1.EHLHIVK.+2y3.light	6	56	25	26
Q6UX71	PXDC2	Plexin domain-containing protein 2	EIPVLVTQISSTNHPVK	621.351	3	540.819	2	b10	PXDC2.EIPVLVTQISSTNHPVK.+3b10+2.light	1	86	21	6
Q6UX71	PXDC2	Plexin domain-containing protein 2	EIPVLVTQISSTNHPVK	621.351	3	540.642	3	y15	PXDC2.EIPVLVTQISSTNHPVK.+3y15+3.light	2	86	21	6
Q6UX71	PXDC2	Plexin domain-containing protein 2	EIPVLVTQISSTNHPVK	621.351	3	810.459	2	y15	PXDC2.EIPVLVTQISSTNHPVK.+3y15+2.light	3	86	21	22
Q6UX71	PXDC2	Plexin domain-containing protein 2	EIPVLVTQISSTNHPVK	621.351	3	343.234	1	y3	PXDC2.EIPVLVTQISSTNHPVK.+3y3.light	4	86	37	24
Q6UX71	PXDC2	Plexin domain-containing protein 2	EIPVLVTQISSTNHPVK	621.351	3	712.399	2	y13	PXDC2.EIPVLVTQISSTNHPVK.+3y13+2.light	5	86	29	12
Q6UX71	PXDC2	Plexin domain-containing protein 2	EIPVLVTQISSTNHPVK	621.351	3	606.323	2	y11	PXDC2.EIPVLVTQISSTNHPVK.+3y11+2.light	6	86	19	16
Q6UX71	PXDC2	Plexin domain-containing protein 2	EIPVLVTQISSTNHPVK	621.351	3	655.857	2	y12	PXDC2.EIPVLVTQISSTNHPVK.+3y12+2.light	7	86	21	2
Q6UX71	PXDC2	Plexin domain-containing protein 2	EITVATGGFIYTGEVVHR	650.342	3	753.889	2	y14	PXDC2.EITVATGGFIYTGEVVHR.+3y14+2.light	1	81	21	10
Q6UX71	PXDC2	Plexin domain-containing protein 2	EITVATGGFIYTGEVVHR	650.342	3	853.947	2	y16	PXDC2.EITVATGGFIYTGEVVHR.+3y16+2.light	2	81	19	6
Q6UX71	PXDC2	Plexin domain-containing protein 2	EITVATGGFIYTGEVVHR	650.342	3	718.37	2	y13	PXDC2.EITVATGGFIYTGEVVHR.+3y13+2.light	3	81	21	34
Q6UX71	PXDC2	Plexin domain-containing protein 2	EITVATGGFIYTGEVVHR	650.342	3	960.49	1	y8	PXDC2.EITVATGGFIYTGEVVHR.+3y8.light	4	81	37	10
Q6UX71	PXDC2	Plexin domain-containing protein 2	EITVATGGFIYTGEVVHR	650.342	3	797.426	1	y7	PXDC2.EITVATGGFIYTGEVVHR.+3y7.light	5	81	37	36
Q6UX71	PXDC2	Plexin domain-containing protein 2	EITVATGGFIYTGEVVHR	650.342	3	803.423	2	y15	PXDC2.EITVATGGFIYTGEVVHR.+3y15+2.light	6	81	21	10
Q6UX71	PXDC2	Plexin domain-containing protein 2	EITVATGGFIYTGEVVHR	650.342	3	407.552	3	y10	PXDC2.EITVATGGFIYTGEVVHR.+3y10+3.light	7	81	21	18
Q6UX71	PXDC2	Plexin domain-containing protein 2	EITVATGGFIYTGEVVHR	650.342	3	411.246	1	y3	PXDC2.EITVATGGFIYTGEVVHR.+3y3.light	8	81	37	14
Q6UX71	PXDC2	Plexin domain-containing protein 2	EITVATGGFIYTGEVVHR	650.342	3	308.171	2	b6	PXDC2.EITVATGGFIYTGEVVHR.+3b6+2.light	9	81	41	24
Q6UX71	PXDC2	Plexin domain-containing protein 2	EITVATGGFIYTGEVVHR	650.342	3	312.178	1	y2	PXDC2.EITVATGGFIYTGEVVHR.+3y2.light	10	81	39	8
Q6UX71	PXDC2	Plexin domain-containing protein 2	EITVATGGFIYTGEVVHR	650.342	3	344.182	1	b3	PXDC2.EITVATGGFIYTGEVVHR.+3b3.light	11	81	21	10
P80511	S10AC	Protein S100-A12	ELANTIK	394.729	2	546.325	1	y5	S10AC.ELANTIK.+2y5.light	1	56	19	24
P80511	S10AC	Protein S100-A12	ELANTIK	394.729	2	475.287	1	y4	S10AC.ELANTIK.+2y4.light	2	56	17	20
P80511	S10AC	Protein S100-A12	ELANTIK	394.729	2	361.245	1	y3	S10AC.ELANTIK.+2y3.light	3	56	17	18
P80511	S10AC	Protein S100-A12	ELANTIK	394.729	2	529.262	1	b5	S10AC.ELANTIK.+2b5.light	4	56	17	12
P11021	HSPA5	78 kDa glucose-regulated protein	ELEEIVQPIISK	699.398	2	557.366	1	y5	HSPA5.ELEEIVQPIISK.+2y5.light	1	36	39	22
P11021	HSPA5	78 kDa glucose-regulated protein	ELEEIVQPIISK	699.398	2	784.493	1	y7	HSPA5.ELEEIVQPIISK.+2y7.light	2	36	29	8
P11021	HSPA5	78 kDa glucose-regulated protein	ELEEIVQPIISK	699.398	2	685.424	1	y6	HSPA5.ELEEIVQPIISK.+2y6.light	3	36	27	12
P11021	HSPA5	78 kDa glucose-regulated protein	ELEEIVQPIISK	699.398	2	897.577	1	y8	HSPA5.ELEEIVQPIISK.+2y8.light	4	36	29	36
P11021	HSPA5	78 kDa glucose-regulated protein	ELEEIVQPIISK	699.398	2	501.219	1	b4	HSPA5.ELEEIVQPIISK.+2b4.light	5	36	31	14
P11021	HSPA5	78 kDa glucose-regulated protein	ELEEIVQPIISK	699.398	2	614.303	1	b5	HSPA5.ELEEIVQPIISK.+2b5.light	6	36	27	8
P11021	HSPA5	78 kDa glucose-regulated protein	ELEEIVQPIISK	699.398	2	347.229	1	y3	HSPA5.ELEEIVQPIISK.+2y3.light	7	36	49	18
P11021	HSPA5	78 kDa glucose-regulated protein	ELEEIVQPIISK	699.398	2	1026.62	1	y9	HSPA5.ELEEIVQPIISK.+2y9.light	8	36	27	10
P11021	HSPA5	78 kDa glucose-regulated protein	ELEEIVQPIISK	699.398	2	372.177	1	b3	HSPA5.ELEEIVQPIISK.+2b3.light	9	36	39	22
P36955	PEDF	Pigment epithelium-derived factor	ELLDTVTAPQK	607.835	2	372.224	1	y3	PEDF.ELLDTVTAPQK.+2y3.light	1	71	39	20
P36955	PEDF	Pigment epithelium-derived factor	ELLDTVTAPQK	607.835	2	372.716	2	y7	PEDF.ELLDTVTAPQK.+2y7+2.light	2	71	39	20
P36955	PEDF	Pigment epithelium-derived factor	ELLDTVTAPQK	607.835	2	544.309	1	y5	PEDF.ELLDTVTAPQK.+2y5.light	3	71	25	22
P36955	PEDF	Pigment epithelium-derived factor	ELLDTVTAPQK	607.835	2	859.452	1	y8	PEDF.ELLDTVTAPQK.+2y8.light	4	71	25	40
P36955	PEDF	Pigment epithelium-derived factor	ELLDTVTAPQK	607.835	2	972.536	1	y9	PEDF.ELLDTVTAPQK.+2y9.light	5	71	25	42
P36955	PEDF	Pigment epithelium-derived factor	ELLDTVTAPQK	607.835	2	443.261	1	y4	PEDF.ELLDTVTAPQK.+2y4.light	6	71	23	10
P36955	PEDF	Pigment epithelium-derived factor	ELLDTVTAPQK	607.835	2	643.377	1	y6	PEDF.ELLDTVTAPQK.+2y6.light	7	71	25	12
P36955	PEDF	Pigment epithelium-derived factor	ELLDTVTAPQK	607.835	2	744.425	1	y7	PEDF.ELLDTVTAPQK.+2y7.light	8	71	29	16
P00558	PGK1	Phosphoglycerate kinase 1	ELNYFAK	442.729	2	365.218	1	y3	PGK1.ELNYFAK.+2y3.light	1	81	17	18
P00558	PGK1	Phosphoglycerate kinase 1	ELNYFAK	442.729	2	642.325	1	y5	PGK1.ELNYFAK.+2y5.light	2	81	19	14
P00558	PGK1	Phosphoglycerate kinase 1	ELNYFAK	442.729	2	528.282	1	y4	PGK1.ELNYFAK.+2y4.light	3	81	19	12
P00558	PGK1	Phosphoglycerate kinase 1	ELNYFAK	442.729	2	321.666	2	y5	PGK1.ELNYFAK.+2y5+2.light	4	81	19	16
P12111	CO6A3	Collagen alpha-3	ELPSLEQK	472.258	2	351.195	2	y6	CO6A3.ELPSLEQK.+2y6+2.light	1	76	23	16
P12111	CO6A3	Collagen alpha-3	ELPSLEQK	472.258	2	701.383	1	y6	CO6A3.ELPSLEQK.+2y6.light	2	76	17	28
P12111	CO6A3	Collagen alpha-3	ELPSLEQK	472.258	2	604.33	1	y5	CO6A3.ELPSLEQK.+2y5.light	3	76	27	18
P12111	CO6A3	Collagen alpha-3	ELPSLEQK	472.258	2	404.214	1	y3	CO6A3.ELPSLEQK.+2y3.light	4	76	17	50
P12111	CO6A3	Collagen alpha-3	ELPSLEQK	472.258	2	517.298	1	y4	CO6A3.ELPSLEQK.+2y4.light	5	76	27	22
P12111	CO6A3	Collagen alpha-3	ELPSLEQK	472.258	2	427.219	1	b4	CO6A3.ELPSLEQK.+2b4.light	6	76	31	34
P12111	CO6A3	Collagen alpha-3	ELPSLEQK	472.258	2	399.206	2	b7	CO6A3.ELPSLEQK.+2b7+2.light	7	76	31	10
P10645	CMGA	Chromogranin-A	ELQDLALQGAK	593.327	2	587.351	1	y6	CMGA.ELQDLALQGAK.+2y6.light	1	86	27	12
P10645	CMGA	Chromogranin-A	ELQDLALQGAK	593.327	2	815.462	1	y8	CMGA.ELQDLALQGAK.+2y8.light	2	86	27	16
P10645	CMGA	Chromogranin-A	ELQDLALQGAK	593.327	2	516.314	1	y5	CMGA.ELQDLALQGAK.+2y5.light	3	86	25	12
P10645	CMGA	Chromogranin-A	ELQDLALQGAK	593.327	2	472.264	2	y9	CMGA.ELQDLALQGAK.+2y9+2.light	4	86	23	10
P10645	CMGA	Chromogranin-A	ELQDLALQGAK	593.327	2	943.521	1	y9	CMGA.ELQDLALQGAK.+2y9.light	5	86	25	18
P10645	CMGA	Chromogranin-A	ELQDLALQGAK	593.327	2	403.23	1	y4	CMGA.ELQDLALQGAK.+2y4.light	6	86	25	8
P10645	CMGA	Chromogranin-A	ELQDLALQGAK	593.327	2	700.435	1	y7	CMGA.ELQDLALQGAK.+2y7.light	7	86	31	14
P10645	CMGA	Chromogranin-A	ELQDLALQGAK	593.327	2	300.155	2	b5	CMGA.ELQDLALQGAK.+2b5+2.light	8	86	43	14
Q08380	LG3BP	Galectin-3-binding protein	ELSEALGQIFDSQR	796.899	2	950.469	1	y8	LG3BP.ELSEALGQIFDSQR.+2y8.light	1	116	39	12
Q08380	LG3BP	Galectin-3-binding protein	ELSEALGQIFDSQR	796.899	2	390.21	1	y3	LG3BP.ELSEALGQIFDSQR.+2y3.light	2	116	55	18
Q08380	LG3BP	Galectin-3-binding protein	ELSEALGQIFDSQR	796.899	2	1063.55	1	y9	LG3BP.ELSEALGQIFDSQR.+2y9.light	3	116	39	20
Q08380	LG3BP	Galectin-3-binding protein	ELSEALGQIFDSQR	796.899	2	652.305	1	y5	LG3BP.ELSEALGQIFDSQR.+2y5.light	4	116	35	26
Q08380	LG3BP	Galectin-3-binding protein	ELSEALGQIFDSQR	796.899	2	530.246	1	b5	LG3BP.ELSEALGQIFDSQR.+2b5.light	5	116	33	22
Q08380	LG3BP	Galectin-3-binding protein	ELSEALGQIFDSQR	796.899	2	505.237	1	y4	LG3BP.ELSEALGQIFDSQR.+2y4.light	6	116	35	12
Q08380	LG3BP	Galectin-3-binding protein	ELSEALGQIFDSQR	796.899	2	765.389	1	y6	LG3BP.ELSEALGQIFDSQR.+2y6.light	7	116	33	24
Q08380	LG3BP	Galectin-3-binding protein	ELSEALGQIFDSQR	796.899	2	643.33	1	b6	LG3BP.ELSEALGQIFDSQR.+2b6.light	8	116	29	6
Q08380	LG3BP	Galectin-3-binding protein	ELSEALGQIFDSQR	796.899	2	1134.59	1	y10	LG3BP.ELSEALGQIFDSQR.+2y10.light	9	116	41	8
Q08380	LG3BP	Galectin-3-binding protein	ELSEALGQIFDSQR	796.899	2	893.448	1	y7	LG3BP.ELSEALGQIFDSQR.+2y7.light	10	116	39	38
Q08380	LG3BP	Galectin-3-binding protein	ELSEALGQIFDSQR	796.899	2	330.166	1	b3	LG3BP.ELSEALGQIFDSQR.+2b3.light	11	116	37	12
P05062	ALDOB	Fructose-bisphosphate aldolase B	ELSEIAQSIVANGK	729.894	2	887.495	1	y9	ALDOB.ELSEIAQSIVANGK.+2y9.light	1	131	31	14
P05062	ALDOB	Fructose-bisphosphate aldolase B	ELSEIAQSIVANGK	729.894	2	389.214	1	y4	ALDOB.ELSEIAQSIVANGK.+2y4.light	2	131	29	16
P05062	ALDOB	Fructose-bisphosphate aldolase B	ELSEIAQSIVANGK	729.894	2	459.209	1	b4	ALDOB.ELSEIAQSIVANGK.+2b4.light	3	131	31	18
P05062	ALDOB	Fructose-bisphosphate aldolase B	ELSEIAQSIVANGK	729.894	2	688.399	1	y7	ALDOB.ELSEIAQSIVANGK.+2y7.light	4	131	31	28
P05062	ALDOB	Fructose-bisphosphate aldolase B	ELSEIAQSIVANGK	729.894	2	330.166	1	b3	ALDOB.ELSEIAQSIVANGK.+2b3.light	5	131	39	6
P05062	ALDOB	Fructose-bisphosphate aldolase B	ELSEIAQSIVANGK	729.894	2	816.457	1	y8	ALDOB.ELSEIAQSIVANGK.+2y8.light	6	131	29	8
P05062	ALDOB	Fructose-bisphosphate aldolase B	ELSEIAQSIVANGK	729.894	2	488.283	1	y5	ALDOB.ELSEIAQSIVANGK.+2y5.light	7	131	41	12
P05062	ALDOB	Fructose-bisphosphate aldolase B	ELSEIAQSIVANGK	729.894	2	318.177	1	y3	ALDOB.ELSEIAQSIVANGK.+2y3.light	8	131	45	4
P05062	ALDOB	Fructose-bisphosphate aldolase B	ELSEIAQSIVANGK	729.894	2	301.187	2	y6	ALDOB.ELSEIAQSIVANGK.+2y6+2.light	9	131	53	12
P48059	LIMS1	LIM and senescent cell antigen-like-containing domain protein 1	ELTADAR	388.201	2	533.268	1	y5	LIMS1.ELTADAR.+2y5.light	1	46	17	24
P48059	LIMS1	LIM and senescent cell antigen-like-containing domain protein 1	ELTADAR	388.201	2	361.183	1	y3	LIMS1.ELTADAR.+2y3.light	2	46	17	6
P48059	LIMS1	LIM and senescent cell antigen-like-containing domain protein 1	ELTADAR	388.201	2	432.22	1	y4	LIMS1.ELTADAR.+2y4.light	3	46	17	8
P48059	LIMS1	LIM and senescent cell antigen-like-containing domain protein 1	ELTADAR	388.201	2	301.145	2	b6	LIMS1.ELTADAR.+2b6+2.light	4	46	23	8
Q12860	CNTN1	Contactin-1	ELTITWAPLSR	643.859	2	830.452	1	y7	CNTN1.ELTITWAPLSR.+2y7.light	1	91	27	8
Q12860	CNTN1	Contactin-1	ELTITWAPLSR	643.859	2	729.404	1	y6	CNTN1.ELTITWAPLSR.+2y6.light	2	91	27	30
Q12860	CNTN1	Contactin-1	ELTITWAPLSR	643.859	2	543.325	1	y5	CNTN1.ELTITWAPLSR.+2y5.light	3	91	21	24
Q12860	CNTN1	Contactin-1	ELTITWAPLSR	643.859	2	472.288	1	y4	CNTN1.ELTITWAPLSR.+2y4.light	4	91	21	32
Q12860	CNTN1	Contactin-1	ELTITWAPLSR	643.859	2	472.272	2	y8	CNTN1.ELTITWAPLSR.+2y8+2.light	5	91	21	32
Q12860	CNTN1	Contactin-1	ELTITWAPLSR	643.859	2	344.182	1	b3	CNTN1.ELTITWAPLSR.+2b3.light	6	91	27	24
Q12860	CNTN1	Contactin-1	ELTITWAPLSR	643.859	2	1044.58	1	y9	CNTN1.ELTITWAPLSR.+2y9.light	7	91	21	20
P17813	EGLN	Endoglin	ELVAHLK	405.248	2	468.293	1	y4	EGLN.ELVAHLK.+2y4.light	1	61	23	6
P17813	EGLN	Endoglin	ELVAHLK	405.248	2	567.361	1	y5	EGLN.ELVAHLK.+2y5.light	2	61	21	24
P17813	EGLN	Endoglin	ELVAHLK	405.248	2	397.256	1	y3	EGLN.ELVAHLK.+2y3.light	3	61	19	8
P17813	EGLN	Endoglin	ELVAHLK	405.248	2	340.726	2	y6	EGLN.ELVAHLK.+2y6+2.light	4	61	21	8
P22891	PROZ	Vitamin K-dependent protein Z	ENFVLTTAK	511.779	2	533.329	1	y5	PROZ.ENFVLTTAK.+2y5.light	1	41	23	4
P22891	PROZ	Vitamin K-dependent protein Z	ENFVLTTAK	511.779	2	420.245	1	y4	PROZ.ENFVLTTAK.+2y4.light	2	41	21	18
P22891	PROZ	Vitamin K-dependent protein Z	ENFVLTTAK	511.779	2	632.398	1	y6	PROZ.ENFVLTTAK.+2y6.light	3	41	23	26
P22891	PROZ	Vitamin K-dependent protein Z	ENFVLTTAK	511.779	2	779.466	1	y7	PROZ.ENFVLTTAK.+2y7.light	4	41	23	32
P22891	PROZ	Vitamin K-dependent protein Z	ENFVLTTAK	511.779	2	319.198	1	y3	PROZ.ENFVLTTAK.+2y3.light	5	41	33	14
P22891	PROZ	Vitamin K-dependent protein Z	ENFVLTTAK	511.779	2	391.161	1	b3	PROZ.ENFVLTTAK.+2b3.light	6	41	23	14
P15144	AMPN	Aminopeptidase N	ENSLLFDPLSSSSSNK	862.921	2	1168.55	1	y11	AMPN.ENSLLFDPLSSSSSNK.+2y11.light	1	156	37	22
P15144	AMPN	Aminopeptidase N	ENSLLFDPLSSSSSNK	862.921	2	906.453	1	y9	AMPN.ENSLLFDPLSSSSSNK.+2y9.light	2	156	41	38
P15144	AMPN	Aminopeptidase N	ENSLLFDPLSSSSSNK	862.921	2	1021.48	1	y10	AMPN.ENSLLFDPLSSSSSNK.+2y10.light	3	156	35	44
P15144	AMPN	Aminopeptidase N	ENSLLFDPLSSSSSNK	862.921	2	331.125	1	b3	AMPN.ENSLLFDPLSSSSSNK.+2b3.light	4	156	43	4
P15144	AMPN	Aminopeptidase N	ENSLLFDPLSSSSSNK	862.921	2	557.293	1	b5	AMPN.ENSLLFDPLSSSSSNK.+2b5.light	5	156	35	4
P15144	AMPN	Aminopeptidase N	ENSLLFDPLSSSSSNK	862.921	2	444.209	1	b4	AMPN.ENSLLFDPLSSSSSNK.+2b4.light	6	156	37	20
P15144	AMPN	Aminopeptidase N	ENSLLFDPLSSSSSNK	862.921	2	696.316	1	y7	AMPN.ENSLLFDPLSSSSSNK.+2y7.light	7	156	53	30
P15144	AMPN	Aminopeptidase N	ENSLLFDPLSSSSSNK	862.921	2	522.252	1	y5	AMPN.ENSLLFDPLSSSSSNK.+2y5.light	8	156	53	20
P15144	AMPN	Aminopeptidase N	ENSLLFDPLSSSSSNK	862.921	2	435.22	1	y4	AMPN.ENSLLFDPLSSSSSNK.+2y4.light	9	156	55	22
P15144	AMPN	Aminopeptidase N	ENSLLFDPLSSSSSNK	862.921	2	609.284	1	y6	AMPN.ENSLLFDPLSSSSSNK.+2y6.light	10	156	45	14
P02652	APOA2	Apolipoprotein A-II	EPC[CAM]VESLVSQYFQTVTDYGK	784.035	3	367.198	1	y3	APOA2.EPCVESLVSQYFQTVTDYGK.+3y3.light	1	156	49	16
P02652	APOA2	Apolipoprotein A-II	EPC[CAM]VESLVSQYFQTVTDYGK	784.035	3	583.272	1	y5	APOA2.EPCVESLVSQYFQTVTDYGK.+3y5.light	2	156	31	10
P02652	APOA2	Apolipoprotein A-II	EPC[CAM]VESLVSQYFQTVTDYGK	784.035	3	486.202	1	b4	APOA2.EPCVESLVSQYFQTVTDYGK.+3b4.light	3	156	43	18
P02652	APOA2	Apolipoprotein A-II	EPC[CAM]VESLVSQYFQTVTDYGK	784.035	3	482.225	1	y4	APOA2.EPCVESLVSQYFQTVTDYGK.+3y4.light	4	156	41	20
P02652	APOA2	Apolipoprotein A-II	EPC[CAM]VESLVSQYFQTVTDYGK	784.035	3	377.178	3	b10	APOA2.EPCVESLVSQYFQTVTDYGK.+3b10+3.light	5	156	53	24
P48723	HSP13	Heat shock 70 kDa protein 13	EPHSSDTELPK	413.867	3	357.25	1	y3	HSP13.EPHSSDTELPK.+3y3.light	1	76	19	16
P48723	HSP13	Heat shock 70 kDa protein 13	EPHSSDTELPK	413.867	3	486.292	1	y4	HSP13.EPHSSDTELPK.+3y4.light	2	76	17	20
P48723	HSP13	Heat shock 70 kDa protein 13	EPHSSDTELPK	413.867	3	587.34	1	y5	HSP13.EPHSSDTELPK.+3y5.light	3	76	17	26
Q02747	GUC2A	Guanylin	EPNAQEILQR	599.315	2	416.262	1	y3	GUC2A.EPNAQEILQR.+2y3.light	1	96	27	16
Q02747	GUC2A	Guanylin	EPNAQEILQR	599.315	2	658.388	1	y5	GUC2A.EPNAQEILQR.+2y5.light	2	96	29	26
Q02747	GUC2A	Guanylin	EPNAQEILQR	599.315	2	303.178	1	y2	GUC2A.EPNAQEILQR.+2y2.light	3	96	27	6
Q02747	GUC2A	Guanylin	EPNAQEILQR	599.315	2	393.727	2	y6	GUC2A.EPNAQEILQR.+2y6+2.light	4	96	29	16
Q02747	GUC2A	Guanylin	EPNAQEILQR	599.315	2	786.447	1	y6	GUC2A.EPNAQEILQR.+2y6.light	5	96	29	14
Q02747	GUC2A	Guanylin	EPNAQEILQR	599.315	2	529.346	1	y4	GUC2A.EPNAQEILQR.+2y4.light	6	96	31	14
Q02747	GUC2A	Guanylin	EPNAQEILQR	599.315	2	857.484	1	y7	GUC2A.EPNAQEILQR.+2y7.light	7	96	33	38
P08174	DAF	Complement decay-accelerating factor	EPSLSPK	379.208	2	331.198	1	y3	DAF.EPSLSPK.+2y3.light	1	61	15	16
P08174	DAF	Complement decay-accelerating factor	EPSLSPK	379.208	2	531.314	1	y5	DAF.EPSLSPK.+2y5.light	2	61	17	24
P08174	DAF	Complement decay-accelerating factor	EPSLSPK	379.208	2	444.282	1	y4	DAF.EPSLSPK.+2y4.light	3	61	17	8
P08174	DAF	Complement decay-accelerating factor	EPSLSPK	379.208	2	314.135	1	b3	DAF.EPSLSPK.+2b3.light	4	61	21	4
P08174	DAF	Complement decay-accelerating factor	EPSLSPK	379.208	2	314.687	2	y6	DAF.EPSLSPK.+2y6+2.light	5	61	21	4
P27797	CALR	Calreticulin	EQFLDGDGWTSR	705.818	2	893.375	1	y8	CALR.EQFLDGDGWTSR.+2y8.light	1	136	29	36
P27797	CALR	Calreticulin	EQFLDGDGWTSR	705.818	2	778.348	1	y7	CALR.EQFLDGDGWTSR.+2y7.light	2	136	29	8
P27797	CALR	Calreticulin	EQFLDGDGWTSR	705.818	2	606.299	1	y5	CALR.EQFLDGDGWTSR.+2y5.light	3	136	45	8
P27797	CALR	Calreticulin	EQFLDGDGWTSR	705.818	2	1006.46	1	y9	CALR.EQFLDGDGWTSR.+2y9.light	4	136	31	42
P27797	CALR	Calreticulin	EQFLDGDGWTSR	705.818	2	363.199	1	y3	CALR.EQFLDGDGWTSR.+2y3.light	5	136	27	14
P27797	CALR	Calreticulin	EQFLDGDGWTSR	705.818	2	1153.53	1	y10	CALR.EQFLDGDGWTSR.+2y10.light	6	136	31	20
P27797	CALR	Calreticulin	EQFLDGDGWTSR	705.818	2	405.177	1	b3	CALR.EQFLDGDGWTSR.+2b3.light	7	136	31	18
P27797	CALR	Calreticulin	EQFLDGDGWTSR	705.818	2	577.267	2	y10	CALR.EQFLDGDGWTSR.+2y10+2.light	8	136	29	24
P01011	AACT	Alpha-1-antichymotrypsin	EQLSLLDR	487.269	2	603.346	1	y5	AACT.EQLSLLDR.+2y5.light	1	71	23	10
P01011	AACT	Alpha-1-antichymotrypsin	EQLSLLDR	487.269	2	716.43	1	y6	AACT.EQLSLLDR.+2y6.light	2	71	23	14
P01011	AACT	Alpha-1-antichymotrypsin	EQLSLLDR	487.269	2	403.23	1	y3	AACT.EQLSLLDR.+2y3.light	3	71	21	16
P01011	AACT	Alpha-1-antichymotrypsin	EQLSLLDR	487.269	2	516.314	1	y4	AACT.EQLSLLDR.+2y4.light	4	71	21	24
P01011	AACT	Alpha-1-antichymotrypsin	EQLSLLDR	487.269	2	422.748	2	y7	AACT.EQLSLLDR.+2y7+2.light	5	71	21	4
P07858	CATB	Cathepsin B	EQWPQC[CAM]PTIK	643.814	2	843.439	1	y7	CATB.EQWPQCPTIK.+2y7.light	1	91	27	34
P07858	CATB	Cathepsin B	EQWPQC[CAM]PTIK	643.814	2	422.223	2	y7	CATB.EQWPQCPTIK.+2y7+2.light	2	91	27	14
P07858	CATB	Cathepsin B	EQWPQC[CAM]PTIK	643.814	2	515.263	2	y8	CATB.EQWPQCPTIK.+2y8+2.light	3	91	27	12
P07858	CATB	Cathepsin B	EQWPQC[CAM]PTIK	643.814	2	458.297	1	y4	CATB.EQWPQCPTIK.+2y4.light	4	91	41	24
P07858	CATB	Cathepsin B	EQWPQC[CAM]PTIK	643.814	2	444.188	1	b3	CATB.EQWPQCPTIK.+2b3.light	5	91	25	16
P07858	CATB	Cathepsin B	EQWPQC[CAM]PTIK	643.814	2	1029.52	1	y8	CATB.EQWPQCPTIK.+2y8.light	6	91	27	42
P07858	CATB	Cathepsin B	EQWPQC[CAM]PTIK	643.814	2	618.328	1	y5	CATB.EQWPQCPTIK.+2y5.light	7	91	35	8
Q08257	QOR	Quinone oxidoreductase	ESSIIGVTLFSSTK	734.898	2	939.515	1	y9	QOR.ESSIIGVTLFSSTK.+2y9.light	1	121	31	40
Q08257	QOR	Quinone oxidoreductase	ESSIIGVTLFSSTK	734.898	2	1052.6	1	y10	QOR.ESSIIGVTLFSSTK.+2y10.light	2	121	31	42
Q08257	QOR	Quinone oxidoreductase	ESSIIGVTLFSSTK	734.898	2	783.425	1	y7	QOR.ESSIIGVTLFSSTK.+2y7.light	3	121	31	30
Q08257	QOR	Quinone oxidoreductase	ESSIIGVTLFSSTK	734.898	2	417.198	1	b4	QOR.ESSIIGVTLFSSTK.+2b4.light	4	121	31	14
Q08257	QOR	Quinone oxidoreductase	ESSIIGVTLFSSTK	734.898	2	530.282	1	b5	QOR.ESSIIGVTLFSSTK.+2b5.light	5	121	25	22
Q08257	QOR	Quinone oxidoreductase	ESSIIGVTLFSSTK	734.898	2	422.225	1	y4	QOR.ESSIIGVTLFSSTK.+2y4.light	6	121	45	12
Q08257	QOR	Quinone oxidoreductase	ESSIIGVTLFSSTK	734.898	2	569.293	1	y5	QOR.ESSIIGVTLFSSTK.+2y5.light	7	121	31	16
Q08257	QOR	Quinone oxidoreductase	ESSIIGVTLFSSTK	734.898	2	335.193	1	y3	QOR.ESSIIGVTLFSSTK.+2y3.light	8	121	47	6
Q08257	QOR	Quinone oxidoreductase	ESSIIGVTLFSSTK	734.898	2	304.114	1	b3	QOR.ESSIIGVTLFSSTK.+2b3.light	9	121	37	16
P00734	THRB	Prothrombin	ETAASLLQAGYK	626.333	2	679.377	1	y6	THRB.ETAASLLQAGYK.+2y6.light	1	106	27	30
P00734	THRB	Prothrombin	ETAASLLQAGYK	626.333	2	879.493	1	y8	THRB.ETAASLLQAGYK.+2y8.light	2	106	27	38
P00734	THRB	Prothrombin	ETAASLLQAGYK	626.333	2	566.293	1	y5	THRB.ETAASLLQAGYK.+2y5.light	3	106	25	24
P00734	THRB	Prothrombin	ETAASLLQAGYK	626.333	2	438.235	1	y4	THRB.ETAASLLQAGYK.+2y4.light	4	106	39	20
P00734	THRB	Prothrombin	ETAASLLQAGYK	626.333	2	792.461	1	y7	THRB.ETAASLLQAGYK.+2y7.light	5	106	29	34
P00734	THRB	Prothrombin	ETAASLLQAGYK	626.333	2	1021.57	1	y10	THRB.ETAASLLQAGYK.+2y10.light	6	106	27	44
P00734	THRB	Prothrombin	ETAASLLQAGYK	626.333	2	950.531	1	y9	THRB.ETAASLLQAGYK.+2y9.light	7	106	31	42
P00734	THRB	Prothrombin	ETAASLLQAGYK	626.333	2	367.198	1	y3	THRB.ETAASLLQAGYK.+2y3.light	8	106	41	18
P00734	THRB	Prothrombin	ETAASLLQAGYK	626.333	2	310.176	1	y2	THRB.ETAASLLQAGYK.+2y2.light	9	106	47	18
P02760	AMBP	Protein AMBP	ETLLQDFR	511.269	2	322.187	1	y2	AMBP.ETLLQDFR.+2y2.light	1	81	37	6
P02760	AMBP	Protein AMBP	ETLLQDFR	511.269	2	565.273	1	y4	AMBP.ETLLQDFR.+2y4.light	2	81	21	14
P02760	AMBP	Protein AMBP	ETLLQDFR	511.269	2	437.214	1	y3	AMBP.ETLLQDFR.+2y3.light	3	81	21	10
P02760	AMBP	Protein AMBP	ETLLQDFR	511.269	2	678.357	1	y5	AMBP.ETLLQDFR.+2y5.light	4	81	23	28
P02760	AMBP	Protein AMBP	ETLLQDFR	511.269	2	791.441	1	y6	AMBP.ETLLQDFR.+2y6.light	5	81	23	16
P02760	AMBP	Protein AMBP	ETLLQDFR	511.269	2	339.682	2	y5	AMBP.ETLLQDFR.+2y5+2.light	6	81	21	4
P02760	AMBP	Protein AMBP	ETLLQDFR	511.269	2	344.182	1	b3	AMBP.ETLLQDFR.+2b3.light	7	81	21	24
Q92692	PVRL2	Nectin-2	ETQVSGTLAGTVTVTSR	853.95	2	891.489	1	y9	PVRL2.ETQVSGTLAGTVTVTSR.+2y9.light	1	151	39	36
Q92692	PVRL2	Nectin-2	ETQVSGTLAGTVTVTSR	853.95	2	820.452	1	y8	PVRL2.ETQVSGTLAGTVTVTSR.+2y8.light	2	151	37	32
Q92692	PVRL2	Nectin-2	ETQVSGTLAGTVTVTSR	853.95	2	363.199	1	y3	PVRL2.ETQVSGTLAGTVTVTSR.+2y3.light	3	151	31	14
Q92692	PVRL2	Nectin-2	ETQVSGTLAGTVTVTSR	853.95	2	359.156	1	b3	PVRL2.ETQVSGTLAGTVTVTSR.+2b3.light	4	151	43	16
Q92692	PVRL2	Nectin-2	ETQVSGTLAGTVTVTSR	853.95	2	1004.57	1	y10	PVRL2.ETQVSGTLAGTVTVTSR.+2y10.light	5	151	39	18
Q92692	PVRL2	Nectin-2	ETQVSGTLAGTVTVTSR	853.95	2	563.315	1	y5	PVRL2.ETQVSGTLAGTVTVTSR.+2y5.light	6	151	35	16
Q92692	PVRL2	Nectin-2	ETQVSGTLAGTVTVTSR	853.95	2	458.225	1	b4	PVRL2.ETQVSGTLAGTVTVTSR.+2b4.light	7	151	35	6
P05062	ALDOB	Fructose-bisphosphate aldolase B	ETTIQGLDGLSER	709.86	2	846.432	1	y8	ALDOB.ETTIQGLDGLSER.+2y8.light	1	91	35	34
P05062	ALDOB	Fructose-bisphosphate aldolase B	ETTIQGLDGLSER	709.86	2	974.49	1	y9	ALDOB.ETTIQGLDGLSER.+2y9.light	2	91	31	40
P05062	ALDOB	Fructose-bisphosphate aldolase B	ETTIQGLDGLSER	709.86	2	561.299	1	y5	ALDOB.ETTIQGLDGLSER.+2y5.light	3	91	47	24
P05062	ALDOB	Fructose-bisphosphate aldolase B	ETTIQGLDGLSER	709.86	2	676.326	1	y6	ALDOB.ETTIQGLDGLSER.+2y6.light	4	91	33	28
P05062	ALDOB	Fructose-bisphosphate aldolase B	ETTIQGLDGLSER	709.86	2	391.194	1	y3	ALDOB.ETTIQGLDGLSER.+2y3.light	5	91	29	20
P05062	ALDOB	Fructose-bisphosphate aldolase B	ETTIQGLDGLSER	709.86	2	332.145	1	b3	ALDOB.ETTIQGLDGLSER.+2b3.light	6	91	31	12
P05062	ALDOB	Fructose-bisphosphate aldolase B	ETTIQGLDGLSER	709.86	2	789.41	1	y7	ALDOB.ETTIQGLDGLSER.+2y7.light	7	91	33	32
P00734	THRB	Prothrombin	ETWTANVGK	503.254	2	589.262	1	b5	THRB.ETWTANVGK.+2b5.light	1	81	23	24
P00734	THRB	Prothrombin	ETWTANVGK	503.254	2	589.33	1	y6	THRB.ETWTANVGK.+2y6.light	2	81	23	24
P00734	THRB	Prothrombin	ETWTANVGK	503.254	2	488.283	1	y5	THRB.ETWTANVGK.+2y5.light	3	81	21	10
P00734	THRB	Prothrombin	ETWTANVGK	503.254	2	417.177	1	b3	THRB.ETWTANVGK.+2b3.light	4	81	19	10
P00734	THRB	Prothrombin	ETWTANVGK	503.254	2	417.246	1	y4	THRB.ETWTANVGK.+2y4.light	5	81	19	10
P00734	THRB	Prothrombin	ETWTANVGK	503.254	2	775.41	1	y7	THRB.ETWTANVGK.+2y7.light	6	81	21	34
P00734	THRB	Prothrombin	ETWTANVGK	503.254	2	388.208	2	y7	THRB.ETWTANVGK.+2y7+2.light	7	81	19	18
P00734	THRB	Prothrombin	ETWTANVGK	503.254	2	303.203	1	y3	THRB.ETWTANVGK.+2y3.light	8	81	31	16
P00742	FA10	Coagulation factor X	ETYDFDIAVLR	671.338	2	458.309	1	y4	FA10.ETYDFDIAVLR.+2y4.light	1	131	27	8
P00742	FA10	Coagulation factor X	ETYDFDIAVLR	671.338	2	686.42	1	y6	FA10.ETYDFDIAVLR.+2y6.light	2	131	29	28
P00742	FA10	Coagulation factor X	ETYDFDIAVLR	671.338	2	833.488	1	y7	FA10.ETYDFDIAVLR.+2y7.light	3	131	33	34
P00742	FA10	Coagulation factor X	ETYDFDIAVLR	671.338	2	571.393	1	y5	FA10.ETYDFDIAVLR.+2y5.light	4	131	43	22
P00742	FA10	Coagulation factor X	ETYDFDIAVLR	671.338	2	948.515	1	y8	FA10.ETYDFDIAVLR.+2y8.light	5	131	33	40
P00742	FA10	Coagulation factor X	ETYDFDIAVLR	671.338	2	387.271	1	y3	FA10.ETYDFDIAVLR.+2y3.light	6	131	25	14
P00742	FA10	Coagulation factor X	ETYDFDIAVLR	671.338	2	1111.58	1	y9	FA10.ETYDFDIAVLR.+2y9.light	7	131	25	46
P15090	FABP4	Fatty acid-binding protein, adipocyte	EVGVGFATR	468.251	2	551.294	1	y5	FABP4.EVGVGFATR.+2y5.light	1	56	21	22
P15090	FABP4	Fatty acid-binding protein, adipocyte	EVGVGFATR	468.251	2	707.383	1	y7	FABP4.EVGVGFATR.+2y7.light	2	56	23	30
P15090	FABP4	Fatty acid-binding protein, adipocyte	EVGVGFATR	468.251	2	347.204	1	y3	FABP4.EVGVGFATR.+2y3.light	3	56	19	14
P15090	FABP4	Fatty acid-binding protein, adipocyte	EVGVGFATR	468.251	2	494.272	1	y4	FABP4.EVGVGFATR.+2y4.light	4	56	21	20
P15090	FABP4	Fatty acid-binding protein, adipocyte	EVGVGFATR	468.251	2	385.208	1	b4	FABP4.EVGVGFATR.+2b4.light	5	56	17	12
P15090	FABP4	Fatty acid-binding protein, adipocyte	EVGVGFATR	468.251	2	330.671	2	b7	FABP4.EVGVGFATR.+2b7+2.light	6	56	35	12
P15090	FABP4	Fatty acid-binding protein, adipocyte	EVGVGFATR	468.251	2	650.362	1	y6	FABP4.EVGVGFATR.+2y6.light	7	56	25	26
P15090	FABP4	Fatty acid-binding protein, adipocyte	EVGVGFATR	468.251	2	354.195	2	y7	FABP4.EVGVGFATR.+2y7+2.light	8	56	17	10
P50281	MMP14	Matrix metalloproteinase-14	EVPYAYIR	505.769	2	391.713	2	y6	MMP14.EVPYAYIR.+2y6+2.light	1	76	19	18
P50281	MMP14	Matrix metalloproteinase-14	EVPYAYIR	505.769	2	782.42	1	y6	MMP14.EVPYAYIR.+2y6.light	2	76	21	32
P50281	MMP14	Matrix metalloproteinase-14	EVPYAYIR	505.769	2	522.303	1	y4	MMP14.EVPYAYIR.+2y4.light	3	76	29	22
P50281	MMP14	Matrix metalloproteinase-14	EVPYAYIR	505.769	2	685.367	1	y5	MMP14.EVPYAYIR.+2y5.light	4	76	29	12
P50281	MMP14	Matrix metalloproteinase-14	EVPYAYIR	505.769	2	451.266	1	y3	MMP14.EVPYAYIR.+2y3.light	5	76	17	18
P28799	GRN	Granulins	EVVSAQPATFLAR	694.88	2	775.446	1	y7	GRN.EVVSAQPATFLAR.+2y7.light	1	81	31	32
P28799	GRN	Granulins	EVVSAQPATFLAR	694.88	2	1061.57	1	y10	GRN.EVVSAQPATFLAR.+2y10.light	2	81	31	44
P28799	GRN	Granulins	EVVSAQPATFLAR	694.88	2	903.505	1	y8	GRN.EVVSAQPATFLAR.+2y8.light	3	81	27	36
P28799	GRN	Granulins	EVVSAQPATFLAR	694.88	2	614.314	1	b6	GRN.EVVSAQPATFLAR.+2b6.light	4	81	25	24
P28799	GRN	Granulins	EVVSAQPATFLAR	694.88	2	328.187	1	b3	GRN.EVVSAQPATFLAR.+2b3.light	5	81	27	14
P28799	GRN	Granulins	EVVSAQPATFLAR	694.88	2	580.825	2	y11	GRN.EVVSAQPATFLAR.+2y11+2.light	6	81	25	24
P28799	GRN	Granulins	EVVSAQPATFLAR	694.88	2	974.542	1	y9	GRN.EVVSAQPATFLAR.+2y9.light	7	81	33	42
P28799	GRN	Granulins	EVVSAQPATFLAR	694.88	2	1160.64	1	y11	GRN.EVVSAQPATFLAR.+2y11.light	8	81	33	48
O15394	NCAM2	Neural cell adhesion molecule 2	EVVSPQEFK	531.777	2	648.335	1	y5	NCAM2.EVVSPQEFK.+2y5.light	1	81	23	8
O15394	NCAM2	Neural cell adhesion molecule 2	EVVSPQEFK	531.777	2	735.367	1	y6	NCAM2.EVVSPQEFK.+2y6.light	2	81	21	30
O15394	NCAM2	Neural cell adhesion molecule 2	EVVSPQEFK	531.777	2	834.436	1	y7	NCAM2.EVVSPQEFK.+2y7.light	3	81	23	8
O15394	NCAM2	Neural cell adhesion molecule 2	EVVSPQEFK	531.777	2	368.187	2	y6	NCAM2.EVVSPQEFK.+2y6+2.light	4	81	23	10
O15394	NCAM2	Neural cell adhesion molecule 2	EVVSPQEFK	531.777	2	417.721	2	y7	NCAM2.EVVSPQEFK.+2y7+2.light	5	81	21	8
O15394	NCAM2	Neural cell adhesion molecule 2	EVVSPQEFK	531.777	2	324.671	2	y5	NCAM2.EVVSPQEFK.+2y5+2.light	6	81	27	20
O15394	NCAM2	Neural cell adhesion molecule 2	EVVSPQEFK	531.777	2	328.187	1	b3	NCAM2.EVVSPQEFK.+2b3.light	7	81	19	14
O15394	NCAM2	Neural cell adhesion molecule 2	EVVSPQEFK	531.777	2	423.224	1	y3	NCAM2.EVVSPQEFK.+2y3.light	8	81	37	18
P02654	APOC1	Apolipoprotein C-I	EWFSETFQK	601.28	2	739.362	1	y6	APOC1.EWFSETFQK.+2y6.light	1	101	27	14
P02654	APOC1	Apolipoprotein C-I	EWFSETFQK	601.28	2	886.431	1	y7	APOC1.EWFSETFQK.+2y7.light	2	101	25	16
P02654	APOC1	Apolipoprotein C-I	EWFSETFQK	601.28	2	523.287	1	y4	APOC1.EWFSETFQK.+2y4.light	3	101	23	22
P02654	APOC1	Apolipoprotein C-I	EWFSETFQK	601.28	2	443.719	2	y7	APOC1.EWFSETFQK.+2y7+2.light	4	101	23	8
P02654	APOC1	Apolipoprotein C-I	EWFSETFQK	601.28	2	652.33	1	y5	APOC1.EWFSETFQK.+2y5.light	5	101	25	28
P02654	APOC1	Apolipoprotein C-I	EWFSETFQK	601.28	2	316.129	1	b2	APOC1.EWFSETFQK.+2b2.light	6	101	25	16
P02654	APOC1	Apolipoprotein C-I	EWFSETFQK	601.28	2	422.24	1	y3	APOC1.EWFSETFQK.+2y3.light	7	101	33	20
O95980	RECK	Reversion-inducing cysteine-rich protein with Kazal motifs	EYC[CAM]QAIFR	543.755	2	322.187	1	y2	RECK.EYCQAIFR.+2y2.light	1	56	21	4
O95980	RECK	Reversion-inducing cysteine-rich protein with Kazal motifs	EYC[CAM]QAIFR	543.755	2	435.271	1	y3	RECK.EYCQAIFR.+2y3.light	2	56	23	8
O95980	RECK	Reversion-inducing cysteine-rich protein with Kazal motifs	EYC[CAM]QAIFR	543.755	2	634.367	1	y5	RECK.EYCQAIFR.+2y5.light	3	56	21	4
O95980	RECK	Reversion-inducing cysteine-rich protein with Kazal motifs	EYC[CAM]QAIFR	543.755	2	506.309	1	y4	RECK.EYCQAIFR.+2y4.light	4	56	29	10
O95980	RECK	Reversion-inducing cysteine-rich protein with Kazal motifs	EYC[CAM]QAIFR	543.755	2	794.398	1	y6	RECK.EYCQAIFR.+2y6.light	5	56	29	16
O95980	RECK	Reversion-inducing cysteine-rich protein with Kazal motifs	EYC[CAM]QAIFR	543.755	2	397.703	2	y6	RECK.EYCQAIFR.+2y6+2.light	6	56	23	4
P26992	CNTFR	Ciliary neurotrophic factor receptor subunit alpha	EYIIQVAAK	517.798	2	629.398	1	y6	CNTFR.EYIIQVAAK.+2y6.light	1	81	21	12
P26992	CNTFR	Ciliary neurotrophic factor receptor subunit alpha	EYIIQVAAK	517.798	2	388.255	1	y4	CNTFR.EYIIQVAAK.+2y4.light	2	81	21	18
P26992	CNTFR	Ciliary neurotrophic factor receptor subunit alpha	EYIIQVAAK	517.798	2	742.482	1	y7	CNTFR.EYIIQVAAK.+2y7.light	3	81	21	14
P26992	CNTFR	Ciliary neurotrophic factor receptor subunit alpha	EYIIQVAAK	517.798	2	371.745	2	y7	CNTFR.EYIIQVAAK.+2y7+2.light	4	81	21	12
P16581	LYAM2	E-selectin	FAC[CAM]PEGWTLNGSAAR	818.88	2	379.143	1	b3	LYAM2.FACPEGWTLNGSAAR.+2b3.light	1	126	33	18
P16581	LYAM2	E-selectin	FAC[CAM]PEGWTLNGSAAR	818.88	2	709.828	2	y13	LYAM2.FACPEGWTLNGSAAR.+2y13+2.light	2	126	35	28
P16581	LYAM2	E-selectin	FAC[CAM]PEGWTLNGSAAR	818.88	2	461.247	1	y5	LYAM2.FACPEGWTLNGSAAR.+2y5.light	3	126	53	8
P16581	LYAM2	E-selectin	FAC[CAM]PEGWTLNGSAAR	818.88	2	629.812	2	y12	LYAM2.FACPEGWTLNGSAAR.+2y12+2.light	4	126	35	8
P16581	LYAM2	E-selectin	FAC[CAM]PEGWTLNGSAAR	818.88	2	789.421	1	y8	LYAM2.FACPEGWTLNGSAAR.+2y8.light	5	126	39	10
P16581	LYAM2	E-selectin	FAC[CAM]PEGWTLNGSAAR	818.88	2	1032.52	1	y10	LYAM2.FACPEGWTLNGSAAR.+2y10.light	6	126	43	42
P16581	LYAM2	E-selectin	FAC[CAM]PEGWTLNGSAAR	818.88	2	575.29	1	y6	LYAM2.FACPEGWTLNGSAAR.+2y6.light	7	126	41	16
P16581	LYAM2	E-selectin	FAC[CAM]PEGWTLNGSAAR	818.88	2	688.374	1	y7	LYAM2.FACPEGWTLNGSAAR.+2y7.light	8	126	41	18
P09104	ENOG	Gamma-enolase	FAGHNFR	424.712	2	630.311	1	y5	ENOG.FAGHNFR.+2y5.light	1	71	21	8
P09104	ENOG	Gamma-enolase	FAGHNFR	424.712	2	315.659	2	y5	ENOG.FAGHNFR.+2y5+2.light	2	71	21	6
P09104	ENOG	Gamma-enolase	FAGHNFR	424.712	2	351.178	2	y6	ENOG.FAGHNFR.+2y6+2.light	3	71	23	12
P09104	ENOG	Gamma-enolase	FAGHNFR	424.712	2	436.23	1	y3	ENOG.FAGHNFR.+2y3.light	4	71	27	16
P09104	ENOG	Gamma-enolase	FAGHNFR	424.712	2	701.348	1	y6	ENOG.FAGHNFR.+2y6.light	5	71	23	28
P09104	ENOG	Gamma-enolase	FAGHNFR	424.712	2	573.289	1	y4	ENOG.FAGHNFR.+2y4.light	6	71	23	24
P09104	ENOG	Gamma-enolase	FAGHNFR	424.712	2	322.187	1	y2	ENOG.FAGHNFR.+2y2.light	7	71	29	14
P49913	CAMP	Cathelicidin antimicrobial peptide	FALLGDFFR	543.293	2	641.304	1	y5	CAMP.FALLGDFFR.+2y5.light	1	81	25	24
P49913	CAMP	Cathelicidin antimicrobial peptide	FALLGDFFR	543.293	2	332.197	1	b3	CAMP.FALLGDFFR.+2b3.light	2	81	25	6
P49913	CAMP	Cathelicidin antimicrobial peptide	FALLGDFFR	543.293	2	754.388	1	y6	CAMP.FALLGDFFR.+2y6.light	3	81	23	14
P49913	CAMP	Cathelicidin antimicrobial peptide	FALLGDFFR	543.293	2	469.256	1	y3	CAMP.FALLGDFFR.+2y3.light	4	81	33	6
P49913	CAMP	Cathelicidin antimicrobial peptide	FALLGDFFR	543.293	2	469.758	2	y8	CAMP.FALLGDFFR.+2y8+2.light	5	81	33	6
P49913	CAMP	Cathelicidin antimicrobial peptide	FALLGDFFR	543.293	2	434.24	2	y7	CAMP.FALLGDFFR.+2y7+2.light	6	81	21	8
P49913	CAMP	Cathelicidin antimicrobial peptide	FALLGDFFR	543.293	2	867.472	1	y7	CAMP.FALLGDFFR.+2y7.light	7	81	19	16
P49913	CAMP	Cathelicidin antimicrobial peptide	FALLGDFFR	543.293	2	445.281	1	b4	CAMP.FALLGDFFR.+2b4.light	8	81	19	30
P49913	CAMP	Cathelicidin antimicrobial peptide	FALLGDFFR	543.293	2	938.509	1	y8	CAMP.FALLGDFFR.+2y8.light	9	81	23	18
P49913	CAMP	Cathelicidin antimicrobial peptide	FALLGDFFR	543.293	2	584.283	1	y4	CAMP.FALLGDFFR.+2y4.light	10	81	23	24
P06132	DCUP	Uroporphyrinogen decarboxylase	FALPYIR	440.258	2	548.319	1	y4	DCUP.FALPYIR.+2y4.light	1	76	19	4
P06132	DCUP	Uroporphyrinogen decarboxylase	FALPYIR	440.258	2	332.197	1	b3	DCUP.FALPYIR.+2b3.light	2	76	15	16
P06132	DCUP	Uroporphyrinogen decarboxylase	FALPYIR	440.258	2	661.403	1	y5	DCUP.FALPYIR.+2y5.light	3	76	19	28
P06132	DCUP	Uroporphyrinogen decarboxylase	FALPYIR	440.258	2	331.205	2	y5	DCUP.FALPYIR.+2y5+2.light	4	76	17	4
P06132	DCUP	Uroporphyrinogen decarboxylase	FALPYIR	440.258	2	732.44	1	y6	DCUP.FALPYIR.+2y6.light	5	76	21	28
P06132	DCUP	Uroporphyrinogen decarboxylase	FALPYIR	440.258	2	451.266	1	y3	DCUP.FALPYIR.+2y3.light	6	76	31	24
P13716	HEM2	Delta-aminolevulinic acid dehydratase	FASC[CAM]FYGPFR	626.284	2	1033.46	1	y8	HEM2.FASCFYGPFR.+2y8.light	1	96	27	44
P13716	HEM2	Delta-aminolevulinic acid dehydratase	FASC[CAM]FYGPFR	626.284	2	476.262	1	y4	HEM2.FASCFYGPFR.+2y4.light	2	96	29	14
P13716	HEM2	Delta-aminolevulinic acid dehydratase	FASC[CAM]FYGPFR	626.284	2	639.325	1	y5	HEM2.FASCFYGPFR.+2y5.light	3	96	31	8
P13716	HEM2	Delta-aminolevulinic acid dehydratase	FASC[CAM]FYGPFR	626.284	2	786.393	1	y6	HEM2.FASCFYGPFR.+2y6.light	4	96	31	34
P13716	HEM2	Delta-aminolevulinic acid dehydratase	FASC[CAM]FYGPFR	626.284	2	517.232	2	y8	HEM2.FASCFYGPFR.+2y8+2.light	5	96	25	12
P13716	HEM2	Delta-aminolevulinic acid dehydratase	FASC[CAM]FYGPFR	626.284	2	946.424	1	y7	HEM2.FASCFYGPFR.+2y7.light	6	96	27	38
P13716	HEM2	Delta-aminolevulinic acid dehydratase	FASC[CAM]FYGPFR	626.284	2	306.145	1	b3	HEM2.FASCFYGPFR.+2b3.light	7	96	27	6
P13716	HEM2	Delta-aminolevulinic acid dehydratase	FASC[CAM]FYGPFR	626.284	2	419.24	1	y3	HEM2.FASCFYGPFR.+2y3.light	8	96	27	10
P06732	KCRM	Creatine kinase M-type	FC[CAM]VGLQK	426.226	2	544.345	1	y5	KCRM.FCVGLQK.+2y5.light	1	86	19	24
P06732	KCRM	Creatine kinase M-type	FC[CAM]VGLQK	426.226	2	308.106	1	b2	KCRM.FCVGLQK.+2b2.light	2	86	19	16
P06732	KCRM	Creatine kinase M-type	FC[CAM]VGLQK	426.226	2	445.277	1	y4	KCRM.FCVGLQK.+2y4.light	3	86	21	20
P06732	KCRM	Creatine kinase M-type	FC[CAM]VGLQK	426.226	2	704.376	1	y6	KCRM.FCVGLQK.+2y6.light	4	86	19	30
P06732	KCRM	Creatine kinase M-type	FC[CAM]VGLQK	426.226	2	353.173	2	b6	KCRM.FCVGLQK.+2b6+2.light	5	86	19	6
P06732	KCRM	Creatine kinase M-type	FC[CAM]VGLQK	426.226	2	352.692	2	y6	KCRM.FCVGLQK.+2y6+2.light	6	86	19	6
P06732	KCRM	Creatine kinase M-type	FC[CAM]VGLQK	426.226	2	705.339	1	b6	KCRM.FCVGLQK.+2b6.light	7	86	19	44
P06732	KCRM	Creatine kinase M-type	FC[CAM]VGLQK	426.226	2	388.255	1	y3	KCRM.FCVGLQK.+2y3.light	8	86	23	24
Q76LX8	ATS13	A disintegrin and metalloproteinase with thrombospondin motifs 13	FDLELPDGNR	588.288	2	558.263	1	y5	ATS13.FDLELPDGNR.+2y5.light	1	66	27	14
Q76LX8	ATS13	A disintegrin and metalloproteinase with thrombospondin motifs 13	FDLELPDGNR	588.288	2	346.183	1	y3	ATS13.FDLELPDGNR.+2y3.light	2	66	37	14
Q76LX8	ATS13	A disintegrin and metalloproteinase with thrombospondin motifs 13	FDLELPDGNR	588.288	2	671.347	1	y6	ATS13.FDLELPDGNR.+2y6.light	3	66	29	28
Q76LX8	ATS13	A disintegrin and metalloproteinase with thrombospondin motifs 13	FDLELPDGNR	588.288	2	505.229	1	b4	ATS13.FDLELPDGNR.+2b4.light	4	66	25	20
Q76LX8	ATS13	A disintegrin and metalloproteinase with thrombospondin motifs 13	FDLELPDGNR	588.288	2	618.313	1	b5	ATS13.FDLELPDGNR.+2b5.light	5	66	21	10
Q76LX8	ATS13	A disintegrin and metalloproteinase with thrombospondin motifs 13	FDLELPDGNR	588.288	2	800.39	1	y7	ATS13.FDLELPDGNR.+2y7.light	6	66	29	14
Q76LX8	ATS13	A disintegrin and metalloproteinase with thrombospondin motifs 13	FDLELPDGNR	588.288	2	376.187	1	b3	ATS13.FDLELPDGNR.+2b3.light	7	66	31	16
Q76LX8	ATS13	A disintegrin and metalloproteinase with thrombospondin motifs 13	FDLELPDGNR	588.288	2	913.474	1	y8	ATS13.FDLELPDGNR.+2y8.light	8	66	29	38
Q76LX8	ATS13	A disintegrin and metalloproteinase with thrombospondin motifs 13	FDLELPDGNR	588.288	2	457.241	2	y8	ATS13.FDLELPDGNR.+2y8+2.light	9	66	23	8
Q76LX8	ATS13	A disintegrin and metalloproteinase with thrombospondin motifs 13	FDLELPDGNR	588.288	2	358.187	2	b6	ATS13.FDLELPDGNR.+2b6+2.light	10	66	33	12
Q76LX8	ATS13	A disintegrin and metalloproteinase with thrombospondin motifs 13	FDLELPDGNR	588.288	2	461.21	1	y4	ATS13.FDLELPDGNR.+2y4.light	11	66	37	18
P20023	CR2	Complement receptor type 2	FDPGTSIK	432.727	2	602.351	1	y6	CR2.FDPGTSIK.+2y6.light	1	66	19	8
P20023	CR2	Complement receptor type 2	FDPGTSIK	432.727	2	301.679	2	y6	CR2.FDPGTSIK.+2y6+2.light	2	66	21	6
P20023	CR2	Complement receptor type 2	FDPGTSIK	432.727	2	505.298	1	y5	CR2.FDPGTSIK.+2y5.light	3	66	27	20
P20023	CR2	Complement receptor type 2	FDPGTSIK	432.727	2	717.378	1	y7	CR2.FDPGTSIK.+2y7.light	4	66	19	30
P20023	CR2	Complement receptor type 2	FDPGTSIK	432.727	2	347.229	1	y3	CR2.FDPGTSIK.+2y3.light	5	66	31	14
P62937	PPIA	Peptidyl-prolyl cis-trans isomerase A	FEDENFILK	577.79	2	878.462	1	y7	PPIA.FEDENFILK.+2y7.light	1	81	25	36
P62937	PPIA	Peptidyl-prolyl cis-trans isomerase A	FEDENFILK	577.79	2	1007.5	1	y8	PPIA.FEDENFILK.+2y8.light	2	81	25	40
P62937	PPIA	Peptidyl-prolyl cis-trans isomerase A	FEDENFILK	577.79	2	373.281	1	y3	PPIA.FEDENFILK.+2y3.light	3	81	35	16
P62937	PPIA	Peptidyl-prolyl cis-trans isomerase A	FEDENFILK	577.79	2	763.435	1	y6	PPIA.FEDENFILK.+2y6.light	4	81	27	30
P62937	PPIA	Peptidyl-prolyl cis-trans isomerase A	FEDENFILK	577.79	2	634.392	1	y5	PPIA.FEDENFILK.+2y5.light	5	81	27	26
P62937	PPIA	Peptidyl-prolyl cis-trans isomerase A	FEDENFILK	577.79	2	392.145	1	b3	PPIA.FEDENFILK.+2b3.light	6	81	27	12
P62937	PPIA	Peptidyl-prolyl cis-trans isomerase A	FEDENFILK	577.79	2	391.653	2	b6	PPIA.FEDENFILK.+2b6+2.light	7	81	27	12
P62937	PPIA	Peptidyl-prolyl cis-trans isomerase A	FEDENFILK	577.79	2	1008.47	1	b8	PPIA.FEDENFILK.+2b8.light	8	81	25	18
P13591	NCAM1	Neural cell adhesion molecule 1	FFLC[CAM]QVAGDAK	628.311	2	961.477	1	y9	NCAM1.FFLCQVAGDAK.+2y9.light	1	81	29	40
P13591	NCAM1	Neural cell adhesion molecule 1	FFLC[CAM]QVAGDAK	628.311	2	848.393	1	y8	NCAM1.FFLCQVAGDAK.+2y8.light	2	81	31	10
P13591	NCAM1	Neural cell adhesion molecule 1	FFLC[CAM]QVAGDAK	628.311	2	461.235	1	y5	NCAM1.FFLCQVAGDAK.+2y5.light	3	81	37	18
P13591	NCAM1	Neural cell adhesion molecule 1	FFLC[CAM]QVAGDAK	628.311	2	481.242	2	y9	NCAM1.FFLCQVAGDAK.+2y9+2.light	4	81	27	20
P13591	NCAM1	Neural cell adhesion molecule 1	FFLC[CAM]QVAGDAK	628.311	2	688.362	1	y7	NCAM1.FFLCQVAGDAK.+2y7.light	5	81	29	28
P13591	NCAM1	Neural cell adhesion molecule 1	FFLC[CAM]QVAGDAK	628.311	2	408.228	1	b3	NCAM1.FFLCQVAGDAK.+2b3.light	6	81	27	18
P13591	NCAM1	Neural cell adhesion molecule 1	FFLC[CAM]QVAGDAK	628.311	2	560.304	1	y6	NCAM1.FFLCQVAGDAK.+2y6.light	7	81	33	16
P13591	NCAM1	Neural cell adhesion molecule 1	FFLC[CAM]QVAGDAK	628.311	2	390.198	1	y4	NCAM1.FFLCQVAGDAK.+2y4.light	8	81	27	4
P13591	NCAM1	Neural cell adhesion molecule 1	FFLC[CAM]QVAGDAK	628.311	2	333.177	1	y3	NCAM1.FFLCQVAGDAK.+2y3.light	9	81	41	12
P14780	MMP9	Matrix metalloproteinase-9	FGNADGAAC[CAM]HFPFIFEGR	671.641	3	865.457	1	y7	MMP9.FGNADGAACHFPFIFEGR.+3y7.light	1	111	37	16
P14780	MMP9	Matrix metalloproteinase-9	FGNADGAAC[CAM]HFPFIFEGR	671.641	3	812.372	2	y14	MMP9.FGNADGAACHFPFIFEGR.+3y14+2.light	2	111	27	34
P14780	MMP9	Matrix metalloproteinase-9	FGNADGAAC[CAM]HFPFIFEGR	671.641	3	754.859	2	y13	MMP9.FGNADGAACHFPFIFEGR.+3y13+2.light	3	111	29	32
P14780	MMP9	Matrix metalloproteinase-9	FGNADGAAC[CAM]HFPFIFEGR	671.641	3	319.14	1	b3	MMP9.FGNADGAACHFPFIFEGR.+3b3.light	4	111	33	20
P14780	MMP9	Matrix metalloproteinase-9	FGNADGAAC[CAM]HFPFIFEGR	671.641	3	933.423	2	y17	MMP9.FGNADGAACHFPFIFEGR.+3y17+2.light	5	111	27	38
P14780	MMP9	Matrix metalloproteinase-9	FGNADGAAC[CAM]HFPFIFEGR	671.641	3	1012.53	1	y8	MMP9.FGNADGAACHFPFIFEGR.+3y8.light	6	111	37	18
P14780	MMP9	Matrix metalloproteinase-9	FGNADGAAC[CAM]HFPFIFEGR	671.641	3	847.891	2	y15	MMP9.FGNADGAACHFPFIFEGR.+3y15+2.light	7	111	25	16
P14780	MMP9	Matrix metalloproteinase-9	FGNADGAAC[CAM]HFPFIFEGR	671.641	3	904.912	2	y16	MMP9.FGNADGAACHFPFIFEGR.+3y16+2.light	8	111	25	40
P14780	MMP9	Matrix metalloproteinase-9	FGNADGAAC[CAM]HFPFIFEGR	671.641	3	508.251	1	y4	MMP9.FGNADGAACHFPFIFEGR.+3y4.light	9	111	37	22
P14780	MMP9	Matrix metalloproteinase-9	FGNADGAAC[CAM]HFPFIFEGR	671.641	3	574.733	2	b11	MMP9.FGNADGAACHFPFIFEGR.+3b11+2.light	10	111	25	24
P14780	MMP9	Matrix metalloproteinase-9	FGNADGAAC[CAM]HFPFIFEGR	671.641	3	575.296	2	y9	MMP9.FGNADGAACHFPFIFEGR.+3y9+2.light	11	111	25	24
P14780	MMP9	Matrix metalloproteinase-9	FGNADGAAC[CAM]HFPFIFEGR	671.641	3	390.177	1	b4	MMP9.FGNADGAACHFPFIFEGR.+3b4.light	12	111	25	20
P14780	MMP9	Matrix metalloproteinase-9	FGNADGAAC[CAM]HFPFIFEGR	671.641	3	690.83	2	y11	MMP9.FGNADGAACHFPFIFEGR.+3y11+2.light	13	111	27	30
P14780	MMP9	Matrix metalloproteinase-9	FGNADGAAC[CAM]HFPFIFEGR	671.641	3	505.204	1	b5	MMP9.FGNADGAACHFPFIFEGR.+3b5.light	14	111	25	22
P55287	CAD11	Cadherin-11	FISNGPFK	455.245	2	649.33	1	y6	CAD11.FISNGPFK.+2y6.light	1	41	19	26
P55287	CAD11	Cadherin-11	FISNGPFK	455.245	2	448.255	1	y4	CAD11.FISNGPFK.+2y4.light	2	41	29	10
P55287	CAD11	Cadherin-11	FISNGPFK	455.245	2	391.234	1	y3	CAD11.FISNGPFK.+2y3.light	3	41	31	14
P55287	CAD11	Cadherin-11	FISNGPFK	455.245	2	762.414	1	y7	CAD11.FISNGPFK.+2y7.light	4	41	23	32
P55287	CAD11	Cadherin-11	FISNGPFK	455.245	2	763.377	1	b7	CAD11.FISNGPFK.+2b7.light	5	41	23	32
P55287	CAD11	Cadherin-11	FISNGPFK	455.245	2	562.298	1	y5	CAD11.FISNGPFK.+2y5.light	6	41	23	22
P00167	CYB5	Cytochrome b5	FLEEHPGGEEVLR	504.588	3	626.302	2	y11	CYB5.FLEEHPGGEEVLR.+3y11+2.light	1	81	19	8
P00167	CYB5	Cytochrome b5	FLEEHPGGEEVLR	504.588	3	856.452	1	y8	CYB5.FLEEHPGGEEVLR.+3y8.light	2	81	23	18
P00167	CYB5	Cytochrome b5	FLEEHPGGEEVLR	504.588	3	682.844	2	y12	CYB5.FLEEHPGGEEVLR.+3y12+2.light	3	81	21	14
P00167	CYB5	Cytochrome b5	FLEEHPGGEEVLR	504.588	3	428.73	2	y8	CYB5.FLEEHPGGEEVLR.+3y8+2.light	4	81	21	10
P00167	CYB5	Cytochrome b5	FLEEHPGGEEVLR	504.588	3	759.4	1	y7	CYB5.FLEEHPGGEEVLR.+3y7.light	5	81	27	14
P00167	CYB5	Cytochrome b5	FLEEHPGGEEVLR	504.588	3	497.259	2	y9	CYB5.FLEEHPGGEEVLR.+3y9+2.light	6	81	23	14
P00167	CYB5	Cytochrome b5	FLEEHPGGEEVLR	504.588	3	561.781	2	y10	CYB5.FLEEHPGGEEVLR.+3y10+2.light	7	81	19	6
P00167	CYB5	Cytochrome b5	FLEEHPGGEEVLR	504.588	3	387.271	1	y3	CYB5.FLEEHPGGEEVLR.+3y3.light	8	81	33	18
P17936	IBP3	Insulin-like growth factor-binding protein 3	FLNVLSPR	473.279	2	685.399	1	y6	IBP3.FLNVLSPR.+2y6.light	1	96	19	14
P17936	IBP3	Insulin-like growth factor-binding protein 3	FLNVLSPR	473.279	2	359.204	1	y3	IBP3.FLNVLSPR.+2y3.light	2	96	19	16
P17936	IBP3	Insulin-like growth factor-binding protein 3	FLNVLSPR	473.279	2	375.203	1	b3	IBP3.FLNVLSPR.+2b3.light	3	96	21	22
P17936	IBP3	Insulin-like growth factor-binding protein 3	FLNVLSPR	473.279	2	571.356	1	y5	IBP3.FLNVLSPR.+2y5.light	4	96	21	12
P17936	IBP3	Insulin-like growth factor-binding protein 3	FLNVLSPR	473.279	2	587.355	1	b5	IBP3.FLNVLSPR.+2b5.light	5	96	15	14
P17936	IBP3	Insulin-like growth factor-binding protein 3	FLNVLSPR	473.279	2	798.483	1	y7	IBP3.FLNVLSPR.+2y7.light	6	96	25	38
Q86YW5	TRML1	Trem-like transcript 1 protein	FLPEGC[CAM]QPLVSSAVDR	887.943	2	757.867	2	y14	TRML1.FLPEGCQPLVSSAVDR.+2y14+2.light	1	116	37	10
Q86YW5	TRML1	Trem-like transcript 1 protein	FLPEGC[CAM]QPLVSSAVDR	887.943	2	943.521	1	y9	TRML1.FLPEGCQPLVSSAVDR.+2y9.light	2	116	47	40
Q86YW5	TRML1	Trem-like transcript 1 protein	FLPEGC[CAM]QPLVSSAVDR	887.943	2	634.315	1	y6	TRML1.FLPEGCQPLVSSAVDR.+2y6.light	3	116	49	8
Q86YW5	TRML1	Trem-like transcript 1 protein	FLPEGC[CAM]QPLVSSAVDR	887.943	2	733.384	1	y7	TRML1.FLPEGCQPLVSSAVDR.+2y7.light	4	116	51	34
Q86YW5	TRML1	Trem-like transcript 1 protein	FLPEGC[CAM]QPLVSSAVDR	887.943	2	1071.58	1	y10	TRML1.FLPEGCQPLVSSAVDR.+2y10.light	5	116	45	46
Q86YW5	TRML1	Trem-like transcript 1 protein	FLPEGC[CAM]QPLVSSAVDR	887.943	2	416.687	2	b7	TRML1.FLPEGCQPLVSSAVDR.+2b7+2.light	6	116	55	14
Q86YW5	TRML1	Trem-like transcript 1 protein	FLPEGC[CAM]QPLVSSAVDR	887.943	2	547.283	1	y5	TRML1.FLPEGCQPLVSSAVDR.+2y5.light	7	116	45	24
Q86YW5	TRML1	Trem-like transcript 1 protein	FLPEGC[CAM]QPLVSSAVDR	887.943	2	846.468	1	y8	TRML1.FLPEGCQPLVSSAVDR.+2y8.light	8	116	53	8
P02747	C1QC	Complement C1q subcomponent subunit C	FNAVLTNPQGDYDTSTGK	964.455	2	1168.51	1	y11	C1QC.FNAVLTNPQGDYDTSTGK.+2y11.light	1	136	41	22
P02747	C1QC	Complement C1q subcomponent subunit C	FNAVLTNPQGDYDTSTGK	964.455	2	333.156	1	b3	C1QC.FNAVLTNPQGDYDTSTGK.+2b3.light	2	136	51	8
P02747	C1QC	Complement C1q subcomponent subunit C	FNAVLTNPQGDYDTSTGK	964.455	2	432.224	1	b4	C1QC.FNAVLTNPQGDYDTSTGK.+2b4.light	3	136	41	8
P02747	C1QC	Complement C1q subcomponent subunit C	FNAVLTNPQGDYDTSTGK	964.455	2	493.259	2	b9	C1QC.FNAVLTNPQGDYDTSTGK.+2b9+2.light	4	136	57	22
P02747	C1QC	Complement C1q subcomponent subunit C	FNAVLTNPQGDYDTSTGK	964.455	2	493.262	1	y5	C1QC.FNAVLTNPQGDYDTSTGK.+2y5.light	5	136	57	22
P02747	C1QC	Complement C1q subcomponent subunit C	FNAVLTNPQGDYDTSTGK	964.455	2	545.308	1	b5	C1QC.FNAVLTNPQGDYDTSTGK.+2b5.light	6	136	37	12
P02747	C1QC	Complement C1q subcomponent subunit C	FNAVLTNPQGDYDTSTGK	964.455	2	943.4	1	y9	C1QC.FNAVLTNPQGDYDTSTGK.+2y9.light	7	136	49	18
P02747	C1QC	Complement C1q subcomponent subunit C	FNAVLTNPQGDYDTSTGK	964.455	2	305.182	1	y3	C1QC.FNAVLTNPQGDYDTSTGK.+2y3.light	8	136	63	16
P02747	C1QC	Complement C1q subcomponent subunit C	FNAVLTNPQGDYDTSTGK	964.455	2	304.648	2	y6	C1QC.FNAVLTNPQGDYDTSTGK.+2y6+2.light	9	136	63	16
P02747	C1QC	Complement C1q subcomponent subunit C	FNAVLTNPQGDYDTSTGK	964.455	2	771.352	1	y7	C1QC.FNAVLTNPQGDYDTSTGK.+2y7.light	10	136	55	14
P02747	C1QC	Complement C1q subcomponent subunit C	FNAVLTNPQGDYDTSTGK	964.455	2	392.214	1	y4	C1QC.FNAVLTNPQGDYDTSTGK.+2y4.light	11	136	61	10
P02747	C1QC	Complement C1q subcomponent subunit C	FNAVLTNPQGDYDTSTGK	964.455	2	608.289	1	y6	C1QC.FNAVLTNPQGDYDTSTGK.+2y6.light	12	136	57	10
P02747	C1QC	Complement C1q subcomponent subunit C	FNAVLTNPQGDYDTSTGK	964.455	2	380.703	2	b7	C1QC.FNAVLTNPQGDYDTSTGK.+2b7+2.light	13	136	75	20
O00757	F16P2	Fructose-1,6-bisphosphatase isozyme 2	FPEDGSAPYGAR	633.791	2	560.257	2	y11	F16P2.FPEDGSAPYGAR.+2y11+2.light	1	111	31	26
O00757	F16P2	Fructose-1,6-bisphosphatase isozyme 2	FPEDGSAPYGAR	633.791	2	1022.45	1	y10	F16P2.FPEDGSAPYGAR.+2y10.light	2	111	35	44
O00757	F16P2	Fructose-1,6-bisphosphatase isozyme 2	FPEDGSAPYGAR	633.791	2	893.411	1	y9	F16P2.FPEDGSAPYGAR.+2y9.light	3	111	35	38
O00757	F16P2	Fructose-1,6-bisphosphatase isozyme 2	FPEDGSAPYGAR	633.791	2	778.384	1	y8	F16P2.FPEDGSAPYGAR.+2y8.light	4	111	37	34
O00757	F16P2	Fructose-1,6-bisphosphatase isozyme 2	FPEDGSAPYGAR	633.791	2	563.294	1	y5	F16P2.FPEDGSAPYGAR.+2y5.light	5	111	37	12
O00757	F16P2	Fructose-1,6-bisphosphatase isozyme 2	FPEDGSAPYGAR	633.791	2	317.669	2	y6	F16P2.FPEDGSAPYGAR.+2y6+2.light	6	111	55	20
O00757	F16P2	Fructose-1,6-bisphosphatase isozyme 2	FPEDGSAPYGAR	633.791	2	546.219	1	b5	F16P2.FPEDGSAPYGAR.+2b5.light	7	111	43	24
O00757	F16P2	Fructose-1,6-bisphosphatase isozyme 2	FPEDGSAPYGAR	633.791	2	489.198	1	b4	F16P2.FPEDGSAPYGAR.+2b4.light	8	111	31	24
O00757	F16P2	Fructose-1,6-bisphosphatase isozyme 2	FPEDGSAPYGAR	633.791	2	374.171	1	b3	F16P2.FPEDGSAPYGAR.+2b3.light	9	111	31	24
O00757	F16P2	Fructose-1,6-bisphosphatase isozyme 2	FPEDGSAPYGAR	633.791	2	721.363	1	y7	F16P2.FPEDGSAPYGAR.+2y7.light	10	111	35	32
O00757	F16P2	Fructose-1,6-bisphosphatase isozyme 2	FPEDGSAPYGAR	633.791	2	303.178	1	y3	F16P2.FPEDGSAPYGAR.+2y3.light	11	111	39	20
Q9BY67	CADM1	Cell adhesion molecule 1	FQLLNFSSSELK	706.875	2	389.218	1	b3	CADM1.FQLLNFSSSELK.+2b3.light	1	101	33	4
Q9BY67	CADM1	Cell adhesion molecule 1	FQLLNFSSSELK	706.875	2	389.239	1	y3	CADM1.FQLLNFSSSELK.+2y3.light	2	101	33	4
Q9BY67	CADM1	Cell adhesion molecule 1	FQLLNFSSSELK	706.875	2	1137.62	1	y10	CADM1.FQLLNFSSSELK.+2y10.light	3	101	29	46
Q9BY67	CADM1	Cell adhesion molecule 1	FQLLNFSSSELK	706.875	2	1024.51	1	b9	CADM1.FQLLNFSSSELK.+2b9.light	4	101	29	46
Q9BY67	CADM1	Cell adhesion molecule 1	FQLLNFSSSELK	706.875	2	1024.53	1	y9	CADM1.FQLLNFSSSELK.+2y9.light	5	101	29	46
Q9BY67	CADM1	Cell adhesion molecule 1	FQLLNFSSSELK	706.875	2	911.447	1	y8	CADM1.FQLLNFSSSELK.+2y8.light	6	101	27	34
Q9BY67	CADM1	Cell adhesion molecule 1	FQLLNFSSSELK	706.875	2	650.336	1	y6	CADM1.FQLLNFSSSELK.+2y6.light	7	101	29	22
Q9BY67	CADM1	Cell adhesion molecule 1	FQLLNFSSSELK	706.875	2	797.404	1	y7	CADM1.FQLLNFSSSELK.+2y7.light	8	101	35	32
Q9BY67	CADM1	Cell adhesion molecule 1	FQLLNFSSSELK	706.875	2	502.302	1	b4	CADM1.FQLLNFSSSELK.+2b4.light	9	101	27	18
Q9BY67	CADM1	Cell adhesion molecule 1	FQLLNFSSSELK	706.875	2	563.304	1	y5	CADM1.FQLLNFSSSELK.+2y5.light	10	101	39	26
Q9BY67	CADM1	Cell adhesion molecule 1	FQLLNFSSSELK	706.875	2	476.271	1	y4	CADM1.FQLLNFSSSELK.+2y4.light	11	101	45	18
P14780	MMP9	Matrix metalloproteinase-9	FQTFEGDLK	542.769	2	809.404	1	y7	MMP9.FQTFEGDLK.+2y7.light	1	66	23	16
P14780	MMP9	Matrix metalloproteinase-9	FQTFEGDLK	542.769	2	708.356	1	y6	MMP9.FQTFEGDLK.+2y6.light	2	66	25	30
P14780	MMP9	Matrix metalloproteinase-9	FQTFEGDLK	542.769	2	432.245	1	y4	MMP9.FQTFEGDLK.+2y4.light	3	66	31	10
P14780	MMP9	Matrix metalloproteinase-9	FQTFEGDLK	542.769	2	561.288	1	y5	MMP9.FQTFEGDLK.+2y5.light	4	66	31	10
P14780	MMP9	Matrix metalloproteinase-9	FQTFEGDLK	542.769	2	377.182	1	b3	MMP9.FQTFEGDLK.+2b3.light	5	66	23	10
P13796	PLSL	Plastin-2	FSLVGIGGQDLNEGNR	838.424	2	1059.48	1	y10	PLSL.FSLVGIGGQDLNEGNR.+2y10.light	1	161	37	44
P13796	PLSL	Plastin-2	FSLVGIGGQDLNEGNR	838.424	2	1229.59	1	y12	PLSL.FSLVGIGGQDLNEGNR.+2y12.light	2	161	39	22
P13796	PLSL	Plastin-2	FSLVGIGGQDLNEGNR	838.424	2	348.192	1	b3	PLSL.FSLVGIGGQDLNEGNR.+2b3.light	3	161	39	14
P13796	PLSL	Plastin-2	FSLVGIGGQDLNEGNR	838.424	2	1002.46	1	y9	PLSL.FSLVGIGGQDLNEGNR.+2y9.light	4	161	39	12
P13796	PLSL	Plastin-2	FSLVGIGGQDLNEGNR	838.424	2	346.183	1	y3	PLSL.FSLVGIGGQDLNEGNR.+2y3.light	5	161	53	16
P13796	PLSL	Plastin-2	FSLVGIGGQDLNEGNR	838.424	2	702.353	1	y6	PLSL.FSLVGIGGQDLNEGNR.+2y6.light	6	161	57	30
P13796	PLSL	Plastin-2	FSLVGIGGQDLNEGNR	838.424	2	447.26	1	b4	PLSL.FSLVGIGGQDLNEGNR.+2b4.light	7	161	35	22
P13796	PLSL	Plastin-2	FSLVGIGGQDLNEGNR	838.424	2	589.269	1	y5	PLSL.FSLVGIGGQDLNEGNR.+2y5.light	8	161	35	12
P40925	MDH1	Malate dehydrogenase, cytoplasmic	FVEGLPINDFSR	697.359	2	848.426	1	y7	MDH1.FVEGLPINDFSR.+2y7.light	1	56	29	6
P40925	MDH1	Malate dehydrogenase, cytoplasmic	FVEGLPINDFSR	697.359	2	546.292	1	b5	MDH1.FVEGLPINDFSR.+2b5.light	2	56	25	16
P40925	MDH1	Malate dehydrogenase, cytoplasmic	FVEGLPINDFSR	697.359	2	409.219	1	y3	MDH1.FVEGLPINDFSR.+2y3.light	3	56	49	18
P40925	MDH1	Malate dehydrogenase, cytoplasmic	FVEGLPINDFSR	697.359	2	1147.57	1	y10	MDH1.FVEGLPINDFSR.+2y10.light	4	56	33	50
P40925	MDH1	Malate dehydrogenase, cytoplasmic	FVEGLPINDFSR	697.359	2	433.208	1	b4	MDH1.FVEGLPINDFSR.+2b4.light	5	56	33	8
P40925	MDH1	Malate dehydrogenase, cytoplasmic	FVEGLPINDFSR	697.359	2	1018.53	1	y9	MDH1.FVEGLPINDFSR.+2y9.light	6	56	33	16
P40925	MDH1	Malate dehydrogenase, cytoplasmic	FVEGLPINDFSR	697.359	2	376.187	1	b3	MDH1.FVEGLPINDFSR.+2b3.light	7	56	27	10
P40925	MDH1	Malate dehydrogenase, cytoplasmic	FVEGLPINDFSR	697.359	2	376.19	2	y6	MDH1.FVEGLPINDFSR.+2y6+2.light	8	56	27	10
P40925	MDH1	Malate dehydrogenase, cytoplasmic	FVEGLPINDFSR	697.359	2	638.289	1	y5	MDH1.FVEGLPINDFSR.+2y5.light	9	56	39	8
Q8NBS9	TXND5	Thioredoxin domain-containing protein 5	FVLSQAK	396.734	2	546.325	1	y5	TXND5.FVLSQAK.+2y5.light	1	36	17	22
Q8NBS9	TXND5	Thioredoxin domain-containing protein 5	FVLSQAK	396.734	2	433.241	1	y4	TXND5.FVLSQAK.+2y4.light	2	36	21	4
Q8NBS9	TXND5	Thioredoxin domain-containing protein 5	FVLSQAK	396.734	2	645.393	1	y6	TXND5.FVLSQAK.+2y6.light	3	36	19	26
Q8NBS9	TXND5	Thioredoxin domain-containing protein 5	FVLSQAK	396.734	2	346.208	1	y3	TXND5.FVLSQAK.+2y3.light	4	36	25	16
Q8NBS9	TXND5	Thioredoxin domain-containing protein 5	FVLSQAK	396.734	2	360.228	1	b3	TXND5.FVLSQAK.+2b3.light	5	36	15	16
P49641	MA2A2	Alpha-mannosidase 2x	FVVLFNPLEQER	745.904	2	346.213	1	b3	MA2A2.FVVLFNPLEQER.+2b3.light	1	81	33	14
P49641	MA2A2	Alpha-mannosidase 2x	FVVLFNPLEQER	745.904	2	771.4	1	y6	MA2A2.FVVLFNPLEQER.+2y6.light	2	81	35	34
P49641	MA2A2	Alpha-mannosidase 2x	FVVLFNPLEQER	745.904	2	1032.51	1	y8	MA2A2.FVVLFNPLEQER.+2y8.light	3	81	29	44
P49641	MA2A2	Alpha-mannosidase 2x	FVVLFNPLEQER	745.904	2	885.442	1	y7	MA2A2.FVVLFNPLEQER.+2y7.light	4	81	29	14
P49641	MA2A2	Alpha-mannosidase 2x	FVVLFNPLEQER	745.904	2	459.297	1	b4	MA2A2.FVVLFNPLEQER.+2b4.light	5	81	27	8
P49641	MA2A2	Alpha-mannosidase 2x	FVVLFNPLEQER	745.904	2	1145.59	1	y9	MA2A2.FVVLFNPLEQER.+2y9.light	6	81	31	14
P49641	MA2A2	Alpha-mannosidase 2x	FVVLFNPLEQER	745.904	2	606.365	1	b5	MA2A2.FVVLFNPLEQER.+2b5.light	7	81	27	10
P49641	MA2A2	Alpha-mannosidase 2x	FVVLFNPLEQER	745.904	2	432.22	1	y3	MA2A2.FVVLFNPLEQER.+2y3.light	8	81	49	18
P49641	MA2A2	Alpha-mannosidase 2x	FVVLFNPLEQER	745.904	2	561.263	1	y4	MA2A2.FVVLFNPLEQER.+2y4.light	9	81	31	24
P06276	CHLE	Cholinesterase	FWTSFFPK	530.269	2	726.382	1	y6	CHLE.FWTSFFPK.+2y6.light	1	66	21	14
P06276	CHLE	Cholinesterase	FWTSFFPK	530.269	2	334.155	1	b2	CHLE.FWTSFFPK.+2b2.light	2	66	21	6
P06276	CHLE	Cholinesterase	FWTSFFPK	530.269	2	625.334	1	y5	CHLE.FWTSFFPK.+2y5.light	3	66	21	6
P06276	CHLE	Cholinesterase	FWTSFFPK	530.269	2	912.461	1	y7	CHLE.FWTSFFPK.+2y7.light	4	66	23	40
P06276	CHLE	Cholinesterase	FWTSFFPK	530.269	2	391.234	1	y3	CHLE.FWTSFFPK.+2y3.light	5	66	33	8
P06276	CHLE	Cholinesterase	FWTSFFPK	530.269	2	435.203	1	b3	CHLE.FWTSFFPK.+2b3.light	6	66	21	26
P06276	CHLE	Cholinesterase	FWTSFFPK	530.269	2	457.216	2	b7	CHLE.FWTSFFPK.+2b7+2.light	7	66	23	6
P06276	CHLE	Cholinesterase	FWTSFFPK	530.269	2	456.734	2	y7	CHLE.FWTSFFPK.+2y7+2.light	8	66	23	6
P06276	CHLE	Cholinesterase	FWTSFFPK	530.269	2	538.302	1	y4	CHLE.FWTSFFPK.+2y4.light	9	66	25	22
P50281	MMP14	Matrix metalloproteinase-14	FYGLQVTGK	506.777	2	702.414	1	y7	MMP14.FYGLQVTGK.+2y7.light	1	61	23	12
P50281	MMP14	Matrix metalloproteinase-14	FYGLQVTGK	506.777	2	311.139	1	b2	MMP14.FYGLQVTGK.+2b2.light	2	61	21	14
P50281	MMP14	Matrix metalloproteinase-14	FYGLQVTGK	506.777	2	305.155	2	b5	MMP14.FYGLQVTGK.+2b5+2.light	3	61	35	16
P50281	MMP14	Matrix metalloproteinase-14	FYGLQVTGK	506.777	2	305.182	1	y3	MMP14.FYGLQVTGK.+2y3.light	4	61	35	16
P50281	MMP14	Matrix metalloproteinase-14	FYGLQVTGK	506.777	2	865.478	1	y8	MMP14.FYGLQVTGK.+2y8.light	5	61	25	36
P50281	MMP14	Matrix metalloproteinase-14	FYGLQVTGK	506.777	2	368.16	1	b3	MMP14.FYGLQVTGK.+2b3.light	6	61	25	14
P50281	MMP14	Matrix metalloproteinase-14	FYGLQVTGK	506.777	2	404.25	1	y4	MMP14.FYGLQVTGK.+2y4.light	7	61	33	14
P50281	MMP14	Matrix metalloproteinase-14	FYGLQVTGK	506.777	2	532.309	1	y5	MMP14.FYGLQVTGK.+2y5.light	8	61	23	22
P50281	MMP14	Matrix metalloproteinase-14	FYGLQVTGK	506.777	2	433.724	2	b8	MMP14.FYGLQVTGK.+2b8+2.light	9	61	23	8
P50281	MMP14	Matrix metalloproteinase-14	FYGLQVTGK	506.777	2	433.243	2	y8	MMP14.FYGLQVTGK.+2y8+2.light	10	61	23	8
P50281	MMP14	Matrix metalloproteinase-14	FYGLQVTGK	506.777	2	645.393	1	y6	MMP14.FYGLQVTGK.+2y6.light	11	61	25	12
P50281	MMP14	Matrix metalloproteinase-14	FYGLQVTGK	506.777	2	481.245	1	b4	MMP14.FYGLQVTGK.+2b4.light	12	61	19	16
P13497	BMP1	Bone morphogenetic protein 1	FYSDNSVQR	558.259	2	805.38	1	y7	BMP1.FYSDNSVQR.+2y7.light	1	96	27	8
P13497	BMP1	Bone morphogenetic protein 1	FYSDNSVQR	558.259	2	311.139	1	b2	BMP1.FYSDNSVQR.+2b2.light	2	96	23	14
P13497	BMP1	Bone morphogenetic protein 1	FYSDNSVQR	558.259	2	603.321	1	y5	BMP1.FYSDNSVQR.+2y5.light	3	96	37	26
P13497	BMP1	Bone morphogenetic protein 1	FYSDNSVQR	558.259	2	718.348	1	y6	BMP1.FYSDNSVQR.+2y6.light	4	96	29	30
P13497	BMP1	Bone morphogenetic protein 1	FYSDNSVQR	558.259	2	968.443	1	y8	BMP1.FYSDNSVQR.+2y8.light	5	96	27	40
P13497	BMP1	Bone morphogenetic protein 1	FYSDNSVQR	558.259	2	303.178	1	y2	BMP1.FYSDNSVQR.+2y2.light	6	96	25	12
P13497	BMP1	Bone morphogenetic protein 1	FYSDNSVQR	558.259	2	489.278	1	y4	BMP1.FYSDNSVQR.+2y4.light	7	96	27	14
P13497	BMP1	Bone morphogenetic protein 1	FYSDNSVQR	558.259	2	398.171	1	b3	BMP1.FYSDNSVQR.+2b3.light	8	96	23	30
P13497	BMP1	Bone morphogenetic protein 1	FYSDNSVQR	558.259	2	402.246	1	y3	BMP1.FYSDNSVQR.+2y3.light	9	96	29	28
P49641	MA2A2	Alpha-mannosidase 2x	GAEVLYSLAAAHAR	476.925	3	536.799	2	y10	MA2A2.GAEVLYSLAAAHAR.+3y10+2.light	1	71	19	10
P49641	MA2A2	Alpha-mannosidase 2x	GAEVLYSLAAAHAR	476.925	3	480.257	2	y9	MA2A2.GAEVLYSLAAAHAR.+3y9+2.light	2	71	19	8
P49641	MA2A2	Alpha-mannosidase 2x	GAEVLYSLAAAHAR	476.925	3	586.333	2	y11	MA2A2.GAEVLYSLAAAHAR.+3y11+2.light	3	71	17	4
P49641	MA2A2	Alpha-mannosidase 2x	GAEVLYSLAAAHAR	476.925	3	650.854	2	y12	MA2A2.GAEVLYSLAAAHAR.+3y12+2.light	4	71	15	12
P49641	MA2A2	Alpha-mannosidase 2x	GAEVLYSLAAAHAR	476.925	3	596.326	1	y6	MA2A2.GAEVLYSLAAAHAR.+3y6.light	5	71	25	8
P49641	MA2A2	Alpha-mannosidase 2x	GAEVLYSLAAAHAR	476.925	3	525.289	1	y5	MA2A2.GAEVLYSLAAAHAR.+3y5.light	6	71	25	10
P49641	MA2A2	Alpha-mannosidase 2x	GAEVLYSLAAAHAR	476.925	3	796.442	1	y8	MA2A2.GAEVLYSLAAAHAR.+3y8.light	7	71	25	22
P49641	MA2A2	Alpha-mannosidase 2x	GAEVLYSLAAAHAR	476.925	3	357.177	1	b4	MA2A2.GAEVLYSLAAAHAR.+3b4.light	8	71	17	14
P49641	MA2A2	Alpha-mannosidase 2x	GAEVLYSLAAAHAR	476.925	3	398.725	2	y8	MA2A2.GAEVLYSLAAAHAR.+3y8+2.light	9	71	21	10
P49641	MA2A2	Alpha-mannosidase 2x	GAEVLYSLAAAHAR	476.925	3	454.252	1	y4	MA2A2.GAEVLYSLAAAHAR.+3y4.light	10	71	25	20
P49641	MA2A2	Alpha-mannosidase 2x	GAEVLYSLAAAHAR	476.925	3	709.41	1	y7	MA2A2.GAEVLYSLAAAHAR.+3y7.light	11	71	25	30
P49641	MA2A2	Alpha-mannosidase 2x	GAEVLYSLAAAHAR	476.925	3	383.215	1	y3	MA2A2.GAEVLYSLAAAHAR.+3y3.light	12	71	25	4
P05121	PAI1	Plasminogen activator inhibitor 1	GAVDQLTR	430.235	2	632.336	1	y5	PAI1.GAVDQLTR.+2y5.light	1	91	21	24
P05121	PAI1	Plasminogen activator inhibitor 1	GAVDQLTR	430.235	2	366.206	2	y6	PAI1.GAVDQLTR.+2y6+2.light	2	91	17	4
P05121	PAI1	Plasminogen activator inhibitor 1	GAVDQLTR	430.235	2	517.309	1	y4	PAI1.GAVDQLTR.+2y4.light	3	91	23	20
P05121	PAI1	Plasminogen activator inhibitor 1	GAVDQLTR	430.235	2	731.405	1	y6	PAI1.GAVDQLTR.+2y6.light	4	91	17	30
P05121	PAI1	Plasminogen activator inhibitor 1	GAVDQLTR	430.235	2	389.251	1	y3	PAI1.GAVDQLTR.+2y3.light	5	91	23	16
P05121	PAI1	Plasminogen activator inhibitor 1	GAVDQLTR	430.235	2	343.161	1	b4	PAI1.GAVDQLTR.+2b4.light	6	91	17	10
P05121	PAI1	Plasminogen activator inhibitor 1	GAVDQLTR	430.235	2	343.179	2	b7	PAI1.GAVDQLTR.+2b7+2.light	7	91	17	10
Q99715	COCA1	Collagen alpha-1	GDAGEPGLPGR	513.254	2	596.351	1	y6	COCA1.GDAGEPGLPGR.+2y6.light	1	76	23	24
Q99715	COCA1	Collagen alpha-1	GDAGEPGLPGR	513.254	2	430.157	1	b5	COCA1.GDAGEPGLPGR.+2b5.light	2	76	19	20
Q99715	COCA1	Collagen alpha-1	GDAGEPGLPGR	513.254	2	329.193	1	y3	COCA1.GDAGEPGLPGR.+2y3.light	3	76	23	18
Q99715	COCA1	Collagen alpha-1	GDAGEPGLPGR	513.254	2	301.114	1	b4	COCA1.GDAGEPGLPGR.+2b4.light	4	76	25	20
Q99715	COCA1	Collagen alpha-1	GDAGEPGLPGR	513.254	2	697.315	1	b8	COCA1.GDAGEPGLPGR.+2b8.light	5	76	17	14
Q99715	COCA1	Collagen alpha-1	GDAGEPGLPGR	513.254	2	499.299	1	y5	COCA1.GDAGEPGLPGR.+2y5.light	6	76	33	20
Q99715	COCA1	Collagen alpha-1	GDAGEPGLPGR	513.254	2	782.416	1	y8	COCA1.GDAGEPGLPGR.+2y8.light	7	76	23	10
Q99715	COCA1	Collagen alpha-1	GDAGEPGLPGR	513.254	2	725.394	1	y7	COCA1.GDAGEPGLPGR.+2y7.light	8	76	23	20
P08581	MET	Hepatocyte growth factor receptor	GDLTIANLGTSEGR	702.36	2	904.448	1	y9	MET.GDLTIANLGTSEGR.+2y9.light	1	101	33	16
P08581	MET	Hepatocyte growth factor receptor	GDLTIANLGTSEGR	702.36	2	606.284	1	y6	MET.GDLTIANLGTSEGR.+2y6.light	2	101	31	8
P08581	MET	Hepatocyte growth factor receptor	GDLTIANLGTSEGR	702.36	2	833.411	1	y8	MET.GDLTIANLGTSEGR.+2y8.light	3	101	33	34
P08581	MET	Hepatocyte growth factor receptor	GDLTIANLGTSEGR	702.36	2	387.187	1	b4	MET.GDLTIANLGTSEGR.+2b4.light	4	101	31	14
P08581	MET	Hepatocyte growth factor receptor	GDLTIANLGTSEGR	702.36	2	1017.53	1	y10	MET.GDLTIANLGTSEGR.+2y10.light	5	101	31	40
P08581	MET	Hepatocyte growth factor receptor	GDLTIANLGTSEGR	702.36	2	500.271	1	b5	MET.GDLTIANLGTSEGR.+2b5.light	6	101	27	20
P08581	MET	Hepatocyte growth factor receptor	GDLTIANLGTSEGR	702.36	2	719.368	1	y7	MET.GDLTIANLGTSEGR.+2y7.light	7	101	33	14
P08581	MET	Hepatocyte growth factor receptor	GDLTIANLGTSEGR	702.36	2	549.263	1	y5	MET.GDLTIANLGTSEGR.+2y5.light	8	101	29	14
P08581	MET	Hepatocyte growth factor receptor	GDLTIANLGTSEGR	702.36	2	571.309	1	b6	MET.GDLTIANLGTSEGR.+2b6.light	9	101	27	26
P08581	MET	Hepatocyte growth factor receptor	GDLTIANLGTSEGR	702.36	2	448.215	1	y4	MET.GDLTIANLGTSEGR.+2y4.light	10	101	29	10
P08581	MET	Hepatocyte growth factor receptor	GDLTIANLGTSEGR	702.36	2	361.183	1	y3	MET.GDLTIANLGTSEGR.+2y3.light	11	101	27	16
Q8IXL6	FA20C	Extracellular serine/threonine protein kinase FAM20C	GDQVAPVLYQPHLEALDR	674.353	3	775.92	2	y13	FA20C.GDQVAPVLYQPHLEALDR.+3y13+2.light	1	76	23	30
Q8IXL6	FA20C	Extracellular serine/threonine protein kinase FAM20C	GDQVAPVLYQPHLEALDR	674.353	3	471.22	1	b5	FA20C.GDQVAPVLYQPHLEALDR.+3b5.light	2	76	21	22
Q8IXL6	FA20C	Extracellular serine/threonine protein kinase FAM20C	GDQVAPVLYQPHLEALDR	674.353	3	950.505	1	y8	FA20C.GDQVAPVLYQPHLEALDR.+3y8.light	3	76	35	38
Q8IXL6	FA20C	Extracellular serine/threonine protein kinase FAM20C	GDQVAPVLYQPHLEALDR	674.353	3	811.438	2	y14	FA20C.GDQVAPVLYQPHLEALDR.+3y14+2.light	4	76	21	30
Q8IXL6	FA20C	Extracellular serine/threonine protein kinase FAM20C	GDQVAPVLYQPHLEALDR	674.353	3	301.114	1	b3	FA20C.GDQVAPVLYQPHLEALDR.+3b3.light	5	76	29	12
Q8IXL6	FA20C	Extracellular serine/threonine protein kinase FAM20C	GDQVAPVLYQPHLEALDR	674.353	3	400.183	1	b4	FA20C.GDQVAPVLYQPHLEALDR.+3b4.light	6	76	23	12
Q8IXL6	FA20C	Extracellular serine/threonine protein kinase FAM20C	GDQVAPVLYQPHLEALDR	674.353	3	860.973	2	y15	FA20C.GDQVAPVLYQPHLEALDR.+3y15+2.light	7	76	21	14
Q8IXL6	FA20C	Extracellular serine/threonine protein kinase FAM20C	GDQVAPVLYQPHLEALDR	674.353	3	474.267	1	y4	FA20C.GDQVAPVLYQPHLEALDR.+3y4.light	8	76	43	14
P10451	OSTP	Osteopontin	GDSVVYGLR	483.256	2	607.356	1	y5	OSTP.GDSVVYGLR.+2y5.light	1	21	23	8
P10451	OSTP	Osteopontin	GDSVVYGLR	483.256	2	508.288	1	y4	OSTP.GDSVVYGLR.+2y4.light	2	21	21	20
P10451	OSTP	Osteopontin	GDSVVYGLR	483.256	2	345.224	1	y3	OSTP.GDSVVYGLR.+2y3.light	3	21	23	16
P10451	OSTP	Osteopontin	GDSVVYGLR	483.256	2	359.156	1	b4	OSTP.GDSVVYGLR.+2b4.light	4	21	17	14
P10451	OSTP	Osteopontin	GDSVVYGLR	483.256	2	706.425	1	y6	OSTP.GDSVVYGLR.+2y6.light	5	21	23	28
P10451	OSTP	Osteopontin	GDSVVYGLR	483.256	2	793.457	1	y7	OSTP.GDSVVYGLR.+2y7.light	6	21	23	32
O00602	FCN1	Ficolin-1	GEAGVIGER	444.233	2	474.267	1	y4	FCN1.GEAGVIGER.+2y4.light	1	61	21	8
O00602	FCN1	Ficolin-1	GEAGVIGER	444.233	2	361.183	1	y3	FCN1.GEAGVIGER.+2y3.light	2	61	23	14
O00602	FCN1	Ficolin-1	GEAGVIGER	444.233	2	630.357	1	y6	FCN1.GEAGVIGER.+2y6.light	3	61	23	26
O00602	FCN1	Ficolin-1	GEAGVIGER	444.233	2	701.394	1	y7	FCN1.GEAGVIGER.+2y7.light	4	61	21	4
O00602	FCN1	Ficolin-1	GEAGVIGER	444.233	2	414.198	1	b5	FCN1.GEAGVIGER.+2b5.light	5	61	17	14
Q10588	BST1	ADP-ribosyl cyclase/cyclic ADP-ribose hydrolase 2	GEGTSAHLR	464.236	2	741.4	1	y7	BST1.GEGTSAHLR.+2y7.light	1	106	23	30
Q10588	BST1	ADP-ribosyl cyclase/cyclic ADP-ribose hydrolase 2	GEGTSAHLR	464.236	2	583.331	1	y5	BST1.GEGTSAHLR.+2y5.light	2	106	25	26
Q10588	BST1	ADP-ribosyl cyclase/cyclic ADP-ribose hydrolase 2	GEGTSAHLR	464.236	2	342.693	2	y6	BST1.GEGTSAHLR.+2y6+2.light	3	106	31	14
Q10588	BST1	ADP-ribosyl cyclase/cyclic ADP-ribose hydrolase 2	GEGTSAHLR	464.236	2	371.204	2	y7	BST1.GEGTSAHLR.+2y7+2.light	4	106	23	16
Q10588	BST1	ADP-ribosyl cyclase/cyclic ADP-ribose hydrolase 2	GEGTSAHLR	464.236	2	425.262	1	y3	BST1.GEGTSAHLR.+2y3.light	5	106	31	12
Q10588	BST1	ADP-ribosyl cyclase/cyclic ADP-ribose hydrolase 2	GEGTSAHLR	464.236	2	496.299	1	y4	BST1.GEGTSAHLR.+2y4.light	6	106	29	22
P08195	4F2	4F2 cell-surface antigen heavy chain	GENSWFSTQVDTVATK	885.421	2	1196.62	1	y11	4F2.GENSWFSTQVDTVATK.+2y11.light	1	146	39	22
P08195	4F2	4F2 cell-surface antigen heavy chain	GENSWFSTQVDTVATK	885.421	2	1049.55	1	y10	4F2.GENSWFSTQVDTVATK.+2y10.light	2	146	39	46
P08195	4F2	4F2 cell-surface antigen heavy chain	GENSWFSTQVDTVATK	885.421	2	319.198	1	y3	4F2.GENSWFSTQVDTVATK.+2y3.light	3	146	35	4
P08195	4F2	4F2 cell-surface antigen heavy chain	GENSWFSTQVDTVATK	885.421	2	388.146	1	b4	4F2.GENSWFSTQVDTVATK.+2b4.light	4	146	41	22
P08195	4F2	4F2 cell-surface antigen heavy chain	GENSWFSTQVDTVATK	885.421	2	574.226	1	b5	4F2.GENSWFSTQVDTVATK.+2b5.light	5	146	35	10
P08195	4F2	4F2 cell-surface antigen heavy chain	GENSWFSTQVDTVATK	885.421	2	962.515	1	y9	4F2.GENSWFSTQVDTVATK.+2y9.light	6	146	39	44
P08195	4F2	4F2 cell-surface antigen heavy chain	GENSWFSTQVDTVATK	885.421	2	634.341	1	y6	4F2.GENSWFSTQVDTVATK.+2y6.light	7	146	39	12
P08195	4F2	4F2 cell-surface antigen heavy chain	GENSWFSTQVDTVATK	885.421	2	519.22	2	b9	4F2.GENSWFSTQVDTVATK.+2b9+2.light	8	146	51	22
P08195	4F2	4F2 cell-surface antigen heavy chain	GENSWFSTQVDTVATK	885.421	2	519.314	1	y5	4F2.GENSWFSTQVDTVATK.+2y5.light	9	146	51	22
P08195	4F2	4F2 cell-surface antigen heavy chain	GENSWFSTQVDTVATK	885.421	2	861.468	1	y8	4F2.GENSWFSTQVDTVATK.+2y8.light	10	146	39	8
P08195	4F2	4F2 cell-surface antigen heavy chain	GENSWFSTQVDTVATK	885.421	2	301.114	1	b3	4F2.GENSWFSTQVDTVATK.+2b3.light	11	146	43	6
Q10588	BST1	ADP-ribosyl cyclase/cyclic ADP-ribose hydrolase 2	GFFADYEIPNLQK	771.385	2	599.351	1	y5	BST1.GFFADYEIPNLQK.+2y5.light	1	106	29	24
Q10588	BST1	ADP-ribosyl cyclase/cyclic ADP-ribose hydrolase 2	GFFADYEIPNLQK	771.385	2	943.42	1	b8	BST1.GFFADYEIPNLQK.+2b8.light	2	106	25	40
Q10588	BST1	ADP-ribosyl cyclase/cyclic ADP-ribose hydrolase 2	GFFADYEIPNLQK	771.385	2	352.166	1	b3	BST1.GFFADYEIPNLQK.+2b3.light	3	106	33	16
Q10588	BST1	ADP-ribosyl cyclase/cyclic ADP-ribose hydrolase 2	GFFADYEIPNLQK	771.385	2	712.435	1	y6	BST1.GFFADYEIPNLQK.+2y6.light	4	106	29	32
Q10588	BST1	ADP-ribosyl cyclase/cyclic ADP-ribose hydrolase 2	GFFADYEIPNLQK	771.385	2	841.478	1	y7	BST1.GFFADYEIPNLQK.+2y7.light	5	106	29	38
Q10588	BST1	ADP-ribosyl cyclase/cyclic ADP-ribose hydrolase 2	GFFADYEIPNLQK	771.385	2	1119.57	1	y9	BST1.GFFADYEIPNLQK.+2y9.light	6	106	31	22
Q10588	BST1	ADP-ribosyl cyclase/cyclic ADP-ribose hydrolase 2	GFFADYEIPNLQK	771.385	2	1004.54	1	y8	BST1.GFFADYEIPNLQK.+2y8.light	7	106	31	40
Q10588	BST1	ADP-ribosyl cyclase/cyclic ADP-ribose hydrolase 2	GFFADYEIPNLQK	771.385	2	423.203	1	b4	BST1.GFFADYEIPNLQK.+2b4.light	8	106	29	18
Q10588	BST1	ADP-ribosyl cyclase/cyclic ADP-ribose hydrolase 2	GFFADYEIPNLQK	771.385	2	538.23	1	b5	BST1.GFFADYEIPNLQK.+2b5.light	9	106	29	4
Q10588	BST1	ADP-ribosyl cyclase/cyclic ADP-ribose hydrolase 2	GFFADYEIPNLQK	771.385	2	388.255	1	y3	BST1.GFFADYEIPNLQK.+2y3.light	10	106	43	18
P28827	PTPRM	Receptor-type tyrosine-protein phosphatase mu	GFGPPATNQFTTK	683.344	2	552.788	2	y10	PTPRM.GFGPPATNQFTTK.+2y10+2.light	1	66	29	14
P28827	PTPRM	Receptor-type tyrosine-protein phosphatase mu	GFGPPATNQFTTK	683.344	2	581.299	2	y11	PTPRM.GFGPPATNQFTTK.+2y11+2.light	2	66	29	10
P28827	PTPRM	Receptor-type tyrosine-protein phosphatase mu	GFGPPATNQFTTK	683.344	2	1007.52	1	y9	PTPRM.GFGPPATNQFTTK.+2y9.light	3	66	31	18
P28827	PTPRM	Receptor-type tyrosine-protein phosphatase mu	GFGPPATNQFTTK	683.344	2	504.261	2	y9	PTPRM.GFGPPATNQFTTK.+2y9+2.light	4	66	37	12
P28827	PTPRM	Receptor-type tyrosine-protein phosphatase mu	GFGPPATNQFTTK	683.344	2	839.426	1	y7	PTPRM.GFGPPATNQFTTK.+2y7.light	5	66	31	34
P28827	PTPRM	Receptor-type tyrosine-protein phosphatase mu	GFGPPATNQFTTK	683.344	2	349.208	1	y3	PTPRM.GFGPPATNQFTTK.+2y3.light	6	66	43	6
P28827	PTPRM	Receptor-type tyrosine-protein phosphatase mu	GFGPPATNQFTTK	683.344	2	359.171	1	b4	PTPRM.GFGPPATNQFTTK.+2b4.light	7	66	29	16
O60462	NRP2	Neuropilin-2	GGDSITAVEAR	538.273	2	646.352	1	y6	NRP2.GGDSITAVEAR.+2y6.light	1	41	29	26
O60462	NRP2	Neuropilin-2	GGDSITAVEAR	538.273	2	430.193	1	b5	NRP2.GGDSITAVEAR.+2b5.light	2	41	19	18
O60462	NRP2	Neuropilin-2	GGDSITAVEAR	538.273	2	545.304	1	y5	NRP2.GGDSITAVEAR.+2y5.light	3	41	31	22
O60462	NRP2	Neuropilin-2	GGDSITAVEAR	538.273	2	474.267	1	y4	NRP2.GGDSITAVEAR.+2y4.light	4	41	23	20
O60462	NRP2	Neuropilin-2	GGDSITAVEAR	538.273	2	375.199	1	y3	NRP2.GGDSITAVEAR.+2y3.light	5	41	21	10
O60462	NRP2	Neuropilin-2	GGDSITAVEAR	538.273	2	317.109	1	b4	NRP2.GGDSITAVEAR.+2b4.light	6	41	31	12
O60462	NRP2	Neuropilin-2	GGDSITAVEAR	538.273	2	759.436	1	y7	NRP2.GGDSITAVEAR.+2y7.light	7	41	29	30
O60462	NRP2	Neuropilin-2	GGDSITAVEAR	538.273	2	602.278	1	b7	NRP2.GGDSITAVEAR.+2b7.light	8	41	19	2
P48059	LIMS1	LIM and senescent cell antigen-like-containing domain protein 1	GGFAPAEK	388.701	2	444.245	1	y4	LIMS1.GGFAPAEK.+2y4.light	1	21	19	6
P48059	LIMS1	LIM and senescent cell antigen-like-containing domain protein 1	GGFAPAEK	388.701	2	515.282	1	y5	LIMS1.GGFAPAEK.+2y5.light	2	21	19	22
P48059	LIMS1	LIM and senescent cell antigen-like-containing domain protein 1	GGFAPAEK	388.701	2	331.679	2	y6	LIMS1.GGFAPAEK.+2y6+2.light	3	21	15	10
P48059	LIMS1	LIM and senescent cell antigen-like-containing domain protein 1	GGFAPAEK	388.701	2	333.156	1	b4	LIMS1.GGFAPAEK.+2b4.light	4	21	15	14
P48059	LIMS1	LIM and senescent cell antigen-like-containing domain protein 1	GGFAPAEK	388.701	2	662.351	1	y6	LIMS1.GGFAPAEK.+2y6.light	5	21	15	8
P48059	LIMS1	LIM and senescent cell antigen-like-containing domain protein 1	GGFAPAEK	388.701	2	347.193	1	y3	LIMS1.GGFAPAEK.+2y3.light	6	21	27	18
P58335	ANTR2	Anthrax toxin receptor 2	GGFQALK	360.706	2	303.684	2	y5	ANTR2.GGFQALK.+2y5+2.light	1	66	15	4
P58335	ANTR2	Anthrax toxin receptor 2	GGFQALK	360.706	2	459.293	1	y4	ANTR2.GGFQALK.+2y4.light	2	66	17	12
P58335	ANTR2	Anthrax toxin receptor 2	GGFQALK	360.706	2	331.234	1	y3	ANTR2.GGFQALK.+2y3.light	3	66	19	14
P58335	ANTR2	Anthrax toxin receptor 2	GGFQALK	360.706	2	606.361	1	y5	ANTR2.GGFQALK.+2y5.light	4	66	17	16
P58335	ANTR2	Anthrax toxin receptor 2	GGFQALK	360.706	2	332.195	2	y6	ANTR2.GGFQALK.+2y6+2.light	5	66	17	14
P58335	ANTR2	Anthrax toxin receptor 2	GGFQALK	360.706	2	574.298	1	b6	ANTR2.GGFQALK.+2b6.light	6	66	13	22
P58335	ANTR2	Anthrax toxin receptor 2	GGFQALK	360.706	2	461.214	1	b5	ANTR2.GGFQALK.+2b5.light	7	66	15	18
O14618	CCS	Copper chaperone for superoxide dismutase	GGHPLSK	348.195	2	444.282	1	y4	CCS.GGHPLSK.+2y4.light	1	116	21	22
O14618	CCS	Copper chaperone for superoxide dismutase	GGHPLSK	348.195	2	462.246	1	b5	CCS.GGHPLSK.+2b5.light	2	116	21	24
O14618	CCS	Copper chaperone for superoxide dismutase	GGHPLSK	348.195	2	549.278	1	b6	CCS.GGHPLSK.+2b6.light	3	116	15	42
O14618	CCS	Copper chaperone for superoxide dismutase	GGHPLSK	348.195	2	319.685	2	y6	CCS.GGHPLSK.+2y6+2.light	4	116	21	6
P14209	CD99	CD99 antigen	GGSDGGGSHR	443.692	2	570.274	1	y6	CD99.GGSDGGGSHR.+2y6.light	1	71	23	24
P14209	CD99	CD99 antigen	GGSDGGGSHR	443.692	2	685.301	1	y7	CD99.GGSDGGGSHR.+2y7.light	2	71	23	28
P14209	CD99	CD99 antigen	GGSDGGGSHR	443.692	2	513.253	1	y5	CD99.GGSDGGGSHR.+2y5.light	3	71	25	30
P14209	CD99	CD99 antigen	GGSDGGGSHR	443.692	2	386.67	2	y8	CD99.GGSDGGGSHR.+2y8+2.light	4	71	23	22
P14209	CD99	CD99 antigen	GGSDGGGSHR	443.692	2	343.154	2	y7	CD99.GGSDGGGSHR.+2y7+2.light	5	71	23	6
P14209	CD99	CD99 antigen	GGSDGGGSHR	443.692	2	456.231	1	y4	CD99.GGSDGGGSHR.+2y4.light	6	71	31	18
P14209	CD99	CD99 antigen	GGSDGGGSHR	443.692	2	317.109	1	b4	CD99.GGSDGGGSHR.+2b4.light	7	71	21	14
P14209	CD99	CD99 antigen	GGSDGGGSHR	443.692	2	312.178	1	y2	CD99.GGSDGGGSHR.+2y2.light	8	71	33	10
P14209	CD99	CD99 antigen	GGSDGGGSHR	443.692	2	399.21	1	y3	CD99.GGSDGGGSHR.+2y3.light	9	71	29	18
Q12866	MERTK	Tyrosine-protein kinase Mer	GGVGPFSDPVK	530.277	2	343.234	1	y3	MERTK.GGVGPFSDPVK.+2y3.light	1	76	35	14
Q12866	MERTK	Tyrosine-protein kinase Mer	GGVGPFSDPVK	530.277	2	846.436	1	y8	MERTK.GGVGPFSDPVK.+2y8.light	2	76	23	6
Q12866	MERTK	Tyrosine-protein kinase Mer	GGVGPFSDPVK	530.277	2	789.414	1	y7	MERTK.GGVGPFSDPVK.+2y7.light	3	76	23	8
Q12866	MERTK	Tyrosine-protein kinase Mer	GGVGPFSDPVK	530.277	2	423.721	2	y8	MERTK.GGVGPFSDPVK.+2y8+2.light	4	76	23	18
Q12866	MERTK	Tyrosine-protein kinase Mer	GGVGPFSDPVK	530.277	2	395.211	2	y7	MERTK.GGVGPFSDPVK.+2y7+2.light	5	76	25	8
Q12866	MERTK	Tyrosine-protein kinase Mer	GGVGPFSDPVK	530.277	2	692.361	1	y6	MERTK.GGVGPFSDPVK.+2y6.light	6	76	29	30
Q12866	MERTK	Tyrosine-protein kinase Mer	GGVGPFSDPVK	530.277	2	473.256	2	y9	MERTK.GGVGPFSDPVK.+2y9+2.light	7	76	21	8
Q12866	MERTK	Tyrosine-protein kinase Mer	GGVGPFSDPVK	530.277	2	545.293	1	y5	MERTK.GGVGPFSDPVK.+2y5.light	8	76	31	24
Q12866	MERTK	Tyrosine-protein kinase Mer	GGVGPFSDPVK	530.277	2	458.261	1	y4	MERTK.GGVGPFSDPVK.+2y4.light	9	76	23	12
P80511	S10AC	Protein S100-A12	GHFDTLSK	452.73	2	710.372	1	y6	S10AC.GHFDTLSK.+2y6.light	1	96	21	30
P80511	S10AC	Protein S100-A12	GHFDTLSK	452.73	2	448.277	1	y4	S10AC.GHFDTLSK.+2y4.light	2	96	25	18
P80511	S10AC	Protein S100-A12	GHFDTLSK	452.73	2	424.219	2	y7	S10AC.GHFDTLSK.+2y7+2.light	3	96	25	10
P80511	S10AC	Protein S100-A12	GHFDTLSK	452.73	2	563.304	1	y5	S10AC.GHFDTLSK.+2y5.light	4	96	23	22
P80511	S10AC	Protein S100-A12	GHFDTLSK	452.73	2	342.156	1	b3	S10AC.GHFDTLSK.+2b3.light	5	96	25	10
P80511	S10AC	Protein S100-A12	GHFDTLSK	452.73	2	457.183	1	b4	S10AC.GHFDTLSK.+2b4.light	6	96	25	14
P80511	S10AC	Protein S100-A12	GHFDTLSK	452.73	2	558.231	1	b5	S10AC.GHFDTLSK.+2b5.light	7	96	25	24
P80511	S10AC	Protein S100-A12	GHFDTLSK	452.73	2	347.229	1	y3	S10AC.GHFDTLSK.+2y3.light	8	96	29	16
P13497	BMP1	Bone morphogenetic protein 1	GIFLDTIVPK	551.829	2	466.776	2	y8	BMP1.GIFLDTIVPK.+2y8+2.light	1	81	19	6
P13497	BMP1	Bone morphogenetic protein 1	GIFLDTIVPK	551.829	2	672.393	1	y6	BMP1.GIFLDTIVPK.+2y6.light	2	81	21	30
P13497	BMP1	Bone morphogenetic protein 1	GIFLDTIVPK	551.829	2	318.181	1	b3	BMP1.GIFLDTIVPK.+2b3.light	3	81	23	20
P13497	BMP1	Bone morphogenetic protein 1	GIFLDTIVPK	551.829	2	785.477	1	y7	BMP1.GIFLDTIVPK.+2y7.light	4	81	23	10
P13497	BMP1	Bone morphogenetic protein 1	GIFLDTIVPK	551.829	2	932.545	1	y8	BMP1.GIFLDTIVPK.+2y8.light	5	81	21	36
P13497	BMP1	Bone morphogenetic protein 1	GIFLDTIVPK	551.829	2	343.234	1	y3	BMP1.GIFLDTIVPK.+2y3.light	6	81	19	12
P13497	BMP1	Bone morphogenetic protein 1	GIFLDTIVPK	551.829	2	859.492	1	b8	BMP1.GIFLDTIVPK.+2b8.light	7	81	15	14
P13497	BMP1	Bone morphogenetic protein 1	GIFLDTIVPK	551.829	2	431.265	1	b4	BMP1.GIFLDTIVPK.+2b4.light	8	81	17	6
P13497	BMP1	Bone morphogenetic protein 1	GIFLDTIVPK	551.829	2	557.366	1	y5	BMP1.GIFLDTIVPK.+2y5.light	9	81	23	16
P13473	LAMP2	Lysosome-associated membrane glycoprotein 2	GILTVDELLAIR	656.895	2	829.478	1	y7	LAMP2.GILTVDELLAIR.+2y7.light	1	81	31	30
P13473	LAMP2	Lysosome-associated membrane glycoprotein 2	GILTVDELLAIR	656.895	2	1029.59	1	y9	LAMP2.GILTVDELLAIR.+2y9.light	2	81	31	18
P13473	LAMP2	Lysosome-associated membrane glycoprotein 2	GILTVDELLAIR	656.895	2	359.24	1	y3	LAMP2.GILTVDELLAIR.+2y3.light	3	81	19	28
P13473	LAMP2	Lysosome-associated membrane glycoprotein 2	GILTVDELLAIR	656.895	2	928.546	1	y8	LAMP2.GILTVDELLAIR.+2y8.light	4	81	31	40
P13473	LAMP2	Lysosome-associated membrane glycoprotein 2	GILTVDELLAIR	656.895	2	385.245	1	b4	LAMP2.GILTVDELLAIR.+2b4.light	5	81	27	14
P13473	LAMP2	Lysosome-associated membrane glycoprotein 2	GILTVDELLAIR	656.895	2	571.843	2	y10	LAMP2.GILTVDELLAIR.+2y10+2.light	6	81	25	4
P13473	LAMP2	Lysosome-associated membrane glycoprotein 2	GILTVDELLAIR	656.895	2	472.324	1	y4	LAMP2.GILTVDELLAIR.+2y4.light	7	81	31	14
P23526	SAHH	Adenosylhomocysteinase	GISEETTTGVHNLYK	550.277	3	739.86	2	y13	SAHH.GISEETTTGVHNLYK.+3y13+2.light	1	91	19	14
P23526	SAHH	Adenosylhomocysteinase	GISEETTTGVHNLYK	550.277	3	493.576	3	y13	SAHH.GISEETTTGVHNLYK.+3y13+3.light	2	91	21	20
P23526	SAHH	Adenosylhomocysteinase	GISEETTTGVHNLYK	550.277	3	631.822	2	y11	SAHH.GISEETTTGVHNLYK.+3y11+2.light	3	91	23	24
P23526	SAHH	Adenosylhomocysteinase	GISEETTTGVHNLYK	550.277	3	696.344	2	y12	SAHH.GISEETTTGVHNLYK.+3y12+2.light	4	91	21	28
P23526	SAHH	Adenosylhomocysteinase	GISEETTTGVHNLYK	550.277	3	310.176	1	y2	SAHH.GISEETTTGVHNLYK.+3y2.light	5	91	33	6
P23526	SAHH	Adenosylhomocysteinase	GISEETTTGVHNLYK	550.277	3	567.301	2	y10	SAHH.GISEETTTGVHNLYK.+3y10+2.light	6	91	25	10
P23526	SAHH	Adenosylhomocysteinase	GISEETTTGVHNLYK	550.277	3	830.452	1	y7	SAHH.GISEETTTGVHNLYK.+3y7.light	7	91	29	8
P23526	SAHH	Adenosylhomocysteinase	GISEETTTGVHNLYK	550.277	3	674.362	1	y5	SAHH.GISEETTTGVHNLYK.+3y5.light	8	91	29	6
P23526	SAHH	Adenosylhomocysteinase	GISEETTTGVHNLYK	550.277	3	537.303	1	y4	SAHH.GISEETTTGVHNLYK.+3y4.light	9	91	33	14
P16112	PGCA	Aggrecan core protein	GIVFHYR	446.245	2	622.31	1	y4	PGCA.GIVFHYR.+2y4.light	1	86	23	8
P16112	PGCA	Aggrecan core protein	GIVFHYR	446.245	2	721.378	1	y5	PGCA.GIVFHYR.+2y5.light	2	86	23	28
P16112	PGCA	Aggrecan core protein	GIVFHYR	446.245	2	475.241	1	y3	PGCA.GIVFHYR.+2y3.light	3	86	27	14
Q99650	OSMR	Oncostatin-M-specific receptor subunit beta	GIVLFVSK	431.773	2	692.434	1	y6	OSMR.GIVLFVSK.+2y6.light	1	56	15	12
Q99650	OSMR	Oncostatin-M-specific receptor subunit beta	GIVLFVSK	431.773	2	593.366	1	y5	OSMR.GIVLFVSK.+2y5.light	2	56	19	24
Q99650	OSMR	Oncostatin-M-specific receptor subunit beta	GIVLFVSK	431.773	2	480.282	1	y4	OSMR.GIVLFVSK.+2y4.light	3	56	23	18
Q99650	OSMR	Oncostatin-M-specific receptor subunit beta	GIVLFVSK	431.773	2	333.213	1	y3	OSMR.GIVLFVSK.+2y3.light	4	56	27	10
Q99650	OSMR	Oncostatin-M-specific receptor subunit beta	GIVLFVSK	431.773	2	315.205	2	b6	OSMR.GIVLFVSK.+2b6+2.light	5	56	33	10
P01031	CO5	Complement C5	GIYGTISR	433.74	2	696.368	1	y6	CO5.GIYGTISR.+2y6.light	1	76	19	12
P01031	CO5	Complement C5	GIYGTISR	433.74	2	533.304	1	y5	CO5.GIYGTISR.+2y5.light	2	76	19	22
P01031	CO5	Complement C5	GIYGTISR	433.74	2	348.687	2	y6	CO5.GIYGTISR.+2y6+2.light	3	76	17	34
P01031	CO5	Complement C5	GIYGTISR	433.74	2	476.283	1	y4	CO5.GIYGTISR.+2y4.light	4	76	21	18
P01031	CO5	Complement C5	GIYGTISR	433.74	2	334.176	1	b3	CO5.GIYGTISR.+2b3.light	5	76	17	6
P01031	CO5	Complement C5	GIYGTISR	433.74	2	375.235	1	y3	CO5.GIYGTISR.+2y3.light	6	76	23	10
Q13477	MADCA	Mucosal addressin cell adhesion molecule 1	GLDTSLGAVQSDTGR	738.868	2	890.433	1	y9	MADCA.GLDTSLGAVQSDTGR.+2y9.light	1	71	35	6
Q13477	MADCA	Mucosal addressin cell adhesion molecule 1	GLDTSLGAVQSDTGR	738.868	2	333.188	1	y3	MADCA.GLDTSLGAVQSDTGR.+2y3.light	2	71	51	14
Q13477	MADCA	Mucosal addressin cell adhesion molecule 1	GLDTSLGAVQSDTGR	738.868	2	663.306	1	y6	MADCA.GLDTSLGAVQSDTGR.+2y6.light	3	71	31	28
Q13477	MADCA	Mucosal addressin cell adhesion molecule 1	GLDTSLGAVQSDTGR	738.868	2	762.374	1	y7	MADCA.GLDTSLGAVQSDTGR.+2y7.light	4	71	37	32
Q13477	MADCA	Mucosal addressin cell adhesion molecule 1	GLDTSLGAVQSDTGR	738.868	2	1003.52	1	y10	MADCA.GLDTSLGAVQSDTGR.+2y10.light	5	71	35	44
Q13477	MADCA	Mucosal addressin cell adhesion molecule 1	GLDTSLGAVQSDTGR	738.868	2	535.247	1	y5	MADCA.GLDTSLGAVQSDTGR.+2y5.light	6	71	29	22
Q13477	MADCA	Mucosal addressin cell adhesion molecule 1	GLDTSLGAVQSDTGR	738.868	2	1090.55	1	y11	MADCA.GLDTSLGAVQSDTGR.+2y11.light	7	71	35	46
Q13477	MADCA	Mucosal addressin cell adhesion molecule 1	GLDTSLGAVQSDTGR	738.868	2	587.304	1	b6	MADCA.GLDTSLGAVQSDTGR.+2b6.light	8	71	29	6
Q13477	MADCA	Mucosal addressin cell adhesion molecule 1	GLDTSLGAVQSDTGR	738.868	2	833.411	1	y8	MADCA.GLDTSLGAVQSDTGR.+2y8.light	9	71	35	20
Q13477	MADCA	Mucosal addressin cell adhesion molecule 1	GLDTSLGAVQSDTGR	738.868	2	387.187	1	b4	MADCA.GLDTSLGAVQSDTGR.+2b4.light	10	71	33	16
Q13477	MADCA	Mucosal addressin cell adhesion molecule 1	GLDTSLGAVQSDTGR	738.868	2	814.431	1	b9	MADCA.GLDTSLGAVQSDTGR.+2b9.light	11	71	27	34
P04083	ANXA1	Annexin A1	GLGTDEDTLIEILASR	851.947	2	688.278	1	b7	ANXA1.GLGTDEDTLIEILASR.+2b7.light	1	211	39	12
P04083	ANXA1	Annexin A1	GLGTDEDTLIEILASR	851.947	2	688.399	1	y6	ANXA1.GLGTDEDTLIEILASR.+2y6.light	2	211	39	12
P04083	ANXA1	Annexin A1	GLGTDEDTLIEILASR	851.947	2	446.272	1	y4	ANXA1.GLGTDEDTLIEILASR.+2y4.light	3	211	41	10
P04083	ANXA1	Annexin A1	GLGTDEDTLIEILASR	851.947	2	801.483	1	y7	ANXA1.GLGTDEDTLIEILASR.+2y7.light	4	211	43	36
P04083	ANXA1	Annexin A1	GLGTDEDTLIEILASR	851.947	2	333.188	1	y3	ANXA1.GLGTDEDTLIEILASR.+2y3.light	5	211	39	14
P04083	ANXA1	Annexin A1	GLGTDEDTLIEILASR	851.947	2	1015.49	1	b10	ANXA1.GLGTDEDTLIEILASR.+2b10.light	6	211	45	18
P04083	ANXA1	Annexin A1	GLGTDEDTLIEILASR	851.947	2	1015.61	1	y9	ANXA1.GLGTDEDTLIEILASR.+2y9.light	7	211	45	18
P04083	ANXA1	Annexin A1	GLGTDEDTLIEILASR	851.947	2	559.356	1	y5	ANXA1.GLGTDEDTLIEILASR.+2y5.light	8	211	51	16
P04083	ANXA1	Annexin A1	GLGTDEDTLIEILASR	851.947	2	1130.64	1	y10	ANXA1.GLGTDEDTLIEILASR.+2y10.light	9	211	45	20
P04083	ANXA1	Annexin A1	GLGTDEDTLIEILASR	851.947	2	914.567	1	y8	ANXA1.GLGTDEDTLIEILASR.+2y8.light	10	211	45	24
P04083	ANXA1	Annexin A1	GLGTDEDTLIEILASR	851.947	2	329.182	1	b4	ANXA1.GLGTDEDTLIEILASR.+2b4.light	11	211	41	6
P04083	ANXA1	Annexin A1	GLGTDEDTLIEILASR	851.947	2	444.209	1	b5	ANXA1.GLGTDEDTLIEILASR.+2b5.light	12	211	37	6
P20142	PEPC	Gastricsin	GLLGEFLR	452.766	2	621.335	1	y5	PEPC.GLLGEFLR.+2y5.light	1	81	19	6
P20142	PEPC	Gastricsin	GLLGEFLR	452.766	2	734.42	1	y6	PEPC.GLLGEFLR.+2y6.light	2	81	17	32
P20142	PEPC	Gastricsin	GLLGEFLR	452.766	2	367.713	2	y6	PEPC.GLLGEFLR.+2y6+2.light	3	81	17	16
P20142	PEPC	Gastricsin	GLLGEFLR	452.766	2	435.271	1	y3	PEPC.GLLGEFLR.+2y3.light	4	81	29	22
P20142	PEPC	Gastricsin	GLLGEFLR	452.766	2	564.314	1	y4	PEPC.GLLGEFLR.+2y4.light	5	81	17	18
P22891	PROZ	Vitamin K-dependent protein Z	GLLSGWAR	430.243	2	432.235	1	y3	PROZ.GLLSGWAR.+2y3.light	1	51	19	18
P22891	PROZ	Vitamin K-dependent protein Z	GLLSGWAR	430.243	2	576.289	1	y5	PROZ.GLLSGWAR.+2y5.light	2	51	21	6
P22891	PROZ	Vitamin K-dependent protein Z	GLLSGWAR	430.243	2	489.257	1	y4	PROZ.GLLSGWAR.+2y4.light	3	51	21	22
P22891	PROZ	Vitamin K-dependent protein Z	GLLSGWAR	430.243	2	689.373	1	y6	PROZ.GLLSGWAR.+2y6.light	4	51	19	28
P22891	PROZ	Vitamin K-dependent protein Z	GLLSGWAR	430.243	2	345.19	2	y6	PROZ.GLLSGWAR.+2y6+2.light	5	51	17	10
P22891	PROZ	Vitamin K-dependent protein Z	GLLSGWAR	430.243	2	343.187	2	b7	PROZ.GLLSGWAR.+2b7+2.light	6	51	19	8
P54764	EPHA4	Ephrin type-A receptor 4	GLNPLTSYVFHVR	501.609	3	609.835	2	y10	EPHA4.GLNPLTSYVFHVR.+3y10+2.light	1	51	17	8
P54764	EPHA4	Ephrin type-A receptor 4	GLNPLTSYVFHVR	501.609	3	444.907	3	y11	EPHA4.GLNPLTSYVFHVR.+3y11+3.light	2	51	17	8
P54764	EPHA4	Ephrin type-A receptor 4	GLNPLTSYVFHVR	501.609	3	406.893	3	y10	EPHA4.GLNPLTSYVFHVR.+3y10+3.light	3	51	19	4
P54764	EPHA4	Ephrin type-A receptor 4	GLNPLTSYVFHVR	501.609	3	558.315	1	y4	EPHA4.GLNPLTSYVFHVR.+3y4.light	4	51	27	8
P54764	EPHA4	Ephrin type-A receptor 4	GLNPLTSYVFHVR	501.609	3	411.246	1	y3	EPHA4.GLNPLTSYVFHVR.+3y3.light	5	51	29	26
P54764	EPHA4	Ephrin type-A receptor 4	GLNPLTSYVFHVR	501.609	3	410.727	2	y6	EPHA4.GLNPLTSYVFHVR.+3y6+2.light	6	51	29	26
Q16853	AOC3	Membrane primary amine oxidase	GLQSGDR	366.685	2	434.199	1	y4	AOC3.GLQSGDR.+2y4.light	1	71	19	12
Q16853	AOC3	Membrane primary amine oxidase	GLQSGDR	366.685	2	562.258	1	y5	AOC3.GLQSGDR.+2y5.light	2	71	19	22
Q16853	AOC3	Membrane primary amine oxidase	GLQSGDR	366.685	2	347.167	1	y3	AOC3.GLQSGDR.+2y3.light	3	71	21	6
P07195	LDHB	L-lactate dehydrogenase B chain	GLTSVINQK	480.28	2	502.298	1	y4	LDHB.GLTSVINQK.+2y4.light	1	81	19	22
P07195	LDHB	L-lactate dehydrogenase B chain	GLTSVINQK	480.28	2	789.446	1	y7	LDHB.GLTSVINQK.+2y7.light	2	81	19	34
P07195	LDHB	L-lactate dehydrogenase B chain	GLTSVINQK	480.28	2	688.399	1	y6	LDHB.GLTSVINQK.+2y6.light	3	81	19	14
P07195	LDHB	L-lactate dehydrogenase B chain	GLTSVINQK	480.28	2	395.227	2	y7	LDHB.GLTSVINQK.+2y7+2.light	4	81	17	10
P07195	LDHB	L-lactate dehydrogenase B chain	GLTSVINQK	480.28	2	389.214	1	y3	LDHB.GLTSVINQK.+2y3.light	5	81	29	18
P07195	LDHB	L-lactate dehydrogenase B chain	GLTSVINQK	480.28	2	601.367	1	y5	LDHB.GLTSVINQK.+2y5.light	6	81	21	12
P07195	LDHB	L-lactate dehydrogenase B chain	GLTSVINQK	480.28	2	458.261	1	b5	LDHB.GLTSVINQK.+2b5.light	7	81	15	22
P09668	CATH	Pro-cathepsin H	GNFVSPVK	424.237	2	430.266	1	y4	CATH.GNFVSPVK.+2y4.light	1	66	19	18
P09668	CATH	Pro-cathepsin H	GNFVSPVK	424.237	2	529.334	1	y5	CATH.GNFVSPVK.+2y5.light	2	66	19	10
P09668	CATH	Pro-cathepsin H	GNFVSPVK	424.237	2	676.403	1	y6	CATH.GNFVSPVK.+2y6.light	3	66	19	28
P09668	CATH	Pro-cathepsin H	GNFVSPVK	424.237	2	343.234	1	y3	CATH.GNFVSPVK.+2y3.light	4	66	27	14
P09668	CATH	Pro-cathepsin H	GNFVSPVK	424.237	2	319.14	1	b3	CATH.GNFVSPVK.+2b3.light	5	66	17	14
P09668	CATH	Pro-cathepsin H	GNFVSPVK	424.237	2	338.705	2	y6	CATH.GNFVSPVK.+2y6+2.light	6	66	19	6
P09668	CATH	Pro-cathepsin H	GNFVSPVK	424.237	2	418.208	1	b4	CATH.GNFVSPVK.+2b4.light	7	66	15	12
P09668	CATH	Pro-cathepsin H	GNFVSPVK	424.237	2	301.65	2	b6	CATH.GNFVSPVK.+2b6+2.light	8	66	25	14
P17813	EGLN	Endoglin	GPITSAAELNDPQSILLR	632.346	3	413.761	2	y7	EGLN.GPITSAAELNDPQSILLR.+3y7+2.light	1	131	25	14
P17813	EGLN	Endoglin	GPITSAAELNDPQSILLR	632.346	3	826.515	1	y7	EGLN.GPITSAAELNDPQSILLR.+3y7.light	2	131	25	36
P17813	EGLN	Endoglin	GPITSAAELNDPQSILLR	632.346	3	601.403	1	y5	EGLN.GPITSAAELNDPQSILLR.+3y5.light	3	131	29	16
P17813	EGLN	Endoglin	GPITSAAELNDPQSILLR	632.346	3	584.838	2	y10	EGLN.GPITSAAELNDPQSILLR.+3y10+2.light	4	131	19	22
P17813	EGLN	Endoglin	GPITSAAELNDPQSILLR	632.346	3	401.287	1	y3	EGLN.GPITSAAELNDPQSILLR.+3y3.light	5	131	25	4
P17813	EGLN	Endoglin	GPITSAAELNDPQSILLR	632.346	3	727.362	1	b8	EGLN.GPITSAAELNDPQSILLR.+3b8.light	6	131	27	30
P17813	EGLN	Endoglin	GPITSAAELNDPQSILLR	632.346	3	598.32	1	b7	EGLN.GPITSAAELNDPQSILLR.+3b7.light	7	131	23	26
P17813	EGLN	Endoglin	GPITSAAELNDPQSILLR	632.346	3	318.835	3	b10	EGLN.GPITSAAELNDPQSILLR.+3b10+3.light	8	131	43	26
P17813	EGLN	Endoglin	GPITSAAELNDPQSILLR	632.346	3	729.462	1	y6	EGLN.GPITSAAELNDPQSILLR.+3y6.light	9	131	33	22
P17813	EGLN	Endoglin	GPITSAAELNDPQSILLR	632.346	3	369.213	1	b4	EGLN.GPITSAAELNDPQSILLR.+3b4.light	10	131	25	18
Q07954	LRP1	Prolow-density lipoprotein receptor-related protein 1	GPVGLAIDFPESK	665.356	2	460.24	1	y4	LRP1.GPVGLAIDFPESK.+2y4.light	1	136	41	8
Q07954	LRP1	Prolow-density lipoprotein receptor-related protein 1	GPVGLAIDFPESK	665.356	2	906.457	1	y8	LRP1.GPVGLAIDFPESK.+2y8.light	2	136	31	38
Q07954	LRP1	Prolow-density lipoprotein receptor-related protein 1	GPVGLAIDFPESK	665.356	2	1076.56	1	y10	LRP1.GPVGLAIDFPESK.+2y10.light	3	136	31	44
Q07954	LRP1	Prolow-density lipoprotein receptor-related protein 1	GPVGLAIDFPESK	665.356	2	607.309	1	y5	LRP1.GPVGLAIDFPESK.+2y5.light	4	136	35	26
Q07954	LRP1	Prolow-density lipoprotein receptor-related protein 1	GPVGLAIDFPESK	665.356	2	424.255	1	b5	LRP1.GPVGLAIDFPESK.+2b5.light	5	136	29	8
Q07954	LRP1	Prolow-density lipoprotein receptor-related protein 1	GPVGLAIDFPESK	665.356	2	835.42	1	y7	LRP1.GPVGLAIDFPESK.+2y7.light	6	136	31	8
Q07954	LRP1	Prolow-density lipoprotein receptor-related protein 1	GPVGLAIDFPESK	665.356	2	722.336	1	y6	LRP1.GPVGLAIDFPESK.+2y6.light	7	136	31	30
Q07954	LRP1	Prolow-density lipoprotein receptor-related protein 1	GPVGLAIDFPESK	665.356	2	495.293	1	b6	LRP1.GPVGLAIDFPESK.+2b6.light	8	136	31	12
Q07954	LRP1	Prolow-density lipoprotein receptor-related protein 1	GPVGLAIDFPESK	665.356	2	311.171	1	b4	LRP1.GPVGLAIDFPESK.+2b4.light	9	136	35	12
Q07954	LRP1	Prolow-density lipoprotein receptor-related protein 1	GPVGLAIDFPESK	665.356	2	1019.54	1	y9	LRP1.GPVGLAIDFPESK.+2y9.light	10	136	31	44
Q07954	LRP1	Prolow-density lipoprotein receptor-related protein 1	GPVGLAIDFPESK	665.356	2	608.377	1	b7	LRP1.GPVGLAIDFPESK.+2b7.light	11	136	29	24
P25774	CATS	Cathepsin S	GPVSVGVDAR	478.762	2	517.273	1	y5	CATS.GPVSVGVDAR.+2y5.light	1	56	23	20
P25774	CATS	Cathepsin S	GPVSVGVDAR	478.762	2	703.373	1	y7	CATS.GPVSVGVDAR.+2y7.light	2	56	25	28
P25774	CATS	Cathepsin S	GPVSVGVDAR	478.762	2	616.341	1	y6	CATS.GPVSVGVDAR.+2y6.light	3	56	25	6
P25774	CATS	Cathepsin S	GPVSVGVDAR	478.762	2	440.25	1	b5	CATS.GPVSVGVDAR.+2b5.light	4	56	19	12
P25774	CATS	Cathepsin S	GPVSVGVDAR	478.762	2	802.442	1	y8	CATS.GPVSVGVDAR.+2y8.light	5	56	23	34
Q5JSH3	WDR44	WD repeat-containing protein 44	GPYDFDQIK	541.761	2	765.378	1	y6	WDR44.GPYDFDQIK.+2y6.light	1	26	25	32
Q5JSH3	WDR44	WD repeat-containing protein 44	GPYDFDQIK	541.761	2	928.441	1	y7	WDR44.GPYDFDQIK.+2y7.light	2	26	23	38
Q5JSH3	WDR44	WD repeat-containing protein 44	GPYDFDQIK	541.761	2	650.351	1	y5	WDR44.GPYDFDQIK.+2y5.light	3	26	25	26
Q5JSH3	WDR44	WD repeat-containing protein 44	GPYDFDQIK	541.761	2	513.251	2	y8	WDR44.GPYDFDQIK.+2y8+2.light	4	26	25	8
Q5JSH3	WDR44	WD repeat-containing protein 44	GPYDFDQIK	541.761	2	318.145	1	b3	WDR44.GPYDFDQIK.+2b3.light	5	26	23	26
Q5JSH3	WDR44	WD repeat-containing protein 44	GPYDFDQIK	541.761	2	433.172	1	b4	WDR44.GPYDFDQIK.+2b4.light	6	26	23	18
Q5JSH3	WDR44	WD repeat-containing protein 44	GPYDFDQIK	541.761	2	503.282	1	y4	WDR44.GPYDFDQIK.+2y4.light	7	26	25	20
Q5JSH3	WDR44	WD repeat-containing protein 44	GPYDFDQIK	541.761	2	388.255	1	y3	WDR44.GPYDFDQIK.+2y3.light	8	26	31	10
P07858	CATB	Cathepsin B	GQDHC[CAM]GIESEVVAGIPR	608.628	3	606.751	2	b11	CATB.GQDHCGIESEVVAGIPR.+3b11+2.light	1	116	21	16
P07858	CATB	Cathepsin B	GQDHC[CAM]GIESEVVAGIPR	608.628	3	442.277	1	y4	CATB.GQDHCGIESEVVAGIPR.+3y4.light	2	116	21	18
P07858	CATB	Cathepsin B	GQDHC[CAM]GIESEVVAGIPR	608.628	3	513.314	1	y5	CATB.GQDHCGIESEVVAGIPR.+3y5.light	3	116	27	8
P07858	CATB	Cathepsin B	GQDHC[CAM]GIESEVVAGIPR	608.628	3	691.804	2	b13	CATB.GQDHCGIESEVVAGIPR.+3b13+2.light	4	116	17	8
P07858	CATB	Cathepsin B	GQDHC[CAM]GIESEVVAGIPR	608.628	3	612.383	1	y6	CATB.GQDHCGIESEVVAGIPR.+3y6.light	5	116	25	6
P07858	CATB	Cathepsin B	GQDHC[CAM]GIESEVVAGIPR	608.628	3	613.841	2	y12	CATB.GQDHCGIESEVVAGIPR.+3y12+2.light	6	116	27	24
P07858	CATB	Cathepsin B	GQDHC[CAM]GIESEVVAGIPR	608.628	3	557.217	2	b10	CATB.GQDHCGIESEVVAGIPR.+3b10+2.light	7	116	25	18
P07858	CATB	Cathepsin B	GQDHC[CAM]GIESEVVAGIPR	608.628	3	598.204	1	b5	CATB.GQDHCGIESEVVAGIPR.+3b5.light	8	116	23	16
P07858	CATB	Cathepsin B	GQDHC[CAM]GIESEVVAGIPR	608.628	3	385.256	1	y3	CATB.GQDHCGIESEVVAGIPR.+3y3.light	9	116	21	8
P12830	CADH1	Cadherin-1	GQVPENEANVVITTLK	856.465	2	714.391	2	y13	CADH1.GQVPENEANVVITTLK.+2y13+2.light	1	121	33	28
P12830	CADH1	Cadherin-1	GQVPENEANVVITTLK	856.465	2	763.925	2	y14	CADH1.GQVPENEANVVITTLK.+2y14+2.light	2	121	33	10
P12830	CADH1	Cadherin-1	GQVPENEANVVITTLK	856.465	2	462.292	1	y4	CADH1.GQVPENEANVVITTLK.+2y4.light	3	121	45	18
P12830	CADH1	Cadherin-1	GQVPENEANVVITTLK	856.465	2	674.445	1	y6	CADH1.GQVPENEANVVITTLK.+2y6.light	4	121	45	26
P12830	CADH1	Cadherin-1	GQVPENEANVVITTLK	856.465	2	958.593	1	y9	CADH1.GQVPENEANVVITTLK.+2y9.light	5	121	43	44
P12830	CADH1	Cadherin-1	GQVPENEANVVITTLK	856.465	2	575.376	1	y5	CADH1.GQVPENEANVVITTLK.+2y5.light	6	121	45	16
P12830	CADH1	Cadherin-1	GQVPENEANVVITTLK	856.465	2	470.212	2	b9	CADH1.GQVPENEANVVITTLK.+2b9+2.light	7	121	45	8
P12830	CADH1	Cadherin-1	GQVPENEANVVITTLK	856.465	2	754.337	1	b7	CADH1.GQVPENEANVVITTLK.+2b7.light	8	121	53	20
P12830	CADH1	Cadherin-1	GQVPENEANVVITTLK	856.465	2	361.245	1	y3	CADH1.GQVPENEANVVITTLK.+2y3.light	9	121	47	8
P13716	HEM2	Delta-aminolevulinic acid dehydratase	GSAADSEESPAIEAIHLLR	656.001	3	839.9	2	b17	HEM2.GSAADSEESPAIEAIHLLR.+3b17+2.light	1	66	25	34
P13716	HEM2	Delta-aminolevulinic acid dehydratase	GSAADSEESPAIEAIHLLR	656.001	3	840.434	2	y15	HEM2.GSAADSEESPAIEAIHLLR.+3y15+2.light	2	66	25	34
P13716	HEM2	Delta-aminolevulinic acid dehydratase	GSAADSEESPAIEAIHLLR	656.001	3	783.358	2	b16	HEM2.GSAADSEESPAIEAIHLLR.+3b16+2.light	3	66	25	8
P13716	HEM2	Delta-aminolevulinic acid dehydratase	GSAADSEESPAIEAIHLLR	656.001	3	782.92	2	y14	HEM2.GSAADSEESPAIEAIHLLR.+3y14+2.light	4	66	25	8
P13716	HEM2	Delta-aminolevulinic acid dehydratase	GSAADSEESPAIEAIHLLR	656.001	3	851.51	1	y7	HEM2.GSAADSEESPAIEAIHLLR.+3y7.light	5	66	35	14
P13716	HEM2	Delta-aminolevulinic acid dehydratase	GSAADSEESPAIEAIHLLR	656.001	3	566.845	2	y10	HEM2.GSAADSEESPAIEAIHLLR.+3y10+2.light	6	66	31	24
P13716	HEM2	Delta-aminolevulinic acid dehydratase	GSAADSEESPAIEAIHLLR	656.001	3	1132.68	1	y10	HEM2.GSAADSEESPAIEAIHLLR.+3y10.light	7	66	35	48
P13716	HEM2	Delta-aminolevulinic acid dehydratase	GSAADSEESPAIEAIHLLR	656.001	3	875.952	2	y16	HEM2.GSAADSEESPAIEAIHLLR.+3y16+2.light	8	66	25	38
P13716	HEM2	Delta-aminolevulinic acid dehydratase	GSAADSEESPAIEAIHLLR	656.001	3	538.346	1	y4	HEM2.GSAADSEESPAIEAIHLLR.+3y4.light	9	66	35	20
P13716	HEM2	Delta-aminolevulinic acid dehydratase	GSAADSEESPAIEAIHLLR	656.001	3	402.162	1	b5	HEM2.GSAADSEESPAIEAIHLLR.+3b5.light	10	66	25	14
P13716	HEM2	Delta-aminolevulinic acid dehydratase	GSAADSEESPAIEAIHLLR	656.001	3	674.883	2	y12	HEM2.GSAADSEESPAIEAIHLLR.+3y12+2.light	11	66	27	4
P13716	HEM2	Delta-aminolevulinic acid dehydratase	GSAADSEESPAIEAIHLLR	656.001	3	722.467	1	y6	HEM2.GSAADSEESPAIEAIHLLR.+3y6.light	12	66	41	4
P13716	HEM2	Delta-aminolevulinic acid dehydratase	GSAADSEESPAIEAIHLLR	656.001	3	739.404	2	y13	HEM2.GSAADSEESPAIEAIHLLR.+3y13+2.light	13	66	25	10
P13716	HEM2	Delta-aminolevulinic acid dehydratase	GSAADSEESPAIEAIHLLR	656.001	3	401.287	1	y3	HEM2.GSAADSEESPAIEAIHLLR.+3y3.light	14	66	37	26
P13716	HEM2	Delta-aminolevulinic acid dehydratase	GSAADSEESPAIEAIHLLR	656.001	3	345.882	3	y9	HEM2.GSAADSEESPAIEAIHLLR.+3y9+3.light	15	66	37	14
P23471	PTPRZ	Receptor-type tyrosine-protein phosphatase zeta	GSEFSGK	356.169	2	567.277	1	y5	PTPRZ.GSEFSGK.+2y5.light	1	66	15	22
P23471	PTPRZ	Receptor-type tyrosine-protein phosphatase zeta	GSEFSGK	356.169	2	438.235	1	y4	PTPRZ.GSEFSGK.+2y4.light	2	66	19	8
P23471	PTPRZ	Receptor-type tyrosine-protein phosphatase zeta	GSEFSGK	356.169	2	327.658	2	y6	PTPRZ.GSEFSGK.+2y6+2.light	3	66	17	4
P08519	APOA	Apolipoprotein	GSFSTTVTGR	506.757	2	721.384	1	y7	APOA.GSFSTTVTGR.+2y7.light	1	81	23	32
P08519	APOA	Apolipoprotein	GSFSTTVTGR	506.757	2	533.304	1	y5	APOA.GSFSTTVTGR.+2y5.light	2	81	25	24
P08519	APOA	Apolipoprotein	GSFSTTVTGR	506.757	2	634.352	1	y6	APOA.GSFSTTVTGR.+2y6.light	3	81	23	6
P08519	APOA	Apolipoprotein	GSFSTTVTGR	506.757	2	333.188	1	y3	APOA.GSFSTTVTGR.+2y3.light	4	81	21	6
P08519	APOA	Apolipoprotein	GSFSTTVTGR	506.757	2	432.257	1	y4	APOA.GSFSTTVTGR.+2y4.light	5	81	23	22
P08519	APOA	Apolipoprotein	GSFSTTVTGR	506.757	2	434.73	2	y8	APOA.GSFSTTVTGR.+2y8+2.light	6	81	19	22
P08519	APOA	Apolipoprotein	GSFSTTVTGR	506.757	2	379.161	1	b4	APOA.GSFSTTVTGR.+2b4.light	7	81	19	16
P08519	APOA	Apolipoprotein	GSFSTTVTGR	506.757	2	361.196	2	y7	APOA.GSFSTTVTGR.+2y7+2.light	8	81	21	22
P02745	C1QA	Complement C1q subcomponent subunit A	GSPGNIK	336.687	2	528.314	1	y5	C1QA.GSPGNIK.+2y5.light	1	56	15	20
P02745	C1QA	Complement C1q subcomponent subunit A	GSPGNIK	336.687	2	431.261	1	y4	C1QA.GSPGNIK.+2y4.light	2	56	21	18
P02745	C1QA	Complement C1q subcomponent subunit A	GSPGNIK	336.687	2	374.24	1	y3	C1QA.GSPGNIK.+2y3.light	3	56	23	46
P02745	C1QA	Complement C1q subcomponent subunit A	GSPGNIK	336.687	2	308.177	2	y6	C1QA.GSPGNIK.+2y6+2.light	4	56	17	26
P46782	RS5	40S ribosomal protein S5	GSSNSYAIK	463.733	2	782.404	1	y7	RS5.GSSNSYAIK.+2y7.light	1	76	21	20
P46782	RS5	40S ribosomal protein S5	GSSNSYAIK	463.733	2	581.329	1	y5	RS5.GSSNSYAIK.+2y5.light	2	76	23	24
P46782	RS5	40S ribosomal protein S5	GSSNSYAIK	463.733	2	695.372	1	y6	RS5.GSSNSYAIK.+2y6.light	3	76	21	26
P46782	RS5	40S ribosomal protein S5	GSSNSYAIK	463.733	2	331.234	1	y3	RS5.GSSNSYAIK.+2y3.light	4	76	31	16
P46782	RS5	40S ribosomal protein S5	GSSNSYAIK	463.733	2	494.297	1	y4	RS5.GSSNSYAIK.+2y4.light	5	76	23	6
Q13093	PAFA	Platelet-activating factor acetylhydrolase	GSVHQNFADFTFATGK	576.278	3	886.431	1	y8	PAFA.GSVHQNFADFTFATGK.+3y8.light	1	76	21	36
Q13093	PAFA	Platelet-activating factor acetylhydrolase	GSVHQNFADFTFATGK	576.278	3	624.335	1	y6	PAFA.GSVHQNFADFTFATGK.+3y6.light	2	76	23	8
Q13093	PAFA	Platelet-activating factor acetylhydrolase	GSVHQNFADFTFATGK	576.278	3	421.201	2	b8	PAFA.GSVHQNFADFTFATGK.+3b8+2.light	3	76	19	8
Q13093	PAFA	Platelet-activating factor acetylhydrolase	GSVHQNFADFTFATGK	576.278	3	523.287	1	y5	PAFA.GSVHQNFADFTFATGK.+3y5.light	4	76	27	20
Q13093	PAFA	Platelet-activating factor acetylhydrolase	GSVHQNFADFTFATGK	576.278	3	305.182	1	y3	PAFA.GSVHQNFADFTFATGK.+3y3.light	5	76	35	12
Q13093	PAFA	Platelet-activating factor acetylhydrolase	GSVHQNFADFTFATGK	576.278	3	478.715	2	b9	PAFA.GSVHQNFADFTFATGK.+3b9+2.light	6	76	19	10
Q13093	PAFA	Platelet-activating factor acetylhydrolase	GSVHQNFADFTFATGK	576.278	3	479.237	2	y9	PAFA.GSVHQNFADFTFATGK.+3y9+2.light	7	76	19	10
Q13093	PAFA	Platelet-activating factor acetylhydrolase	GSVHQNFADFTFATGK	576.278	3	771.404	1	y7	PAFA.GSVHQNFADFTFATGK.+3y7.light	8	76	21	30
Q13093	PAFA	Platelet-activating factor acetylhydrolase	GSVHQNFADFTFATGK	576.278	3	385.683	2	b7	PAFA.GSVHQNFADFTFATGK.+3b7+2.light	9	76	21	8
Q13093	PAFA	Platelet-activating factor acetylhydrolase	GSVHQNFADFTFATGK	576.278	3	386.205	2	y7	PAFA.GSVHQNFADFTFATGK.+3y7+2.light	10	76	21	8
Q13093	PAFA	Platelet-activating factor acetylhydrolase	GSVHQNFADFTFATGK	576.278	3	376.219	1	y4	PAFA.GSVHQNFADFTFATGK.+3y4.light	11	76	31	10
Q13093	PAFA	Platelet-activating factor acetylhydrolase	GSVHQNFADFTFATGK	576.278	3	406.865	3	y11	PAFA.GSVHQNFADFTFATGK.+3y11+3.light	12	76	21	12
Q13093	PAFA	Platelet-activating factor acetylhydrolase	GSVHQNFADFTFATGK	576.278	3	957.468	1	y9	PAFA.GSVHQNFADFTFATGK.+3y9.light	13	76	23	10
P27487	DPP4	Dipeptidyl peptidase 4	GTDDATADSR	504.715	2	549.263	1	y5	DPP4.GTDDATADSR.+2y5.light	1	96	23	24
P27487	DPP4	Dipeptidyl peptidase 4	GTDDATADSR	504.715	2	850.354	1	y8	DPP4.GTDDATADSR.+2y8.light	2	96	21	34
P27487	DPP4	Dipeptidyl peptidase 4	GTDDATADSR	504.715	2	448.215	1	y4	DPP4.GTDDATADSR.+2y4.light	3	96	23	12
P27487	DPP4	Dipeptidyl peptidase 4	GTDDATADSR	504.715	2	620.3	1	y6	DPP4.GTDDATADSR.+2y6.light	4	96	27	26
P27487	DPP4	Dipeptidyl peptidase 4	GTDDATADSR	504.715	2	735.327	1	y7	DPP4.GTDDATADSR.+2y7.light	5	96	23	12
P27487	DPP4	Dipeptidyl peptidase 4	GTDDATADSR	504.715	2	377.178	1	y3	DPP4.GTDDATADSR.+2y3.light	6	96	21	16
P04083	ANXA1	Annexin A1	GTDVNVFNTILTTR	775.912	2	965.541	1	y8	ANXA1.GTDVNVFNTILTTR.+2y8.light	1	131	35	40
P04083	ANXA1	Annexin A1	GTDVNVFNTILTTR	775.912	2	377.214	1	y3	ANXA1.GTDVNVFNTILTTR.+2y3.light	2	131	31	16
P04083	ANXA1	Annexin A1	GTDVNVFNTILTTR	775.912	2	586.283	1	b6	ANXA1.GTDVNVFNTILTTR.+2b6.light	3	131	29	24
P04083	ANXA1	Annexin A1	GTDVNVFNTILTTR	775.912	2	1178.65	1	y10	ANXA1.GTDVNVFNTILTTR.+2y10.light	4	131	31	54
P04083	ANXA1	Annexin A1	GTDVNVFNTILTTR	775.912	2	490.298	1	y4	ANXA1.GTDVNVFNTILTTR.+2y4.light	5	131	29	20
P04083	ANXA1	Annexin A1	GTDVNVFNTILTTR	775.912	2	818.473	1	y7	ANXA1.GTDVNVFNTILTTR.+2y7.light	6	131	35	32
P04083	ANXA1	Annexin A1	GTDVNVFNTILTTR	775.912	2	373.172	1	b4	ANXA1.GTDVNVFNTILTTR.+2b4.light	7	131	31	14
P04083	ANXA1	Annexin A1	GTDVNVFNTILTTR	775.912	2	1064.61	1	y9	ANXA1.GTDVNVFNTILTTR.+2y9.light	8	131	31	46
P22897	MRC1	Macrophage mannose receptor 1	GTFQWTIEEEVR	747.865	2	1061.53	1	y8	MRC1.GTFQWTIEEEVR.+2y8.light	1	146	31	46
P22897	MRC1	Macrophage mannose receptor 1	GTFQWTIEEEVR	747.865	2	875.447	1	y7	MRC1.GTFQWTIEEEVR.+2y7.light	2	146	31	22
P22897	MRC1	Macrophage mannose receptor 1	GTFQWTIEEEVR	747.865	2	661.315	1	y5	MRC1.GTFQWTIEEEVR.+2y5.light	3	146	31	8
P22897	MRC1	Macrophage mannose receptor 1	GTFQWTIEEEVR	747.865	2	774.399	1	y6	MRC1.GTFQWTIEEEVR.+2y6.light	4	146	31	32
P22897	MRC1	Macrophage mannose receptor 1	GTFQWTIEEEVR	747.865	2	532.273	1	y4	MRC1.GTFQWTIEEEVR.+2y4.light	5	146	31	14
P22897	MRC1	Macrophage mannose receptor 1	GTFQWTIEEEVR	747.865	2	620.283	1	b5	MRC1.GTFQWTIEEEVR.+2b5.light	6	146	31	16
P22897	MRC1	Macrophage mannose receptor 1	GTFQWTIEEEVR	747.865	2	434.203	1	b4	MRC1.GTFQWTIEEEVR.+2b4.light	7	146	31	16
P22897	MRC1	Macrophage mannose receptor 1	GTFQWTIEEEVR	747.865	2	403.23	1	y3	MRC1.GTFQWTIEEEVR.+2y3.light	8	146	31	8
P22897	MRC1	Macrophage mannose receptor 1	GTFQWTIEEEVR	747.865	2	595.296	2	y9	MRC1.GTFQWTIEEEVR.+2y9+2.light	9	146	29	22
P22897	MRC1	Macrophage mannose receptor 1	GTFQWTIEEEVR	747.865	2	306.145	1	b3	MRC1.GTFQWTIEEEVR.+2b3.light	10	146	33	6
P49746	TSP3	Thrombospondin-3	GTQVSGVGIDYAR	661.839	2	937.474	1	y9	TSP3.GTQVSGVGIDYAR.+2y9.light	1	111	31	38
P49746	TSP3	Thrombospondin-3	GTQVSGVGIDYAR	661.839	2	694.352	1	y6	TSP3.GTQVSGVGIDYAR.+2y6.light	2	111	27	28
P49746	TSP3	Thrombospondin-3	GTQVSGVGIDYAR	661.839	2	409.219	1	y3	TSP3.GTQVSGVGIDYAR.+2y3.light	3	111	45	16
P49746	TSP3	Thrombospondin-3	GTQVSGVGIDYAR	661.839	2	850.442	1	y8	TSP3.GTQVSGVGIDYAR.+2y8.light	4	111	31	16
P49746	TSP3	Thrombospondin-3	GTQVSGVGIDYAR	661.839	2	386.203	1	b4	TSP3.GTQVSGVGIDYAR.+2b4.light	5	111	25	14
P49746	TSP3	Thrombospondin-3	GTQVSGVGIDYAR	661.839	2	629.325	1	b7	TSP3.GTQVSGVGIDYAR.+2b7.light	6	111	23	26
P49746	TSP3	Thrombospondin-3	GTQVSGVGIDYAR	661.839	2	1036.54	1	y10	TSP3.GTQVSGVGIDYAR.+2y10.light	7	111	29	12
P49746	TSP3	Thrombospondin-3	GTQVSGVGIDYAR	661.839	2	473.235	1	b5	TSP3.GTQVSGVGIDYAR.+2b5.light	8	111	25	8
P49746	TSP3	Thrombospondin-3	GTQVSGVGIDYAR	661.839	2	524.246	1	y4	TSP3.GTQVSGVGIDYAR.+2y4.light	9	111	25	20
P27930	IL1R2	Interleukin-1 receptor type 2	GTTHLLVHDVALEDAGYYR	710.692	3	487.756	2	b9	IL1R2.GTTHLLVHDVALEDAGYYR.+3b9+2.light	1	116	35	8
P27930	IL1R2	Interleukin-1 receptor type 2	GTTHLLVHDVALEDAGYYR	710.692	3	572.809	2	b11	IL1R2.GTTHLLVHDVALEDAGYYR.+3b11+2.light	2	116	31	12
P27930	IL1R2	Interleukin-1 receptor type 2	GTTHLLVHDVALEDAGYYR	710.692	3	629.351	2	b12	IL1R2.GTTHLLVHDVALEDAGYYR.+3b12+2.light	3	116	41	26
P27930	IL1R2	Interleukin-1 receptor type 2	GTTHLLVHDVALEDAGYYR	710.692	3	629.304	1	y5	IL1R2.GTTHLLVHDVALEDAGYYR.+3y5.light	4	116	41	26
P27930	IL1R2	Interleukin-1 receptor type 2	GTTHLLVHDVALEDAGYYR	710.692	3	873.374	1	y7	IL1R2.GTTHLLVHDVALEDAGYYR.+3y7.light	5	116	31	36
P27930	IL1R2	Interleukin-1 receptor type 2	GTTHLLVHDVALEDAGYYR	710.692	3	537.291	2	b10	IL1R2.GTTHLLVHDVALEDAGYYR.+3b10+2.light	6	116	31	6
P27930	IL1R2	Interleukin-1 receptor type 2	GTTHLLVHDVALEDAGYYR	710.692	3	1057.49	1	y9	IL1R2.GTTHLLVHDVALEDAGYYR.+3y9.light	7	116	31	46
P27930	IL1R2	Interleukin-1 receptor type 2	GTTHLLVHDVALEDAGYYR	710.692	3	744.331	1	y6	IL1R2.GTTHLLVHDVALEDAGYYR.+3y6.light	8	116	33	30
P27930	IL1R2	Interleukin-1 receptor type 2	GTTHLLVHDVALEDAGYYR	710.692	3	986.458	1	y8	IL1R2.GTTHLLVHDVALEDAGYYR.+3y8.light	9	116	31	40
P27930	IL1R2	Interleukin-1 receptor type 2	GTTHLLVHDVALEDAGYYR	710.692	3	986.5	2	y17	IL1R2.GTTHLLVHDVALEDAGYYR.+3y17+2.light	10	116	31	40
P27930	IL1R2	Interleukin-1 receptor type 2	GTTHLLVHDVALEDAGYYR	710.692	3	704.828	2	y12	IL1R2.GTTHLLVHDVALEDAGYYR.+3y12+2.light	11	116	27	10
P27930	IL1R2	Interleukin-1 receptor type 2	GTTHLLVHDVALEDAGYYR	710.692	3	558.267	1	y4	IL1R2.GTTHLLVHDVALEDAGYYR.+3y4.light	12	116	31	22
P27930	IL1R2	Interleukin-1 receptor type 2	GTTHLLVHDVALEDAGYYR	710.692	3	510.267	1	b5	IL1R2.GTTHLLVHDVALEDAGYYR.+3b5.light	13	116	47	16
P27930	IL1R2	Interleukin-1 receptor type 2	GTTHLLVHDVALEDAGYYR	710.692	3	397.183	1	b4	IL1R2.GTTHLLVHDVALEDAGYYR.+3b4.light	14	116	51	14
P00488	F13A	Coagulation factor XIII A chain	GTYIPVPIVSELQSGK	844.467	2	322.14	1	b3	F13A.GTYIPVPIVSELQSGK.+2b3.light	1	106	37	12
P00488	F13A	Coagulation factor XIII A chain	GTYIPVPIVSELQSGK	844.467	2	435.224	1	b4	F13A.GTYIPVPIVSELQSGK.+2b4.light	2	106	31	20
P00488	F13A	Coagulation factor XIII A chain	GTYIPVPIVSELQSGK	844.467	2	1057.59	1	y10	F13A.GTYIPVPIVSELQSGK.+2y10.light	3	106	39	46
P00488	F13A	Coagulation factor XIII A chain	GTYIPVPIVSELQSGK	844.467	2	627.359	2	y12	F13A.GTYIPVPIVSELQSGK.+2y12+2.light	4	106	33	10
P00488	F13A	Coagulation factor XIII A chain	GTYIPVPIVSELQSGK	844.467	2	631.345	1	b6	F13A.GTYIPVPIVSELQSGK.+2b6.light	5	106	33	26
P00488	F13A	Coagulation factor XIII A chain	GTYIPVPIVSELQSGK	844.467	2	847.452	1	y8	F13A.GTYIPVPIVSELQSGK.+2y8.light	6	106	49	38
P00488	F13A	Coagulation factor XIII A chain	GTYIPVPIVSELQSGK	844.467	2	748.384	1	y7	F13A.GTYIPVPIVSELQSGK.+2y7.light	7	106	49	16
P00488	F13A	Coagulation factor XIII A chain	GTYIPVPIVSELQSGK	844.467	2	532.277	1	b5	F13A.GTYIPVPIVSELQSGK.+2b5.light	8	106	51	12
P00488	F13A	Coagulation factor XIII A chain	GTYIPVPIVSELQSGK	844.467	2	532.309	1	y5	F13A.GTYIPVPIVSELQSGK.+2y5.light	9	106	51	12
P00488	F13A	Coagulation factor XIII A chain	GTYIPVPIVSELQSGK	844.467	2	419.225	1	y4	F13A.GTYIPVPIVSELQSGK.+2y4.light	10	106	57	6
P04083	ANXA1	Annexin A1	GVDEATIIDILTK	694.388	2	702.44	1	y6	ANXA1.GVDEATIIDILTK.+2y6.light	1	101	27	18
P04083	ANXA1	Annexin A1	GVDEATIIDILTK	694.388	2	916.571	1	y8	ANXA1.GVDEATIIDILTK.+2y8.light	2	101	29	40
P04083	ANXA1	Annexin A1	GVDEATIIDILTK	694.388	2	472.204	1	b5	ANXA1.GVDEATIIDILTK.+2b5.light	3	101	27	6
P04083	ANXA1	Annexin A1	GVDEATIIDILTK	694.388	2	815.524	1	y7	ANXA1.GVDEATIIDILTK.+2y7.light	4	101	33	34
P04083	ANXA1	Annexin A1	GVDEATIIDILTK	694.388	2	987.608	1	y9	ANXA1.GVDEATIIDILTK.+2y9.light	5	101	31	12
P04083	ANXA1	Annexin A1	GVDEATIIDILTK	694.388	2	589.356	1	y5	ANXA1.GVDEATIIDILTK.+2y5.light	6	101	29	14
P04083	ANXA1	Annexin A1	GVDEATIIDILTK	694.388	2	474.329	1	y4	ANXA1.GVDEATIIDILTK.+2y4.light	7	101	33	12
P04083	ANXA1	Annexin A1	GVDEATIIDILTK	694.388	2	361.245	1	y3	ANXA1.GVDEATIIDILTK.+2y3.light	8	101	31	12
Q8NBS9	TXND5	Thioredoxin domain-containing protein 5	GYPTLLLFR	540.316	2	430.274	2	y7	TXND5.GYPTLLLFR.+2y7+2.light	1	36	23	20
Q8NBS9	TXND5	Thioredoxin domain-containing protein 5	GYPTLLLFR	540.316	2	548.355	1	y4	TXND5.GYPTLLLFR.+2y4.light	2	36	31	18
Q8NBS9	TXND5	Thioredoxin domain-containing protein 5	GYPTLLLFR	540.316	2	859.54	1	y7	TXND5.GYPTLLLFR.+2y7.light	3	36	25	6
Q8NBS9	TXND5	Thioredoxin domain-containing protein 5	GYPTLLLFR	540.316	2	762.487	1	y6	TXND5.GYPTLLLFR.+2y6.light	4	36	31	28
Q9UBX1	CATF	Cathepsin F	GYYYLHR	486.24	2	588.325	1	y4	CATF.GYYYLHR.+2y4.light	1	76	25	16
Q9UBX1	CATF	Cathepsin F	GYYYLHR	486.24	2	751.389	1	y5	CATF.GYYYLHR.+2y5.light	2	76	23	10
Q9UBX1	CATF	Cathepsin F	GYYYLHR	486.24	2	425.262	1	y3	CATF.GYYYLHR.+2y3.light	3	76	25	18
Q9UBX1	CATF	Cathepsin F	GYYYLHR	486.24	2	376.198	2	y5	CATF.GYYYLHR.+2y5+2.light	4	76	23	10
Q9UBX1	CATF	Cathepsin F	GYYYLHR	486.24	2	312.178	1	y2	CATF.GYYYLHR.+2y2.light	5	76	25	12
Q9UBX1	CATF	Cathepsin F	GYYYLHR	486.24	2	384.155	1	b3	CATF.GYYYLHR.+2b3.light	6	76	23	16
P02144	MYG	Myoglobin	HGATVLTALGGILK	450.942	3	487.324	1	y5	MYG.HGATVLTALGGILK.+3y5.light	1	46	19	22
P02144	MYG	Myoglobin	HGATVLTALGGILK	450.942	3	367.172	1	b4	MYG.HGATVLTALGGILK.+3b4.light	2	46	17	16
P02144	MYG	Myoglobin	HGATVLTALGGILK	450.942	3	466.241	1	b5	MYG.HGATVLTALGGILK.+3b5.light	3	46	21	18
P02144	MYG	Myoglobin	HGATVLTALGGILK	450.942	3	432.751	2	b9	MYG.HGATVLTALGGILK.+3b9+2.light	4	46	13	12
P02144	MYG	Myoglobin	HGATVLTALGGILK	450.942	3	600.408	1	y6	MYG.HGATVLTALGGILK.+3y6.light	5	46	19	28
P02144	MYG	Myoglobin	HGATVLTALGGILK	450.942	3	340.69	2	b7	MYG.HGATVLTALGGILK.+3b7+2.light	6	46	15	6
P02144	MYG	Myoglobin	HGATVLTALGGILK	450.942	3	579.325	1	b6	MYG.HGATVLTALGGILK.+3b6.light	7	46	19	12
P02144	MYG	Myoglobin	HGATVLTALGGILK	450.942	3	578.869	2	y12	MYG.HGATVLTALGGILK.+3y12+2.light	8	46	19	12
P02144	MYG	Myoglobin	HGATVLTALGGILK	450.942	3	772.493	1	y8	MYG.HGATVLTALGGILK.+3y8.light	9	46	17	12
P02144	MYG	Myoglobin	HGATVLTALGGILK	450.942	3	671.445	1	y7	MYG.HGATVLTALGGILK.+3y7.light	10	46	19	14
P10721	KIT	Mast/stem cell growth factor receptor Kit	HGLSNSIYVFVR	464.586	3	683.388	1	y5	KIT.HGLSNSIYVFVR.+3y5.light	1	56	15	26
P10721	KIT	Mast/stem cell growth factor receptor Kit	HGLSNSIYVFVR	464.586	3	355.185	2	b7	KIT.HGLSNSIYVFVR.+3b7+2.light	2	56	13	6
P10721	KIT	Mast/stem cell growth factor receptor Kit	HGLSNSIYVFVR	464.586	3	596.279	1	b6	KIT.HGLSNSIYVFVR.+3b6.light	3	56	19	8
P10721	KIT	Mast/stem cell growth factor receptor Kit	HGLSNSIYVFVR	464.586	3	421.256	1	y3	KIT.HGLSNSIYVFVR.+3y3.light	4	56	25	4
P10721	KIT	Mast/stem cell growth factor receptor Kit	HGLSNSIYVFVR	464.586	3	342.197	2	y5	KIT.HGLSNSIYVFVR.+3y5+2.light	5	56	15	6
P10721	KIT	Mast/stem cell growth factor receptor Kit	HGLSNSIYVFVR	464.586	3	520.324	1	y4	KIT.HGLSNSIYVFVR.+3y4.light	6	56	25	6
P10721	KIT	Mast/stem cell growth factor receptor Kit	HGLSNSIYVFVR	464.586	3	709.363	1	b7	KIT.HGLSNSIYVFVR.+3b7.light	7	56	15	24
P10721	KIT	Mast/stem cell growth factor receptor Kit	HGLSNSIYVFVR	464.586	3	509.247	1	b5	KIT.HGLSNSIYVFVR.+3b5.light	8	56	25	18
P10721	KIT	Mast/stem cell growth factor receptor Kit	HGLSNSIYVFVR	464.586	3	308.172	1	b3	KIT.HGLSNSIYVFVR.+3b3.light	9	56	29	16
Q9ULV4	COR1C	Coronin-1C	HGYIPGK	386.211	2	301.187	1	y3	COR1C.HGYIPGK.+2y3.light	1	76	23	12
Q9ULV4	COR1C	Coronin-1C	HGYIPGK	386.211	2	358.151	1	b3	COR1C.HGYIPGK.+2b3.light	2	76	27	14
Q9ULV4	COR1C	Coronin-1C	HGYIPGK	386.211	2	471.235	1	b4	COR1C.HGYIPGK.+2b4.light	3	76	21	20
Q9ULV4	COR1C	Coronin-1C	HGYIPGK	386.211	2	634.356	1	y6	COR1C.HGYIPGK.+2y6.light	4	76	17	8
Q9ULV4	COR1C	Coronin-1C	HGYIPGK	386.211	2	625.309	1	b6	COR1C.HGYIPGK.+2b6.light	5	76	17	8
Q01459	DIAC	Di-N-acetylchitobiase	HHPDFEVFVFDVGQK	600.962	3	693.357	1	y6	DIAC.HHPDFEVFVFDVGQK.+3y6.light	1	91	23	28
Q01459	DIAC	Di-N-acetylchitobiase	HHPDFEVFVFDVGQK	600.962	3	554.764	2	b9	DIAC.HHPDFEVFVFDVGQK.+3b9+2.light	2	91	17	16
Q01459	DIAC	Di-N-acetylchitobiase	HHPDFEVFVFDVGQK	600.962	3	555.275	3	y14	DIAC.HHPDFEVFVFDVGQK.+3y14+3.light	3	91	17	16
Q01459	DIAC	Di-N-acetylchitobiase	HHPDFEVFVFDVGQK	600.962	3	505.23	2	b8	DIAC.HHPDFEVFVFDVGQK.+3b8+2.light	4	91	19	18
Q01459	DIAC	Di-N-acetylchitobiase	HHPDFEVFVFDVGQK	600.962	3	862.384	1	b7	DIAC.HHPDFEVFVFDVGQK.+3b7.light	5	91	25	36
Q01459	DIAC	Di-N-acetylchitobiase	HHPDFEVFVFDVGQK	600.962	3	792.425	1	y7	DIAC.HHPDFEVFVFDVGQK.+3y7.light	6	91	25	8
Q01459	DIAC	Di-N-acetylchitobiase	HHPDFEVFVFDVGQK	600.962	3	431.696	2	b7	DIAC.HHPDFEVFVFDVGQK.+3b7+2.light	7	91	25	4
Q01459	DIAC	Di-N-acetylchitobiase	HHPDFEVFVFDVGQK	600.962	3	431.261	1	y4	DIAC.HHPDFEVFVFDVGQK.+3y4.light	8	91	25	4
Q01459	DIAC	Di-N-acetylchitobiase	HHPDFEVFVFDVGQK	600.962	3	332.193	1	y3	DIAC.HHPDFEVFVFDVGQK.+3y3.light	9	91	37	8
Q01459	DIAC	Di-N-acetylchitobiase	HHPDFEVFVFDVGQK	600.962	3	382.162	2	b6	DIAC.HHPDFEVFVFDVGQK.+3b6+2.light	10	91	27	26
Q01459	DIAC	Di-N-acetylchitobiase	HHPDFEVFVFDVGQK	600.962	3	763.316	1	b6	DIAC.HHPDFEVFVFDVGQK.+3b6.light	11	91	23	40
Q01459	DIAC	Di-N-acetylchitobiase	HHPDFEVFVFDVGQK	600.962	3	763.857	2	b13	DIAC.HHPDFEVFVFDVGQK.+3b13+2.light	12	91	23	40
Q01459	DIAC	Di-N-acetylchitobiase	HHPDFEVFVFDVGQK	600.962	3	763.88	2	y13	DIAC.HHPDFEVFVFDVGQK.+3y13+2.light	13	91	23	40
Q01459	DIAC	Di-N-acetylchitobiase	HHPDFEVFVFDVGQK	600.962	3	939.493	1	y8	DIAC.HHPDFEVFVFDVGQK.+3y8.light	14	91	27	16
Q01459	DIAC	Di-N-acetylchitobiase	HHPDFEVFVFDVGQK	600.962	3	1009.45	1	b8	DIAC.HHPDFEVFVFDVGQK.+3b8.light	15	91	19	18
Q01459	DIAC	Di-N-acetylchitobiase	HHPDFEVFVFDVGQK	600.962	3	546.288	1	y5	DIAC.HHPDFEVFVFDVGQK.+3y5.light	16	91	19	14
P58340	MLF1	Myeloid leukemia factor 1	HNLGNTR	406.212	2	674.358	1	y6	MLF1.HNLGNTR.+2y6.light	1	86	19	12
P58340	MLF1	Myeloid leukemia factor 1	HNLGNTR	406.212	2	560.315	1	y5	MLF1.HNLGNTR.+2y5.light	2	86	23	22
P58340	MLF1	Myeloid leukemia factor 1	HNLGNTR	406.212	2	447.231	1	y4	MLF1.HNLGNTR.+2y4.light	3	86	25	4
P58340	MLF1	Myeloid leukemia factor 1	HNLGNTR	406.212	2	365.193	1	b3	MLF1.HNLGNTR.+2b3.light	4	86	21	26
Q8IXL6	FA20C	Extracellular serine/threonine protein kinase FAM20C	HNPAIEALLHDLSSQR	600.983	3	775.42	2	y14	FA20C.HNPAIEALLHDLSSQR.+3y14+2.light	1	116	27	8
Q8IXL6	FA20C	Extracellular serine/threonine protein kinase FAM20C	HNPAIEALLHDLSSQR	600.983	3	842.412	1	y7	FA20C.HNPAIEALLHDLSSQR.+3y7.light	2	116	31	10
Q8IXL6	FA20C	Extracellular serine/threonine protein kinase FAM20C	HNPAIEALLHDLSSQR	600.983	3	705.353	1	y6	FA20C.HNPAIEALLHDLSSQR.+3y6.light	3	116	33	20
Q8IXL6	FA20C	Extracellular serine/threonine protein kinase FAM20C	HNPAIEALLHDLSSQR	600.983	3	590.326	1	y5	FA20C.HNPAIEALLHDLSSQR.+3y5.light	4	116	35	20
Q8IXL6	FA20C	Extracellular serine/threonine protein kinase FAM20C	HNPAIEALLHDLSSQR	600.983	3	421.709	2	y7	FA20C.HNPAIEALLHDLSSQR.+3y7+2.light	5	116	31	6
Q8IXL6	FA20C	Extracellular serine/threonine protein kinase FAM20C	HNPAIEALLHDLSSQR	600.983	3	955.496	1	y8	FA20C.HNPAIEALLHDLSSQR.+3y8.light	6	116	33	42
Q8IXL6	FA20C	Extracellular serine/threonine protein kinase FAM20C	HNPAIEALLHDLSSQR	600.983	3	477.242	1	y4	FA20C.HNPAIEALLHDLSSQR.+3y4.light	7	116	33	14
Q8IXL6	FA20C	Extracellular serine/threonine protein kinase FAM20C	HNPAIEALLHDLSSQR	600.983	3	832.442	2	y15	FA20C.HNPAIEALLHDLSSQR.+3y15+2.light	8	116	27	34
Q8IXL6	FA20C	Extracellular serine/threonine protein kinase FAM20C	HNPAIEALLHDLSSQR	600.983	3	366.201	3	b10	FA20C.HNPAIEALLHDLSSQR.+3b10+3.light	9	116	49	20
P07237	PDIA1	Protein disulfide-isomerase	HNQLPLVIEFTEQTAPK	655.686	3	802.457	1	b7	PDIA1.HNQLPLVIEFTEQTAPK.+3b7.light	1	96	23	38
P07237	PDIA1	Protein disulfide-isomerase	HNQLPLVIEFTEQTAPK	655.686	3	458.274	2	b8	PDIA1.HNQLPLVIEFTEQTAPK.+3b8+2.light	2	96	23	30
P07237	PDIA1	Protein disulfide-isomerase	HNQLPLVIEFTEQTAPK	655.686	3	315.203	1	y3	PDIA1.HNQLPLVIEFTEQTAPK.+3y3.light	3	96	17	8
P07237	PDIA1	Protein disulfide-isomerase	HNQLPLVIEFTEQTAPK	655.686	3	493.252	1	b4	PDIA1.HNQLPLVIEFTEQTAPK.+3b4.light	4	96	37	26
P07237	PDIA1	Protein disulfide-isomerase	HNQLPLVIEFTEQTAPK	655.686	3	703.389	1	b6	PDIA1.HNQLPLVIEFTEQTAPK.+3b6.light	5	96	33	34
P07237	PDIA1	Protein disulfide-isomerase	HNQLPLVIEFTEQTAPK	655.686	3	921.468	1	y8	PDIA1.HNQLPLVIEFTEQTAPK.+3y8.light	6	96	23	38
P07237	PDIA1	Protein disulfide-isomerase	HNQLPLVIEFTEQTAPK	655.686	3	774.399	1	y7	PDIA1.HNQLPLVIEFTEQTAPK.+3y7.light	7	96	25	36
P07237	PDIA1	Protein disulfide-isomerase	HNQLPLVIEFTEQTAPK	655.686	3	825.928	2	b14	PDIA1.HNQLPLVIEFTEQTAPK.+3b14+2.light	8	96	17	34
P07237	PDIA1	Protein disulfide-isomerase	HNQLPLVIEFTEQTAPK	655.686	3	1050.51	1	y9	PDIA1.HNQLPLVIEFTEQTAPK.+3y9.light	9	96	23	48
P07237	PDIA1	Protein disulfide-isomerase	HNQLPLVIEFTEQTAPK	655.686	3	522.795	2	b9	PDIA1.HNQLPLVIEFTEQTAPK.+3b9+2.light	10	96	19	28
P07237	PDIA1	Protein disulfide-isomerase	HNQLPLVIEFTEQTAPK	655.686	3	380.168	1	b3	PDIA1.HNQLPLVIEFTEQTAPK.+3b3.light	11	96	47	22
P07237	PDIA1	Protein disulfide-isomerase	HNQLPLVIEFTEQTAPK	655.686	3	673.352	1	y6	PDIA1.HNQLPLVIEFTEQTAPK.+3y6.light	12	96	25	14
Q8IYS5	OSCAR	Osteoclast-associated immunoglobulin-like receptor	HSAQPWADFTLLGAR	557.286	3	303.178	1	y3	OSCAR.HSAQPWADFTLLGAR.+3y3.light	1	76	17	14
Q8IYS5	OSCAR	Osteoclast-associated immunoglobulin-like receptor	HSAQPWADFTLLGAR	557.286	3	424.194	1	b4	OSCAR.HSAQPWADFTLLGAR.+3b4.light	2	76	31	14
Q8IYS5	OSCAR	Osteoclast-associated immunoglobulin-like receptor	HSAQPWADFTLLGAR	557.286	3	684.341	2	b12	OSCAR.HSAQPWADFTLLGAR.+3b12+2.light	3	76	15	10
Q8IYS5	OSCAR	Osteoclast-associated immunoglobulin-like receptor	HSAQPWADFTLLGAR	557.286	3	416.262	1	y4	OSCAR.HSAQPWADFTLLGAR.+3y4.light	4	76	17	8
Q8IYS5	OSCAR	Osteoclast-associated immunoglobulin-like receptor	HSAQPWADFTLLGAR	557.286	3	416.224	3	y11	OSCAR.HSAQPWADFTLLGAR.+3y11+3.light	5	76	17	8
Q8IYS5	OSCAR	Osteoclast-associated immunoglobulin-like receptor	HSAQPWADFTLLGAR	557.286	3	354.167	2	b6	OSCAR.HSAQPWADFTLLGAR.+3b6+2.light	6	76	19	6
Q8IYS5	OSCAR	Osteoclast-associated immunoglobulin-like receptor	HSAQPWADFTLLGAR	557.286	3	529.346	1	y5	OSCAR.HSAQPWADFTLLGAR.+3y5.light	7	76	19	24
Q8IYS5	OSCAR	Osteoclast-associated immunoglobulin-like receptor	HSAQPWADFTLLGAR	557.286	3	630.393	1	y6	OSCAR.HSAQPWADFTLLGAR.+3y6.light	8	76	27	26
Q8IYS5	OSCAR	Osteoclast-associated immunoglobulin-like receptor	HSAQPWADFTLLGAR	557.286	3	893.39	1	b8	OSCAR.HSAQPWADFTLLGAR.+3b8.light	9	76	23	36
Q8IYS5	OSCAR	Osteoclast-associated immunoglobulin-like receptor	HSAQPWADFTLLGAR	557.286	3	892.489	1	y8	OSCAR.HSAQPWADFTLLGAR.+3y8.light	10	76	19	36
Q8IYS5	OSCAR	Osteoclast-associated immunoglobulin-like receptor	HSAQPWADFTLLGAR	557.286	3	389.685	2	b7	OSCAR.HSAQPWADFTLLGAR.+3b7+2.light	11	76	17	20
Q8IYS5	OSCAR	Osteoclast-associated immunoglobulin-like receptor	HSAQPWADFTLLGAR	557.286	3	389.235	2	y7	OSCAR.HSAQPWADFTLLGAR.+3y7+2.light	12	76	17	20
Q8IYS5	OSCAR	Osteoclast-associated immunoglobulin-like receptor	HSAQPWADFTLLGAR	557.286	3	963.526	1	y9	OSCAR.HSAQPWADFTLLGAR.+3y9.light	13	76	29	38
Q8IYS5	OSCAR	Osteoclast-associated immunoglobulin-like receptor	HSAQPWADFTLLGAR	557.286	3	777.462	1	y7	OSCAR.HSAQPWADFTLLGAR.+3y7.light	14	76	31	32
P26992	CNTFR	Ciliary neurotrophic factor receptor subunit alpha	HSPQEAPHVQYER	526.587	3	677.331	2	y11	CNTFR.HSPQEAPHVQYER.+3y11+2.light	1	56	23	14
P26992	CNTFR	Ciliary neurotrophic factor receptor subunit alpha	HSPQEAPHVQYER	526.587	3	928.464	1	y7	CNTFR.HSPQEAPHVQYER.+3y7.light	2	56	25	42
P26992	CNTFR	Ciliary neurotrophic factor receptor subunit alpha	HSPQEAPHVQYER	526.587	3	694.352	1	y5	CNTFR.HSPQEAPHVQYER.+3y5.light	3	56	29	14
P26992	CNTFR	Ciliary neurotrophic factor receptor subunit alpha	HSPQEAPHVQYER	526.587	3	595.283	1	y4	CNTFR.HSPQEAPHVQYER.+3y4.light	4	56	29	10
P26992	CNTFR	Ciliary neurotrophic factor receptor subunit alpha	HSPQEAPHVQYER	526.587	3	425.535	3	b11	CNTFR.HSPQEAPHVQYER.+3b11+3.light	5	56	29	20
P26992	CNTFR	Ciliary neurotrophic factor receptor subunit alpha	HSPQEAPHVQYER	526.587	3	464.735	2	y7	CNTFR.HSPQEAPHVQYER.+3y7+2.light	6	56	27	4
P26992	CNTFR	Ciliary neurotrophic factor receptor subunit alpha	HSPQEAPHVQYER	526.587	3	831.411	1	y6	CNTFR.HSPQEAPHVQYER.+3y6.light	7	56	27	36
P26992	CNTFR	Ciliary neurotrophic factor receptor subunit alpha	HSPQEAPHVQYER	526.587	3	416.209	2	y6	CNTFR.HSPQEAPHVQYER.+3y6+2.light	8	56	31	2
P26992	CNTFR	Ciliary neurotrophic factor receptor subunit alpha	HSPQEAPHVQYER	526.587	3	450.21	1	b4	CNTFR.HSPQEAPHVQYER.+3b4.light	9	56	35	8
P26992	CNTFR	Ciliary neurotrophic factor receptor subunit alpha	HSPQEAPHVQYER	526.587	3	579.252	1	b5	CNTFR.HSPQEAPHVQYER.+3b5.light	10	56	27	26
P26992	CNTFR	Ciliary neurotrophic factor receptor subunit alpha	HSPQEAPHVQYER	526.587	3	347.68	2	y5	CNTFR.HSPQEAPHVQYER.+3y5+2.light	11	56	45	18
Q13201	MMRN1	Multimerin-1	HSWTIPEDGNSQK	500.236	3	437.699	2	y8	MMRN1.HSWTIPEDGNSQK.+3y8+2.light	1	41	17	8
Q13201	MMRN1	Multimerin-1	HSWTIPEDGNSQK	500.236	3	625.309	1	b5	MMRN1.HSWTIPEDGNSQK.+3b5.light	2	41	15	24
Q13201	MMRN1	Multimerin-1	HSWTIPEDGNSQK	500.236	3	874.39	1	y8	MMRN1.HSWTIPEDGNSQK.+3y8.light	3	41	17	36
Q13201	MMRN1	Multimerin-1	HSWTIPEDGNSQK	500.236	3	494.241	2	y9	MMRN1.HSWTIPEDGNSQK.+3y9+2.light	4	41	23	22
Q13201	MMRN1	Multimerin-1	HSWTIPEDGNSQK	500.236	3	512.225	1	b4	MMRN1.HSWTIPEDGNSQK.+3b4.light	5	41	17	12
Q13201	MMRN1	Multimerin-1	HSWTIPEDGNSQK	500.236	3	512.23	2	b9	MMRN1.HSWTIPEDGNSQK.+3b9+2.light	6	41	17	12
Q13201	MMRN1	Multimerin-1	HSWTIPEDGNSQK	500.236	3	648.295	1	y6	MMRN1.HSWTIPEDGNSQK.+3y6.light	7	41	23	26
Q13201	MMRN1	Multimerin-1	HSWTIPEDGNSQK	500.236	3	533.268	1	y5	MMRN1.HSWTIPEDGNSQK.+3y5.light	8	41	27	20
Q13201	MMRN1	Multimerin-1	HSWTIPEDGNSQK	500.236	3	363.512	3	y10	MMRN1.HSWTIPEDGNSQK.+3y10+3.light	9	41	35	6
Q13201	MMRN1	Multimerin-1	HSWTIPEDGNSQK	500.236	3	341.823	3	b9	MMRN1.HSWTIPEDGNSQK.+3b9+3.light	10	41	27	16
Q12866	MERTK	Tyrosine-protein kinase Mer	HTVGHIILSEHK	457.589	3	532.263	1	b5	MERTK.HTVGHIILSEHK.+3b5.light	1	91	25	22
Q12866	MERTK	Tyrosine-protein kinase Mer	HTVGHIILSEHK	457.589	3	323.177	2	b6	MERTK.HTVGHIILSEHK.+3b6+2.light	2	91	23	6
Q12866	MERTK	Tyrosine-protein kinase Mer	HTVGHIILSEHK	457.589	3	612.828	2	b11	MERTK.HTVGHIILSEHK.+3b11+2.light	3	91	23	8
Q12866	MERTK	Tyrosine-protein kinase Mer	HTVGHIILSEHK	457.589	3	613.33	1	y5	MERTK.HTVGHIILSEHK.+3y5.light	4	91	23	8
Q12866	MERTK	Tyrosine-protein kinase Mer	HTVGHIILSEHK	457.589	3	726.414	1	y6	MERTK.HTVGHIILSEHK.+3y6.light	5	91	21	30
Q12866	MERTK	Tyrosine-protein kinase Mer	HTVGHIILSEHK	457.589	3	395.204	1	b4	MERTK.HTVGHIILSEHK.+3b4.light	6	91	31	4
Q12866	MERTK	Tyrosine-protein kinase Mer	HTVGHIILSEHK	457.589	3	500.246	1	y4	MERTK.HTVGHIILSEHK.+3y4.light	7	91	25	20
Q12866	MERTK	Tyrosine-protein kinase Mer	HTVGHIILSEHK	457.589	3	379.719	2	b7	MERTK.HTVGHIILSEHK.+3b7+2.light	8	91	21	10
Q12866	MERTK	Tyrosine-protein kinase Mer	HTVGHIILSEHK	457.589	3	617.351	2	y11	MERTK.HTVGHIILSEHK.+3y11+2.light	9	91	21	8
P07738	PMGE	Bisphosphoglycerate mutase	HYGALIGLNR	371.877	3	459.267	1	y4	PMGE.HYGALIGLNR.+3y4.light	1	61	15	22
P07738	PMGE	Bisphosphoglycerate mutase	HYGALIGLNR	371.877	3	542.272	1	b5	PMGE.HYGALIGLNR.+3b5.light	2	61	13	12
P07738	PMGE	Bisphosphoglycerate mutase	HYGALIGLNR	371.877	3	356.692	2	b7	PMGE.HYGALIGLNR.+3b7+2.light	3	61	15	18
P07738	PMGE	Bisphosphoglycerate mutase	HYGALIGLNR	371.877	3	328.182	2	b6	PMGE.HYGALIGLNR.+3b6+2.light	4	61	11	6
P07738	PMGE	Bisphosphoglycerate mutase	HYGALIGLNR	371.877	3	429.188	1	b4	PMGE.HYGALIGLNR.+3b4.light	5	61	21	20
P07738	PMGE	Bisphosphoglycerate mutase	HYGALIGLNR	371.877	3	301.13	1	b2	PMGE.HYGALIGLNR.+3b2.light	6	61	25	20
P07738	PMGE	Bisphosphoglycerate mutase	HYGALIGLNR	371.877	3	402.246	1	y3	PMGE.HYGALIGLNR.+3y3.light	7	61	15	24
P07738	PMGE	Bisphosphoglycerate mutase	HYGALIGLNR	371.877	3	572.351	1	y5	PMGE.HYGALIGLNR.+3y5.light	8	61	17	24
P07738	PMGE	Bisphosphoglycerate mutase	HYGALIGLNR	371.877	3	358.151	1	b3	PMGE.HYGALIGLNR.+3b3.light	9	61	29	16
Q16394	EXT1	Exostosin-1	IAESYQNILAAIEGSR	867.955	2	816.457	1	y8	EXT1.IAESYQNILAAIEGSR.+2y8.light	1	36	43	8
Q16394	EXT1	Exostosin-1	IAESYQNILAAIEGSR	867.955	2	448.215	1	y4	EXT1.IAESYQNILAAIEGSR.+2y4.light	2	36	39	16
Q16394	EXT1	Exostosin-1	IAESYQNILAAIEGSR	867.955	2	632.336	1	y6	EXT1.IAESYQNILAAIEGSR.+2y6.light	3	36	43	28
Q16394	EXT1	Exostosin-1	IAESYQNILAAIEGSR	867.955	2	703.373	1	y7	EXT1.IAESYQNILAAIEGSR.+2y7.light	4	36	43	4
Q16394	EXT1	Exostosin-1	IAESYQNILAAIEGSR	867.955	2	1043.58	1	y10	EXT1.IAESYQNILAAIEGSR.+2y10.light	5	36	41	42
Q16394	EXT1	Exostosin-1	IAESYQNILAAIEGSR	867.955	2	561.299	1	y5	EXT1.IAESYQNILAAIEGSR.+2y5.light	6	36	39	20
Q16394	EXT1	Exostosin-1	IAESYQNILAAIEGSR	867.955	2	1171.64	1	y11	EXT1.IAESYQNILAAIEGSR.+2y11.light	7	36	37	52
Q16394	EXT1	Exostosin-1	IAESYQNILAAIEGSR	867.955	2	319.172	1	y3	EXT1.IAESYQNILAAIEGSR.+2y3.light	8	36	61	24
Q16394	EXT1	Exostosin-1	IAESYQNILAAIEGSR	867.955	2	929.541	1	y9	EXT1.IAESYQNILAAIEGSR.+2y9.light	9	36	49	38
Q16394	EXT1	Exostosin-1	IAESYQNILAAIEGSR	867.955	2	314.171	1	b3	EXT1.IAESYQNILAAIEGSR.+2b3.light	10	36	43	4
P02746	C1QB	Complement C1q subcomponent subunit B	IAFSATR	383.216	2	581.304	1	y5	C1QB.IAFSATR.+2y5.light	1	51	15	28
P02746	C1QB	Complement C1q subcomponent subunit B	IAFSATR	383.216	2	652.341	1	y6	C1QB.IAFSATR.+2y6.light	2	51	19	6
P02746	C1QB	Complement C1q subcomponent subunit B	IAFSATR	383.216	2	434.236	1	y4	C1QB.IAFSATR.+2y4.light	3	51	19	8
P02746	C1QB	Complement C1q subcomponent subunit B	IAFSATR	383.216	2	347.204	1	y3	C1QB.IAFSATR.+2y3.light	4	51	19	6
P12109	CO6A1	Collagen alpha-1	IALVITDGR	479.29	2	561.299	1	y5	CO6A1.IALVITDGR.+2y5.light	1	56	25	26
P12109	CO6A1	Collagen alpha-1	IALVITDGR	479.29	2	660.368	1	y6	CO6A1.IALVITDGR.+2y6.light	2	56	23	26
P12109	CO6A1	Collagen alpha-1	IALVITDGR	479.29	2	397.281	1	b4	CO6A1.IALVITDGR.+2b4.light	3	56	19	12
P12109	CO6A1	Collagen alpha-1	IALVITDGR	479.29	2	448.215	1	y4	CO6A1.IALVITDGR.+2y4.light	4	56	21	12
P12109	CO6A1	Collagen alpha-1	IALVITDGR	479.29	2	773.452	1	y7	CO6A1.IALVITDGR.+2y7.light	5	56	21	32
P12109	CO6A1	Collagen alpha-1	IALVITDGR	479.29	2	387.229	2	y7	CO6A1.IALVITDGR.+2y7+2.light	6	56	19	10
P12109	CO6A1	Collagen alpha-1	IALVITDGR	479.29	2	844.489	1	y8	CO6A1.IALVITDGR.+2y8.light	7	56	23	8
P12109	CO6A1	Collagen alpha-1	IALVITDGR	479.29	2	510.365	1	b5	CO6A1.IALVITDGR.+2b5.light	8	56	17	8
P12109	CO6A1	Collagen alpha-1	IALVITDGR	479.29	2	347.167	1	y3	CO6A1.IALVITDGR.+2y3.light	9	56	21	10
O60462	NRP2	Neuropilin-2	IANEQISASSTYSDGR	849.9	2	1030.44	1	y10	NRP2.IANEQISASSTYSDGR.+2y10.light	1	116	41	44
O60462	NRP2	Neuropilin-2	IANEQISASSTYSDGR	849.9	2	1143.53	1	y11	NRP2.IANEQISASSTYSDGR.+2y11.light	2	116	43	22
O60462	NRP2	Neuropilin-2	IANEQISASSTYSDGR	849.9	2	872.374	1	y8	NRP2.IANEQISASSTYSDGR.+2y8.light	3	116	41	8
O60462	NRP2	Neuropilin-2	IANEQISASSTYSDGR	849.9	2	669.357	1	b6	NRP2.IANEQISASSTYSDGR.+2b6.light	4	116	35	28
O60462	NRP2	Neuropilin-2	IANEQISASSTYSDGR	849.9	2	556.273	1	b5	NRP2.IANEQISASSTYSDGR.+2b5.light	5	116	39	22
O60462	NRP2	Neuropilin-2	IANEQISASSTYSDGR	849.9	2	943.412	1	y9	NRP2.IANEQISASSTYSDGR.+2y9.light	6	116	41	18
O60462	NRP2	Neuropilin-2	IANEQISASSTYSDGR	849.9	2	428.214	1	b4	NRP2.IANEQISASSTYSDGR.+2b4.light	7	116	41	10
O60462	NRP2	Neuropilin-2	IANEQISASSTYSDGR	849.9	2	434.199	1	y4	NRP2.IANEQISASSTYSDGR.+2y4.light	8	116	37	18
[truncated: 2,814 more rows]
