# Supplementary material for: SEPROGADIC – serum protein-based gastric cancer prediction model for prognosis and selection of proper adjuvant therapy
Source: Sci Rep. 2018 Nov 15;8:16892. doi: 10.1038/s41598-018-34858-x (PMC6237900; doi:10.1038/s41598-018-34858-x)
Supplement: Supplementary file 3 — Supplementary Table S2 [file 41598_2018_34858_MOESM3_ESM.xlsx]

## Sheet: Sheet1
Supplementary Table S2. Demographic and clinical information of 227 patients with MRM batch information in ND and MD panels
Sample index	Gender	Age	Adjuvant Thearpy	Stage	Recurrence	Death	Tumor location	Histology, WHO (2010)	Histology, Lauren (1995)	LMN+/-	Health status during recovery period of 4 weeks after surgery	DFS (mo)	OS (mo)	triple-replicated runs	Batch group (ND)	Batch group (MD)	Measurement order (ND)	Measurement order (MD)
S1	Male	63	CCRT	3	0	0	antrum	Mucinous adenocarcinoma	Intestinal type	1	0	70.33	70.33	N	B3	B3	46	46
S2	Male	48	CCRT	2	0	0	body	Signet-ring cell carcinoma	Diffuse type	1	0	64.2	64.2	N	B5	B5	92	92
S3	Male	40	CCRT	2	0	0	body	Adenocarcinoma (Moderately differentiated)	Intestinal type	1	0	64.43	64.43	N	B5	B5	93	93
S4	Male	72	CTX	3	1	1	antrum	Adenocarcinoma (Poorly differentiated)	Intestinal type	1	1	64.6	64.6	Y	B3	B3	47	47
S5	Male	68	CTX	4	1	1	body	Adenocarcinoma (Moderately differentiated)	Intestinal type	1	1	40.53	68.23	N	B3	B3	48	48
S6	Male	46	CCRT	3	1	1	antrum	Adenocarcinoma (Poorly differentiated)	Intestinal type	1	0	15.7	24.63	N	B7	B7	137	137
S7	Male	60	CTX	2	1	1	body	Adenocarcinoma (Moderately differentiated)	Intestinal type	1	1	45.87	55.57	N	B9	B9	182	182
S8	Male	58	CTX	3	1	1	antrum	Adenocarcinoma (Poorly differentiated)	Intestinal type	1	1	28.2	57.93	N	B8	B8	160	160
S9	Male	47	CCRT	2	1	1	antrum	Adenocarcinoma (Moderately differentiated)	Intestinal type	0	0	8.2	32.17	N	B4	B4	69	68
S10	Female	59	CTX	3	1	1	body	Adenocarcinoma (Poorly differentiated)	Intestinal type	1	1	35.73	45.07	N	B6	B6	113	114
S11	Male	43	CTX	3	0	0	antrum	Mucinous adenocarcinoma	Intestinal type	1	0	68.2	68.2	Y	B1	B1	1	1
S12	Male	55	CTX	3	0	0	body	Adenocarcinoma (Moderately differentiated)	Intestinal type	1	0	70.53	70.53	Y	B2	B2	24	24
S13	Female	61	CTX	2	0	0	antrum	Adenocarcinoma (Poorly differentiated)	Intestinal type	1	1	90.17	90.17	N	B2	B2	25	25
S14	Female	30	CCRT	2	0	0	antrum	Undifferentiated carcinoma	Diffuse type	1	0	75.1	75.1	N	B1	B1	2	2
S15	Male	46	CCRT	2	0	0	body	Signet-ring cell carcinoma	Diffuse type	1	1	94.97	94.97	N	B3	B3	49	49
S16	Male	46	CTX	3	0	0	antrum	Mucinous adenocarcinoma	Intestinal type	1	0	73.53	73.53	N	B2	B2	26	26
S17	Female	68	CCRT	3	0	0	body	Adenocarcinoma (Poorly differentiated)	Intestinal type	1	1	65.47	65.47	N	B1	B1	3	3
S18	Male	51	CCRT	4	1	1	antrum	Signet-ring cell carcinoma	Diffuse type	1	0	19.6	25.2	N	B9	B9	183	183
S19	Female	46	CCRT	1	0	0	body	Signet-ring cell carcinoma	Diffuse type	1	1	94.53	94.53	N	B1	B1	4	4
S20	Female	45	CTX	1	0	0	body	Signet-ring cell carcinoma	Diffuse type	1	0	79.13	79.13	N	B1	B1	5	5
S21	Female	38	CCRT	1	0	0	antrum	Signet-ring cell carcinoma	Diffuse type	1	1	94.3	94.3	N	B4	B4	70	69
S22	Male	65	CTX	3	0	0	body	Adenocarcinoma (Poorly differentiated)	Intestinal type	1	0	79.67	79.67	N	B1	B1	6	6
S23	Male	44	CCRT	1	0	0	body	Adenocarcinoma (Poorly differentiated)	Intestinal type	0	0	67.53	67.53	N	B6	B6	114	115
S24	Male	67	CCRT	2	0	0	body	Adenocarcinoma (Poorly differentiated)	Intestinal type	1	1	67.7	67.7	N	B2	B2	27	27
S25	Male	59	CTX	3	0	0	body	Adenocarcinoma (Poorly differentiated)	Intestinal type	1	1	64.9	64.9	N	B3	B3	50	50
S26	Male	56	CCRT	3	0	0	body	Adenocarcinoma (Moderately differentiated)	Intestinal type	1	0	76.27	76.27	N	B9	B9	184	184
S27	Female	54	CTX	1	0	0	body	Adenocarcinoma (Poorly differentiated)	Intestinal type	0	0	73.07	73.07	N	B9	B9	185	185
S28	Male	44	CCRT	4	0	0	antrum	Adenocarcinoma (Moderately differentiated)	Intestinal type	1	0	36.03	65.97	N	B6	B6	115	116
S29	Male	46	CCRT	2	0	0	body	Lymphoepitheliomatous carcinoma	-	1	0	73.97	73.97	Y	B8	B8	161	161
S30	Male	65	CTX	3	1	1	antrum	Adenocarcinoma (Poorly differentiated)	Intestinal type	1	1	21.2	39.57	N	B4	B4	71	70
S31	Male	53	CCRT	2	0	0	pylorus	Papillary adenocarcinoma	Intestinal type	1	0	70.73	70.73	N	B3	B3	51	51
S32	Male	69	CTX	1	0	0	antrum	Adenocarcinoma (well differentiated)	Intestinal type	1	1	93.33	93.33	N	B6	B6	116	117
S33	Female	60	CTX	2	1	1	antrum	Adenocarcinoma (Poorly differentiated)	Intestinal type	1	0	30.4	72.53	N	B4	B4	72	71
S34	Male	39	CCRT	1	0	0	cardia	Adenocarcinoma (Poorly differentiated)	Intestinal type	1	1	92.87	92.87	N	B1	B1	7	7
S35	Male	61	CTX	3	0	0	antrum	Adenocarcinoma (Poorly differentiated)	Intestinal type	1	0	67.57	67.57	Y	B10	B10	205	205
S36	Male	51	CCRT	3	1	1	antrum	Signet-ring cell carcinoma	Diffuse type	1	0	12.93	24.3	N	B4	B4	73	72
S37	Female	51	CTX	1	0	0	body	Adenocarcinoma (Poorly differentiated)	Intestinal type	1	0	66.9	66.9	N	B6	B6	117	118
S38	Male	54	CCRT	3	1	1	antrum	Adenocarcinoma (Moderately differentiated)	Intestinal type	1	0	27.17	30.5	N	B6	B6	118	119
S39	Male	64	CCRT	2	0	0	antrum	Adenocarcinoma (Moderately differentiated)	Intestinal type	1	0	76.27	76.27	N	B10	B10	206	206
S40	Male	50	CTX	1	0	0	body	Adenocarcinoma (Poorly differentiated)	Intestinal type	0	1	81.5	81.5	N	B5	B5	94	94
S41	Male	39	CCRT	2	1	1	antrum	Adenocarcinoma (Poorly differentiated)	Intestinal type	1	1	51.1	52.4	N	B2	B2	28	28
S42	Male	59	CCRT	1	0	0	antrum	Adenocarcinoma (Moderately differentiated)	Intestinal type	0	1	35.4	39.83	N	B4	B4	74	73
S43	Male	66	CTX	2	0	0	cardia	Papillary adenocarcinoma	Intestinal type	1	1	79.03	79.03	N	B1	B1	8	8
S44	Male	57	CCRT	2	0	0	cardia	Adenocarcinoma (Moderately differentiated)	Intestinal type	1	1	78.77	80.43	N	B7	B7	138	138
S45	Female	34	CTX	2	0	0	body	Adenocarcinoma (Poorly differentiated)	Intestinal type	1	0	66.9	66.9	N	B7	B7	139	139
S46	Male	63	CCRT	1	0	0	antrum	Adenocarcinoma (Poorly differentiated)	Intestinal type	0	1	72.4	72.4	N	B10	B10	207	207
S47	Male	55	CCRT	2	0	0	antrum	Mucinous adenocarcinoma	Intestinal type	1	0	64.2	64.2	N	B3	B3	52	52
S48	Male	42	CTX	1	0	0	antrum	Adenocarcinoma (Poorly differentiated)	Intestinal type	1	0	72.57	72.57	N	B8	B8	162	162
S49	Male	51	CCRT	2	0	0	antrum	Adenocarcinoma (well differentiated)	Intestinal type	1	0	92.77	92.77	N	B8	B8	163	163
S50	Female	27	CCRT	1	0	0	antrum	Adenocarcinoma (Poorly differentiated)	Intestinal type	0	1	95.93	95.93	N	B3	B3	53	53
S51	Male	62	CTX	1	0	0	antrum	Adenocarcinoma (Moderately differentiated)	Intestinal type	0	1	88.8	88.8	N	B10	B10	208	208
S52	Female	36	CTX	2	0	0	body	Adenocarcinoma (Poorly differentiated)	Intestinal type	1	1	60.93	66.57	N	B3	B3	54	54
S53	Female	64	CCRT	2	0	0	antrum	Adenocarcinoma (Moderately differentiated)	Intestinal type	1	1	64.37	64.37	N	B3	B3	55	55
S54	Female	60	CTX	2	0	0	cardia	Papillary adenocarcinoma	Intestinal type	1	0	65.27	65.27	N	B5	B5	95	95
S55	Male	49	CTX	2	0	0	antrum	Signet-ring cell carcinoma	Diffuse type	1	1	68.07	68.07	N	B1	B1	9	9
S56	Female	45	CTX	4	1	1	body	Signet-ring cell carcinoma	Diffuse type	1	1	24.6	45.8	N	B3	B3	56	56
S57	Female	69	CCRT	2	0	0	antrum	Adenocarcinoma (Poorly differentiated)	Intestinal type	1	1	95	95	N	B8	B8	164	164
S58	Male	53	CTX	3	0	0	body	Adenocarcinoma (Moderately differentiated)	Intestinal type	1	0	72.83	72.83	N	B2	B2	29	29
S59	Male	44	CCRT	1	0	0	body	Signet-ring cell carcinoma	Diffuse type	1	0	64.33	64.33	N	B5	B5	96	96
S60	Female	34	CCRT	1	1	1	body	Adenocarcinoma (Poorly differentiated)	Intestinal type	1	1	66.37	66.37	N	B9	B9	186	186
S61	Male	75	CTX	2	0	0	antrum	Adenocarcinoma (Moderately differentiated)	Intestinal type	1	0	69.53	69.53	N	B5	B5	97	97
S62	Male	41	CCRT	2	0	0	body	Papillary adenocarcinoma	Intestinal type	1	0	66.9	66.9	N	B2	B2	30	30
S63	Female	55	CTX	2	0	0	body	Adenocarcinoma (Poorly differentiated)	Intestinal type	0	1	88.13	88.13	N	B6	B6	119	120
S64	Male	54	CTX	3	1	0	antrum	Adenocarcinoma (Poorly differentiated)	Intestinal type	1	1	34.87	75.93	N	B8	B8	165	165
S65	Male	45	CCRT	1	0	0	body	Adenocarcinoma (Poorly differentiated)	Intestinal type	1	0	64.43	64.43	N	B8	B8	166	166
S66	Male	45	CCRT	1	0	0	body	Signet-ring cell carcinoma	Diffuse type	0	1	75.67	75.67	N	B7	B7	140	140
S67	Male	47	CTX	2	0	0	body	Lymphoepitheliomatous carcinoma	-	1	0	82.07	82.07	N	B9	B9	187	187
S68	Female	52	CCRT	2	0	0	antrum	Adenocarcinoma (Poorly differentiated)	Intestinal type	1	0	64.53	64.53	N	B7	B7	141	141
S69	Male	70	CCRT	2	0	0	antrum	Adenocarcinoma (Moderately differentiated)	Intestinal type	1	1	81.87	83.53	N	B2	B2	31	31
S70	Female	26	CCRT	3	0	0	body	Signet-ring cell carcinoma	Diffuse type	1	1	75.43	75.43	Y	B5	B5	98	98
S71	Male	45	CTX	3	0	0	body	Adenocarcinoma (Poorly differentiated)	Intestinal type	1	0	75.47	75.47	N	B8	B8	167	167
S72	Male	55	CCRT	1	0	0	antrum	Adenocarcinoma (Moderately differentiated)	Intestinal type	0	0	72.37	72.37	Y	B4	B4	75	74
S73	Male	52	CCRT	1	0	0	body	Signet-ring cell carcinoma	Diffuse type	1	1	48.4	78.77	N	B9	B9	188	188
S74	Female	56	CTX	1	1	1	cardia	Signet-ring cell carcinoma	Diffuse type	0	1	44.23	44.23	N	B3	B3	57	57
S75	Male	69	CCRT	4	1	1	body	Adenocarcinoma (Moderately differentiated)	Intestinal type	1	0	49.7	49.7	N	B1	B1	10	10
S76	Female	67	CCRT	2	0	0	body	Signet-ring cell carcinoma	Diffuse type	1	1	63.77	63.77	N	B4	B4	76	75
S77	Female	35	CCRT	1	0	0	antrum	Adenocarcinoma (Poorly differentiated)	Intestinal type	1	1	78.67	80.33	N	B8	B8	168	168
S78	Male	55	CTX	2	0	0	body	Signet-ring cell carcinoma	Diffuse type	1	0	72.33	72.33	N	B6	B6	120	121
S79	Male	52	CTX	1	0	0	body	Adenocarcinoma (Moderately differentiated)	Intestinal type	0	1	67.77	67.77	N	B7	B7	142	142
S80	Male	55	CCRT	2	0	0	body	Signet-ring cell carcinoma	Diffuse type	1	1	49.47	79.1	N	B1	B1	11	11
S81	Male	59	CTX	2	1	1	antrum	Mixed adeno-neuroendocrine carcinoma	-	1	1	52.7	50.03	N	B1	B1	12	12
S82	Female	41	CCRT	1	0	0	body	Signet-ring cell carcinoma	Diffuse type	0	0	64.37	64.37	N	B10	B10	209	209
S83	Male	52	CTX	2	0	0	body	Adenocarcinoma (Poorly differentiated)	Intestinal type	1	1	87.63	87.63	N	B2	B2	32	32
S84	Male	42	CCRT	2	0	0	antrum	Adenocarcinoma (Moderately differentiated)	Intestinal type	1	1	92.3	92.3	N	B8	B8	169	169
S85	Male	70	CCRT	2	0	0	antrum	Adenocarcinoma (Moderately differentiated)	Intestinal type	1	1	68.4	68.4	N	B6	B6	121	122
S86	Male	46	CCRT	2	0	0	antrum	Mucinous adenocarcinoma	Intestinal type	1	0	72.6	72.6	N	B7	B7	143	143
S87	Female	58	CTX	1	0	0	body	Signet-ring cell carcinoma	Diffuse type	1	1	66	66	N	B5	B5	99	99
S88	Male	40	CCRT	2	0	0	body	Lymphoepitheliomatous carcinoma	-	1	1	79	80.67	N	B10	B10	210	210
S89	Female	60	CTX	1	0	0	body	Adenocarcinoma (Poorly differentiated)	Intestinal type	1	0	72.6	72.6	N	B5	B5	100	100
S90	Male	70	CTX	2	0	0	antrum	Papillary adenocarcinoma	Intestinal type	1	0	72.63	72.63	N	B10	B10	211	211
S91	Male	40	CCRT	2	0	0	body	Signet-ring cell carcinoma	Diffuse type	1	0	66.7	66.7	N	B3	B3	58	58
S92	Female	43	CCRT	3	0	0	antrum	Signet-ring cell carcinoma	Diffuse type	1	1	88.53	88.53	N	B4	B4	77	76
S93	Male	66	CCRT	1	0	0	cardia	Adenocarcinoma (Moderately differentiated)	Intestinal type	0	1	66.2	66.2	N	B7	B7	144	144
S94	Male	46	CTX	1	0	0	body	Signet-ring cell carcinoma	Diffuse type	0	0	68.87	68.87	Y	B8	B8	170	170
S95	Female	47	CCRT	3	0	0	body	Adenocarcinoma (Poorly differentiated)	Intestinal type	1	0	71.03	71.03	Y	B1	B1	13	13
S96	Male	57	CCRT	1	0	0	antrum	Signet-ring cell carcinoma	Diffuse type	1	1	48.73	78.3	N	B3	B3	59	59
S97	Male	62	CCRT	2	0	0	antrum	Signet-ring cell carcinoma	Diffuse type	1	1	68.3	68.3	N	B8	B8	171	171
S98	Female	63	CTX	4	1	1	body	Signet-ring cell carcinoma	Diffuse type	1	1	28.87	50.73	Y	B4	B4	78	77
S99	Male	52	CCRT	4	1	1	body	Signet-ring cell carcinoma	Diffuse type	1	0	9.2	23	N	B9	B9	189	189
S100	Female	51	CCRT	2	1	1	body	Adenocarcinoma (Poorly differentiated)	Intestinal type	1	0	61.37	61.7	N	B2	B2	33	33
S101	Male	62	CTX	1	0	0	body	Adenocarcinoma (Moderately differentiated)	Intestinal type	0	0	71.83	71.83	N	B2	B2	34	34
S102	Female	33	CCRT	3	0	0	body	Mucinous adenocarcinoma	Intestinal type	1	0	77.3	78.97	N	B10	B10	212	212
S103	Male	46	CCRT	2	1	1	antrum	Adenocarcinoma (Moderately differentiated)	Intestinal type	1	1	18.23	38.73	N	B6	B6	122	123
S104	Female	52	CTX	2	0	0	antrum	Signet-ring cell carcinoma	Diffuse type	1	0	68.83	68.83	N	B6	B6	123	124
S105	Male	37	CCRT	2	0	0	antrum	Signet-ring cell carcinoma	Diffuse type	1	0	69.77	69.77	N	B3	B3	60	60
S106	Male	57	CTX	2	0	0	antrum	Adenocarcinoma (Moderately differentiated)	Intestinal type	1	0	68.93	68.93	N	B10	B10	213	213
S107	Female	45	CCRT	2	0	0	body	Signet-ring cell carcinoma	Diffuse type	0	1	78.83	80.5	N	B7	B7	145	145
S108	Male	53	CCRT	1	0	0	antrum	Adenocarcinoma (Moderately differentiated)	Intestinal type	1	1	84.6	84.6	N	B9	B9	190	190
S109	Male	70	CCRT	3	0	0	body	Adenocarcinoma (Poorly differentiated)	Intestinal type	1	0	69.2	69.2	N	B8	B8	172	172
S110	Female	64	CTX	3	0	0	antrum	Adenocarcinoma (Moderately differentiated)	Intestinal type	1	1	77.87	77.87	N	B9	B9	191	191
S111	Female	37	CTX	4	0	0	body	Mucinous adenocarcinoma	Intestinal type	1	0	71.6	71.6	N	B10	B10	214	214
S112	Male	52	CTX	3	0	0	antrum	Signet-ring cell carcinoma	Diffuse type	1	0	65.9	65.9	N	B5	B5	101	101
S113	Male	71	CTX	2	1	0	antrum	Adenocarcinoma (Moderately differentiated)	Intestinal type	-	-	44	-	N	B1	B1	14	14
S114	Male	71	CTX	3	1	1	body	Adenocarcinoma (Poorly differentiated)	Intestinal type	1	1	36.07	75.9	N	B6	B6	124	125
S115	Male	61	CTX	2	0	1	body	Adenocarcinoma (Poorly differentiated)	Intestinal type	1	1	87.23	87.23	N	B7	B7	146	146
S116	Female	39	CCRT	3	0	0	body	Adenocarcinoma (Poorly differentiated)	Intestinal type	1	1	81.5	83.17	N	B8	B8	173	173
S117	Female	36	CTX	2	0	0	body	Signet-ring cell carcinoma	Diffuse type	1	1	83.87	83.87	N	B4	B4	79	78
S118	Male	48	CCRT	1	0	0	antrum	Signet-ring cell carcinoma	Diffuse type	1	0	68.7	68.7	N	B6	B6	125	126
S119	Male	35	CCRT	3	1	0	antrum	Adenocarcinoma (Poorly differentiated)	Intestinal type	1	1	36.8	79.5	N	B5	B5	102	102
S120	Male	48	CTX	2	0	0	body	Adenocarcinoma (Moderately differentiated)	Intestinal type	1	1	84.03	84.3	N	B9	B9	192	192
S121	Male	57	CCRT	4	0	0	antrum	Adenocarcinoma (Moderately differentiated)	Intestinal type	1	0	65.5	65.5	N	B2	B2	35	35
S122	Female	57	CCRT	1	0	0	antrum	Adenocarcinoma (Moderately differentiated)	Intestinal type	1	0	69.43	69.43	Y	B3	B4	61	87
S123	Male	59	CCRT	2	0	0	antrum	Adenocarcinoma (Moderately differentiated)	Intestinal type	1	0	69.1	69.1	N	B6	B6	126	127
S124	Male	50	CTX	3	1	1	body	Signet-ring cell carcinoma	Diffuse type	1	1	17.2	33.5	N	B10	B10	215	215
S125	Male	59	CCRT	1	0	0	body	Adenocarcinoma (Moderately differentiated)	Intestinal type	1	0	72.37	72.37	N	B10	B10	216	216
S126	Male	49	CCRT	2	0	0	body	Adenocarcinoma (Poorly differentiated)	Intestinal type	1	1	91.1	91.1	N	B7	B7	147	147
S127	Male	48	CTX	4	1	0	antrum	Signet-ring cell carcinoma	Diffuse type	1	0	24.1	65.77	N	B8	B8	174	174
S128	Female	43	CCRT	2	0	0	body	Signet-ring cell carcinoma	Diffuse type	1	1	86.33	88	N	B7	B7	148	148
S129	Male	43	CTX	2	1	1	antrum	Signet-ring cell carcinoma	Diffuse type	1	1	29.97	36.1	N	B4	B4	80	79
S130	Female	35	CTX	1	0	0	body	Undifferentiated carcinoma	Diffuse type	0	0	68.87	68.87	Y	B2	B2	36	36
S131	Female	70	CCRT	2	0	0	antrum	Adenocarcinoma (well differentiated)	Intestinal type	1	1	80.67	82.33	N	B5	B5	103	103
S132	Male	64	CTX	2	0	0	body	Adenocarcinoma (Moderately differentiated)	Intestinal type	1	1	47.53	77.63	N	B1	B1	15	15
S133	Male	48	CCRT	2	1	1	cardia	Papillary adenocarcinoma	Intestinal type	1	0	23.9	50.23	N	B10	B10	217	217
S134	Female	33	CCRT	2	0	0	fundus	Adenocarcinoma (Poorly differentiated)	Intestinal type	1	1	92.73	92.7	N	B5	B5	104	104
S135	Male	56	CTX	3	0	0	antrum	Adenocarcinoma (Poorly differentiated)	Intestinal type	1	1	80.43	80.43	N	B9	B9	193	193
S136	Male	46	CTX	2	1	1	antrum	Mucinous adenocarcinoma	Intestinal type	1	0	16.73	17	N	B3	B3	62	61
S137	Male	50	CCRT	1	0	0	antrum	Signet-ring cell carcinoma	Diffuse type	1	1	91.8	91.8	N	B4	B4	81	80
S138	Male	56	CTX	4	1	1	antrum	Adenocarcinoma (Poorly differentiated)	Intestinal type	1	1	20.1	38.53	N	B4	B4	82	81
S139	Female	42	CCRT	1	0	0	body	Signet-ring cell carcinoma	Diffuse type	0	0	68.3	68.3	N	B10	B10	218	218
S140	Male	40	CTX	3	0	0	body	Adenocarcinoma (Poorly differentiated)	Intestinal type	1	0	74.2	74.2	N	B4	B4	83	82
S141	Female	58	CTX	2	0	0	body	Papillary adenocarcinoma	Intestinal type	1	1	86.33	86.33	N	B8	B8	175	175
S142	Male	46	CTX	2	0	0	body	Signet-ring cell carcinoma	Diffuse type	1	1	88.9	88.9	N	B9	B9	194	194
S143	Male	53	CCRT	2	0	0	antrum	Papillary adenocarcinoma	Intestinal type	1	0	65.8	65.8	N	B1	B1	16	16
S144	Male	60	CTX	4	0	0	body	Adenocarcinoma (Poorly differentiated)	Intestinal type	1	1	64.53	64.5	N	B10	B10	219	219
S145	Male	60	CTX	2	0	0	cardia	Adenocarcinoma (Moderately differentiated)	Intestinal type	1	0	69	69	N	B5	B5	105	105
S146	Male	38	CCRT	2	0	0	body	Adenocarcinoma (Moderately differentiated)	Intestinal type	1	1	91.47	91.47	N	B5	B5	106	106
S147	Male	47	CTX	3	0	0	antrum	Adenocarcinoma (Poorly differentiated)	Intestinal type	1	1	75.93	75.93	N	B8	B8	176	180
S148	Female	37	CTX	3	0	0	body	Signet-ring cell carcinoma	Diffuse type	1	1	83.57	83.57	N	B7	B7	149	149
S149	Male	64	CTX	4	1	1	antrum	Adenocarcinoma (Moderately differentiated)	Intestinal type	1	1	26.8	27	Y	B6	B6	127	128
S150	Female	50	CTX	1	0	0	body	Adenocarcinoma (Poorly differentiated)	Intestinal type	0	1	80.03	80.03	N	B4	B4	84	83
S151	Female	50	CTX	2	0	0	body	Adenocarcinoma (Poorly differentiated)	Intestinal type	1	0	71.23	71.23	Y	B10	B10	220	220
S152	Male	56	CCRT	2	0	0	cardia	Adenocarcinoma (Moderately differentiated)	Intestinal type	1	0	68.97	68.97	N	B8	B8	177	176
S153	Female	48	CCRT	3	1	0	antrum	Signet-ring cell carcinoma	Diffuse type	1	0	48.7	50.03	N	B2	B2	37	37
S154	Male	62	CTX	1	0	0	body	Signet-ring cell carcinoma	Diffuse type	0	0	76.47	76.47	N	B3	B3	63	62
S155	Male	47	CCRT	3	0	0	body	Signet-ring cell carcinoma	Diffuse type	1	0	65.07	65.07	N	B6	B6	128	129
S156	Male	58	CTX	2	0	0	body	Papillary adenocarcinoma	Intestinal type	1	0	48.23	50.43	N	B1	B1	17	17
S157	Male	46	CCRT	2	0	0	pylorus	Mucinous adenocarcinoma	Intestinal type	2	1	76.33	76.33	N	B7	B7	150	150
S158	Female	45	CCRT	3	0	0	body	Adenocarcinoma (Poorly differentiated)	Intestinal type	1	1	76.83	76.83	N	B1	B1	18	18
S159	Male	57	CCRT	2	0	0	cardia	Adenocarcinoma (Poorly differentiated)	Intestinal type	1	0	74	74	N	B4	B4	85	84
S160	Female	58	CCRT	2	0	0	body	Signet-ring cell carcinoma	Diffuse type	1	1	91.53	91.53	N	B2	B2	38	38
S161	Female	54	CCRT	2	0	0	pylorus	Papillary adenocarcinoma	Intestinal type	1	0	72.87	72.87	Y	B9	B9	195	195
S162	Male	62	CTX	2	0	0	body	Adenocarcinoma (Poorly differentiated)	Intestinal type	1	0	76.5	76.5	N	B8	B8	178	181
S163	Male	40	CTX	1	0	0	body	Signet-ring cell carcinoma	Diffuse type	0	0	65.13	65.13	N	B6	B6	129	130
S164	Male	55	CTX	3	0	0	antrum	Adenocarcinoma (Moderately differentiated)	Intestinal type	1	0	74	74	N	B1	B1	19	19
S165	Female	54	CTX	1	0	0	body	Undifferentiated carcinoma	Diffuse type	0	0	68.07	68.07	N	B9	B9	196	196
S166	Female	58	CTX	3	0	0	antrum	Adenocarcinoma (Moderately differentiated)	Intestinal type	1	0	65.23	65.23	N	B5	B5	107	107
S167	Female	36	CTX	1	0	0	antrum	Signet-ring cell carcinoma	Diffuse type	0	0	65.8	65.8	N	B7	B7	151	151
S168	Male	55	CCRT	1	0	0	antrum	Adenocarcinoma (Moderately differentiated)	Intestinal type	1	0	65.1	65.1	N	B5	B5	108	108
S169	Male	40	CCRT	4	1	0	body	Adenocarcinoma (Moderately differentiated)	Intestinal type	1	0	30.73	68.4	N	B5	B5	109	109
S170	Male	37	CTX	1	0	0	antrum	Signet-ring cell carcinoma	Diffuse type	1	0	48.77	78.57	N	B4	B4	86	85
S171	Male	62	CTX	3	0	0	body	Adenocarcinoma (Poorly differentiated)	Intestinal type	1	0	79.77	79.77	N	B7	B7	152	152
S172	Male	49	CCRT	3	0	0	body	Signet-ring cell carcinoma	Diffuse type	1	0	65.13	65.13	N	B10	B10	221	221
S173	Female	38	CCRT	2	0	0	antrum	Signet-ring cell carcinoma	Diffuse type	1	1	102.37	102	N	B10	B10	222	222
S174	Female	35	CTX	2	0	0	body	Adenocarcinoma (Poorly differentiated)	Intestinal type	1	1	100.9	100.9	N	B4	B4	87	86
S175	Male	60	CTX	4	1	1	body	Adenocarcinoma (Poorly differentiated)	Intestinal type	1	0	11.03	21.9	N	B7	B7	153	153
S176	Male	56	CTX	2	0	0	body	Signet-ring cell carcinoma	Diffuse type	1	0	67.6	67.6	N	B6	B6	130	131
S177	Male	50	CCRT	3	0	0	body	Signet-ring cell carcinoma	Diffuse type	1	0	70.57	70.57	Y	B6	B6	131	132
S178	Male	52	CTX	1	0	0	antrum	Adenocarcinoma (Poorly differentiated)	Intestinal type	0	0	35.97	40.27	N	B1	B1	20	20
S179	Male	52	CTX	1	0	0	antrum	Adenocarcinoma (Poorly differentiated)	Intestinal type	0	1	36.07	39.87	N	B10	B10	223	223
S180	Male	52	CCRT	2	0	0	body	Signet-ring cell carcinoma	Diffuse type	1	1	85.93	87.6	N	B6	B6	132	133
S181	Female	45	CTX	1	0	0	body	Signet-ring cell carcinoma	Diffuse type	0	1	82.07	82.07	N	B2	B2	39	39
S182	Female	29	CTX	2	0	0	body	Adenocarcinoma (Poorly differentiated)	Intestinal type	1	1	81.53	81.53	N	B9	B9	197	197
S183	Female	47	CCRT	1	0	0	body	Adenocarcinoma (Poorly differentiated)	Intestinal type	1	1	68.07	68.07	N	B1	B1	21	21
S184	Male	48	CTX	3	1	1	antrum	Adenocarcinoma (Poorly differentiated)	Intestinal type	1	0	50.77	55.9	N	B7	B7	154	154
S185	Male	36	CCRT	3	0	0	body	Adenocarcinoma (Poorly differentiated)	Intestinal type	1	0	67.8	66.8	N	B9	B9	198	198
S186	Male	53	CTX	1	0	0	body	Signet-ring cell carcinoma	Diffuse type	0	1	94	94	N	B7	B7	155	155
S187	Male	47	CCRT	2	0	0	body	Adenocarcinoma (Poorly differentiated)	Intestinal type	1	0	103.93	102.27	N	B9	B9	199	199
S188	Female	41	CCRT	2	0	0	antrum	Adenocarcinoma (Poorly differentiated)	Intestinal type	1	1	96.6	94.93	N	B5	B5	110	110
S189	Male	49	CCRT	4	1	1	antrum	Signet-ring cell carcinoma	Diffuse type	1	1	44.4	58.8	Y	B5	B5	111	111
S190	Male	44	CTX	3	0	0	body	Adenocarcinoma (Poorly differentiated)	Intestinal type	1	1	93.77	93.77	N	B5	B5	112	112
S191	Male	51	CCRT	2	0	0	body	Undifferentiated carcinoma	Diffuse type	1	1	67.5	67.5	N	B2	B2	40	40
S192	Male	40	CTX	3	1	1	body	Signet-ring cell carcinoma	Diffuse type	1	0	14.27	26.63	N	B8	B8	179	177
S193	Male	56	CCRT	3	0	0	body	Adenocarcinoma (Moderately differentiated)	Intestinal type	1	1	104	102.33	N	B4	B4	88	88
S194	Female	37	CCRT	2	0	0	body	Adenocarcinoma (Moderately differentiated)	Intestinal type	1	1	101.87	100.2	N	B3	B3	64	63
S195	Female	56	CCRT	3	1	1	body	Adenocarcinoma (Poorly differentiated)	Intestinal type	1	0	31.63	39	N	B10	B10	224	224
S196	Male	67	CTX	4	0	0	antrum	Mucinous adenocarcinoma	Intestinal type	1	0	83.87	83.87	N	B1	B1	22	22
S197	Male	46	CCRT	3	0	0	body	Mucinous adenocarcinoma	Intestinal type	1	1	95.37	95.37	N	B4	B4	89	89
S198	Male	65	CTX	1	0	0	antrum	Adenocarcinoma (Moderately differentiated)	Intestinal type	0	1	92.57	92.57	N	B9	B9	200	200
S199	Male	41	CTX	1	1	1	body	Signet-ring cell carcinoma	Diffuse type	0	1	52.93	63.3	N	B2	B2	41	41
S200	Female	37	CTX	4	0	0	body	Signet-ring cell carcinoma	Diffuse type	-	-	153	-	N	B6	B6	133	134
S201	Male	46	CCRT	1	0	0	antrum	Adenocarcinoma (Poorly differentiated)	Intestinal type	0	0	67.37	67.37	N	B3	B3	65	64
S202	Male	60	CCRT	2	0	0	body	Adenocarcinoma (Moderately differentiated)	Intestinal type	1	1	101	99.33	N	B4	B4	90	90
S203	Female	54	CCRT	1	0	0	antrum	Adenocarcinoma (Poorly differentiated)	Intestinal type	1	0	72.83	72.83	N	B8	B8	180	178
S204	Male	48	CCRT	1	0	0	body	Adenocarcinoma (Moderately differentiated)	Intestinal type	0	1	94.07	94.07	N	B6	B6	134	135
S205	Male	61	CCRT	1	0	0	antrum	Adenocarcinoma (Poorly differentiated)	Intestinal type	0	1	75.17	75.17	N	B7	B7	156	156
S206	Male	41	CCRT	3	0	0	body	Signet-ring cell carcinoma	Diffuse type	1	0	79.33	81	Y	B9	B9	201	201
S207	Male	44	CCRT	4	0	0	antrum	Signet-ring cell carcinoma	Diffuse type	1	1	42.23	49.03	Y	B7	B7	157	157
S208	Male	59	CTX	1	1	1	antrum	Adenocarcinoma (Poorly differentiated)	Intestinal type	1	1	42.43	45.57	N	B10	B10	225	225
S209	Male	70	CTX	3	0	0	body	Adenocarcinoma (Moderately differentiated)	Intestinal type	1	1	57.83	65.7	N	B7	B7	158	158
S210	Male	35	CCRT	2	0	0	body	Signet-ring cell carcinoma	Diffuse type	1	1	93.4	93.4	N	B1	B1	23	23
S211	Male	47	CTX	2	0	0	antrum	Adenocarcinoma (Poorly differentiated)	Intestinal type	1	0	104.07	104.07	N	B4	B4	91	91
S212	Male	58	CCRT	3	0	0	body	Adenocarcinoma (well differentiated)	Intestinal type	1	1	99.97	98.3	N	B2	B2	42	42
S213	Male	49	CCRT	3	0	0	body	Signet-ring cell carcinoma	Diffuse type	1	1	93.83	93.83	N	B10	B10	226	226
S214	Male	60	CCRT	4	0	0	antrum	Adenocarcinoma (Moderately differentiated)	Intestinal type	1	1	101.3	99.63	N	B8	B8	181	179
S215	Female	56	CTX	2	0	0	body	Adenocarcinoma (Poorly differentiated)	Intestinal type	1	1	97.9	97.9	N	B2	B2	43	43
S216	Male	68	CCRT	1	0	0	body	Adenocarcinoma (Poorly differentiated)	Intestinal type	1	1	80.7	82.37	N	B9	B9	202	202
S217	Male	40	CCRT	3	0	0	antrum	Signet-ring cell carcinoma	Diffuse type	1	0	79.97	81.63	N	B10	B10	227	227
S218	Male	55	CCRT	3	0	0	antrum	Adenocarcinoma (Poorly differentiated)	Intestinal type	1	0	66.17	66.17	Y	B7	B7	159	159
S219	Female	63	CCRT	2	0	0	body	Signet-ring cell carcinoma	Diffuse type	1	0	63.7	63.7	N	B9	B9	203	203
S220	Male	46	CTX	2	0	0	antrum	Adenocarcinoma (Moderately differentiated)	Intestinal type	1	0	65.23	65.23	N	B6	B6	135	136
S221	Male	61	CCRT	3	0	0	angle	Adenocarcinoma (Moderately differentiated)	Intestinal type	1	1	102.2	100.53	N	B2	B2	44	44
S222	Male	44	CTX	3	0	0	antrum	Adenocarcinoma (Poorly differentiated)	Intestinal type	1	0	103.5	103.5	N	B3	B3	66	65
S223	Female	60	CTX	3	1	1	body	Adenocarcinoma (Poorly differentiated)	Intestinal type	1	0	61.07	64.13	N	B3	B3	67	66
S224	Female	46	CTX	1	0	1	body	Signet-ring cell carcinoma	Diffuse type	1	0	64.63	64.63	N	B2	B2	45	45
S225	Male	55	CTX	3	1	1	antrum	Adenocarcinoma (Poorly differentiated)	Intestinal type	1	1	38.27	53.73	N	B3	B3	68	67
S226	Female	44	CTX	3	0	0	body	Adenocarcinoma (Poorly differentiated)	Intestinal type	1	1	97.97	97.97	N	B6	B5	136	113
S227	Male	63	CCRT	3	0	0	body	Signet-ring cell carcinoma	Diffuse type	1	0	105.33	103.67	N	B9	B9	204	204
