# Supplementary material for: SEPROGADIC – serum protein-based gastric cancer prediction model for prognosis and selection of proper adjuvant therapy
Source: Sci Rep. 2018 Nov 15;8:16892. doi: 10.1038/s41598-018-34858-x (PMC6237900; doi:10.1038/s41598-018-34858-x)
Supplement: Supplementary file 4 — Supplementary Table S3 [file 41598_2018_34858_MOESM4_ESM.xlsx]

## Sheet: All
Supplementary Table S3. CVs of raw peak areas of detected peptides in 20 triple-replicated measured samples
Panels	Transitions	Genes	Peptides	S11	S95	S12	S130	S4	S72	S98	S122	S70	S189	S149	S177	S207	S218	S29	S94	S161	S206	S35	S151	MaxCV	MedianCV	# of samples above 25% of CV	Representative peptide	GC biomarker candidates	Normalization Proteins	Spiking peptides	Ionization factors
ND	AACT.ADLSGITGAR.1y7	AACT	ADLSGITGAR	8.6756	3.92937	6.63095	10.8998	7.88858	2.9315	6.58823	3.29636	3.47153	9.0936	7.74891	12.5893	8.69649	5.21015	5.62681	14.2345	12.6042	4.16825	7.29109	2.92309	14.2345	6.96102	0	1	1	0	0	1.38339
ND	AACT.EQLSLLDR.1y5	AACT	EQLSLLDR	3.34079	5.05797	4.35523	5.78291	11.1493	2.1093	12.1713	5.86078	8.66506	19.7366	3.14583	34.7353	4.22406	5.82043	10.1798	17.3039	7.68492	6.59888	6.37049	1.79446	34.7353	6.11563	1	0	1	0	0	1.87429
ND	AGT.ALQDQLVLVAAK.1y9	AGT	ALQDQLVLVAAK	4.17557	4.77137	2.22183	3.42611	9.52847	7.53644	5.53	10.601	5.79562	29.734	2.05794	7.37214	1.14263	1.91367	2.31288	10.3922	1.73638	3.25748	4.31965	2.98246	29.734	4.24761	1	0	0	1	0	1.0021
ND	AHSG.FSVVYAK.1y3	AHSG	FSVVYAK	5.33105	3.01209	3.8385	17.5053	3.95898	10.0476	5.80545	25.3952	3.5901	13.8053	6.06944	29.1127	5.57944	4.38343	7.4241	23.4191	12.0442	15.7806	7.69701	7.09045	29.1127	7.25727	2	0	0	1	0	1.54412
ND	AMBP.ETLLQDFR.1y4	AMBP	ETLLQDFR	3.25509	3.56849	1.58383	7.24177	10.8488	5.39079	12.6329	11.9758	9.98631	1.27089	1.05658	18.9981	3.92061	2.74916	6.5374	8.6187	6.98055	2.29665	3.31991	1.79601	18.9981	4.6557	0	0	1	0	0	1.64007
ND	AMBP.TVAACNLPIVR.1y4	AMBP	TVAACNLPIVR	7.84293	5.05837	2.46669	1.45673	10.1716	4.36677	12.9297	5.93179	12.3291	13.5414	1.39125	2.45106	4.48097	2.53316	2.3874	8.67566	4.26734	1.59554	3.22709	6.83802	13.5414	4.42387	0	1	1	0	0	1.19545
ND	APOA2.EQLTPLIK.1y5	APOA2	EQLTPLIK	2.28174	5.08994	3.87545	9.17703	14.0555	11.6721	9.95585	3.00119	5.49177	15.6712	8.4493	1.6809	7.23794	2.15064	8.2602	8.23138	7.30492	8.59362	6.5219	3.90312	15.6712	7.27143	0	1	1	0	0	1.25081
ND	APOA2.SPELQAEAK.2y8	APOA2	SPELQAEAK	52.0563	50.0825	94.2801	104.946	14.5311	53.8966	29.4805	20.4727	12.1103	29.1612	21.5189	54.92	3.51533	42.7995	3.10016	46.6701	21.7855	18.9197	10.8616	2.05829	104.946	25.4734	10	0	1	0	0	NA
ND	APOA4.LGEVNTYAGDLQK.1y9	APOA4	LGEVNTYAGDLQK	6.05148	3.50309	3.0678	2.20618	6.44314	2.86241	3.8954	3.28526	11.2038	17.5674	5.92807	14.2796	0.401124	3.93267	4.26197	6.13468	8.31251	2.72704	2.7709	1.75909	17.5674	3.91404	0	0	0	1	0	0.89296
ND	APOB.FPEVDVLTK.2y8	APOB	FPEVDVLTK	3.84473	4.54979	1.0591	7.70215	9.3651	6.82771	12.2649	8.33598	10.7995	22.4758	1.94812	28.1379	3.57621	3.00906	4.88174	13.926	3.6687	2.14157	1.60887	6.26406	28.1379	5.5729	1	0	0	1	0	1.61295
ND	APOC1.EFGNTLEDK.1y7	APOC1	EFGNTLEDK	8.91803	4.10595	3.38379	1.16818	6.33821	1.10774	3.33176	7.84819	6.18859	34.425	1.56387	7.89501	1.36724	3.66106	4.50998	12.305	2.24688	3.23946	5.11727	3.54085	34.425	3.88351	1	1	1	0	0	1.09231
ND	APOC1.EWFSETFQK.1y6	APOC1	EWFSETFQK	5.25817	2.91698	1.70701	1.49019	9.55045	5.44688	6.25249	5.81248	8.00748	39.0887	2.09625	5.90945	0.693745	2.13049	1.6475	10.7195	0.603124	2.82902	5.5836	2.92034	39.0887	4.08926	1	0	1	0	0	1.17226
ND	APOE.LGPLVEQGR.2y7	APOE	LGPLVEQGR	2.96613	3.77423	4.03634	5.53901	9.54952	4.17771	5.81751	4.66387	6.10061	25.59	1.52184	11.7866	4.61085	1.06513	6.55499	17.9189	2.2195	6.44361	2.45393	2.51159	25.59	4.63736	1	1	1	0	0	1.00311
ND	APOH.ATVVYQGER.1y5	APOH	ATVVYQGER	5.66292	4.18676	4.71061	5.77032	101.055	3.37471	2.93856	65.6277	1.78437	10.7728	0.535176	10.3273	6.07467	7.30147	2.62139	77.3689	69.7275	68.9428	41.0306	4.27131	101.055	5.9225	6	0	1	0	0	NA
ND	AZGP1.AGEVQEPELR.1y5	AZGP1	AGEVQEPELR	2.68228	4.80203	4.40085	5.39466	10.2621	9.31218	3.6496	9.35689	7.4142	9.73827	6.2354	3.20542	9.00743	2.10556	3.38353	11.8496	2.9715	11.1525	7.12985	4.3141	11.8496	5.81503	0	0	0	1	0	1.14805
ND	BGAL_ECOLI.FNDDFSR.1y5	BGAL_ECOLI	FNDDFSR	4.41659	5.66479	5.65552	8.26724	10.0512	6.22223	9.6348	22.1638	8.31447	7.43995	41.3529	13.5568	8.00046	7.02848	7.83083	13.0926	7.30628	4.59397	4.11916	2.52774	41.3529	7.63539	1	0	0	0	1	1.25949
ND	BGAL_ECOLI.GDFQFNISR.1y5	BGAL_ECOLI	GDFQFNISR	5.53711	4.99146	2.97057	2.32399	8.79743	3.55481	9.97151	15.4716	12.0182	33.7253	4.0931	13.2276	3.10161	3.97133	2.25724	7.71952	6.54677	4.02282	3.28976	8.03791	33.7253	5.26428	1	0	0	0	1	1.454
ND	BGAL_ECOLI.IDPNAWVER.2y7	BGAL_ECOLI	IDPNAWVER	5.96041	6.3299	2.30108	4.81613	13.2604	5.37337	9.44324	15.9841	5.26295	3.07279	6.76382	22.8068	6.253	2.08982	5.84132	13.996	9.59097	7.397	4.32841	4.87103	22.8068	6.10671	0	0	0	0	1	1.36047
ND	C1QA.SLGFCDTTNK.1y8	C1QA	SLGFCDTTNK	3.00942	2.81629	8.27266	5.4423	7.05608	1.34689	8.10875	15.0785	5.59777	21.9729	28.3245	29.0454	36.4868	24.6095	30.4685	11.1892	4.78724	24.7246	3.11405	3.36319	36.4868	8.1907	4	0	1	0	0	NA
ND	C1QB.IAFSATR.1y5	C1QB	IAFSATR	9.89449	10.7213	2.26417	4.4889	9.53277	2.4306	0.594353	6.05097	13.5863	3.68556	6.87165	7.19379	6.11114	5.1662	9.283	14.6083	10.8082	2.0009	8.82861	3.08701	14.6083	6.49139	0	1	1	0	0	1.40998
ND	C1QB.LEQGENVFLQATDK.1y6	C1QB	LEQGENVFLQATDK	3.49212	3.207	1.90326	1.84286	4.92225	1.67285	9.80174	7.6837	4.39966	2.42342	3.20636	13.4835	1.20607	2.35424	0.599753	7.27128	7.42057	1.68782	2.31844	2.41701	13.4835	2.81489	0	0	1	0	0	1.09676
ND	C1QC.FNAVLTNPQGDYDTSTGK.1b3	C1QC	FNAVLTNPQGDYDTSTGK	4.19794	5.53495	4.34493	2.20337	4.25414	3.58328	1.12468	2.78202	9.90475	3.47012	0.976932	16.2549	2.03988	3.74009	6.20055	8.52274	1.55239	2.69193	2.80481	2.24322	16.2549	3.5267	0	1	1	0	0	1.1107
ND	C4B.VGDTLNLNLR.1y5	C4B	VGDTLNLNLR	1.92986	1.60366	2.48204	4.44831	10.2574	5.58424	12.9039	4.50319	4.65845	12.8947	2.32606	13.9721	2.15119	4.61109	10.1632	14.6485	7.5803	1.91936	3.05247	1.84019	14.6485	4.55714	0	0	0	1	0	1.14791
ND	CFAB.ALFVSEEEK.1y7	CFAB	ALFVSEEEK	2.32158	6.095	1.5581	2.82353	6.6717	2.53777	5.49271	2.86853	8.35354	12.0898	6.73323	17.6563	1.85348	2.44413	0.537284	19.7658	5.3966	7.09059	4.35578	2.39285	19.7658	4.87619	0	0	1	0	0	1.56108
ND	CFAB.EELLPAQDIK.1y6	CFAB	EELLPAQDIK	5.635	7.96477	6.60032	2.49822	18.8331	6.2422	8.28931	20.4024	12.4619	4.62171	8.14539	8.17923	6.29624	2.50807	5.4803	7.8431	20.9562	10.9785	3.37715	5.07633	20.9562	7.22171	0	1	1	0	0	1.25949
ND	CFH.SPDVINGSPISQK.1b4	CFH	SPDVINGSPISQK	7.0947	3.14322	5.46386	1.46497	6.79075	1.66689	5.56894	4.68569	9.52695	1.49128	1.00343	23.9192	3.04595	1.51418	0.292488	11.0347	4.76881	4.56062	3.34988	1.41978	23.9192	3.95525	0	0	0	1	0	1.06089
ND	CLU.ELDESLQVAER.1y3	CLU	ELDESLQVAER	4.79169	8.75946	3.03587	6.42988	8.51069	4.7187	4.35038	4.36722	6.93031	22.3537	2.14238	8.84425	5.28079	2.38969	2.42108	9.39862	11.9126	4.79552	3.13029	1.05585	22.3537	4.79361	0	0	0	1	0	0.945353
ND	CO5.GIYGTISR.1y6	CO5	GIYGTISR	8.79496	8.15097	4.50733	4.63532	8.29826	4.42186	8.19818	5.50429	6.66606	15.937	1.68119	12.1658	6.95856	3.34003	19.1571	17.8856	4.32854	2.89825	2.86855	1.62802	19.1571	6.08518	0	1	1	0	0	1.39107
ND	CO5.TDAPDLPEENQAR.1y7	CO5	TDAPDLPEENQAR	2.0934	2.83032	2.26711	0.479461	4.98676	0.442336	4.88697	8.06149	4.82603	12.6643	1.96079	13.9369	2.0165	1.57357	4.77679	11.9531	2.59756	1.04862	0.0648136	1.44231	13.9369	2.43233	0	0	1	0	0	1.00374
ND	CO7.VLFYVDSEK.1y7	CO7	VLFYVDSEK	0.905671	6.87116	3.67849	2.69352	7.87202	2.5804	10.0071	6.45242	7.99013	16.8798	3.14098	30.4198	4.79061	5.46206	4.85504	13.2537	5.93212	2.16888	5.21854	6.93707	30.4198	5.69709	1	1	1	0	0	1.29601
ND	CO9.LSPIYNLVPVK.2y9	CO9	LSPIYNLVPVK	2.60291	2.33212	1.23052	2.71486	8.99946	3.96447	7.06238	5.15605	8.41939	29.3635	1.32085	23.8227	4.12342	6.68373	5.42557	25.1258	7.41042	7.12284	4.23958	6.79091	29.3635	6.05465	2	1	1	0	0	1.74184
ND	CP.EYTDASFTNR.1y5	CP	EYTDASFTNR	3.98481	4.639	2.24428	2.2505	5.85577	2.58704	4.56759	5.81744	6.4791	18.2561	1.69508	10.0123	3.96868	8.09691	5.19599	14.9553	5.05168	2.63638	3.26911	2.1439	18.2561	4.60329	0	0	0	1	0	0.93066
ND	FBLN1.ITYYHLSFPTNIQAPAVVFR.1y6	FBLN1	ITYYHLSFPTNIQAPAVVFR	3.4731	2.37478	1.62402	1.67127	6.93699	1.47165	3.88398	3.66516	7.05618	11.7887	5.04219	12.8492	5.16268	3.46945	0.765297	6.5115	2.18375	0.289601	3.7042	5.60912	12.8492	3.68468	0	0	1	0	0	1.15172
ND	FBLN1.TGYYFDGISR.1y6	FBLN1	TGYYFDGISR	2.8678	4.65087	5.98888	3.75622	6.58898	4.48612	7.35019	5.86879	11.0364	10.0249	1.81428	4.76432	6.16163	5.0821	3.53335	14.8531	2.42581	0.998955	8.80566	5.50691	14.8531	5.29451	0	1	1	0	0	1.06466
ND	FINC.STTPDITGYR.1y7	FINC	STTPDITGYR	7.51137	3.50279	2.7482	2.95231	5.75902	1.19041	3.33101	4.6014	7.64096	5.14339	1.51295	4.74455	5.70207	3.35217	3.24223	11.6339	5.04509	4.0585	1.46728	1.16477	11.6339	3.78064	0	1	1	0	0	1.02003
ND	FINC.SYTITGLQPGTDYK.1y6	FINC	SYTITGLQPGTDYK	2.94036	3.54819	2.99045	0.635103	7.59259	1.4114	4.30501	4.98336	3.70829	3.34202	5.17814	15.678	1.65221	1.08611	0.861587	6.20961	1.50423	2.29267	8.1587	2.30224	15.678	3.16623	0	0	1	0	0	1.1967
ND	HBA1.TYFPHFDLSHGSAQVK.2y13	HBA1	TYFPHFDLSHGSAQVK	4.16864	3.55422	2.33813	2.46793	7.93498	5.57607	7.95993	9.04914	11.2758	49.8386	7.02648	6.87303	2.64009	5.4979	0.668675	6.37621	5.7914	2.86625	2.56261	0.66322	49.8386	5.53698	1	0	1	0	0	1.08935
ND	HBA1.VGAHAGEYGAEALER.1y4	HBA1	VGAHAGEYGAEALER	25.3998	7.94831	12.2556	1.7019	6.02265	2.17921	2.91375	11.8624	3.79584	40.3652	3.06472	10.5827	3.34141	2.88082	7.62947	12.79	1.40068	0.611937	4.93083	1.51476	40.3652	4.36333	2	1	1	0	0	1.20118
ND	HPX.NFPSPVDAAFR.1y9	HPX	NFPSPVDAAFR	3.38489	3.01039	0.562664	2.88102	9.98187	6.09213	6.79023	2.43222	4.99639	21.2601	0.40198	3.8018	0.714094	1.8349	1.392	9.66786	1.05769	0.929402	2.48826	2.05686	21.2601	2.68464	0	1	1	0	0	0.971265
ND	HRG.DGYLFQLLR.1y5	HRG	DGYLFQLLR	4.28295	6.02298	1.71399	10.9622	16.4833	8.63145	15.5091	6.72486	7.39101	36.5934	4.39029	17.3108	10.1828	4.18472	3.38536	13.7306	26.65	2.43349	9.34013	15.2923	36.5934	8.98579	2	0	0	1	0	2.29152
ND	IBP3.YGQPLPGYTTK.1y8	IBP3	YGQPLPGYTTK	6.19016	1.77389	6.76671	8.60424	12.9688	3.05735	11.3857	8.59839	8.34223	7.57112	2.79868	2.43304	2.90316	16.6977	6.02048	25.7534	5.90634	6.16379	7.12393	4.18018	25.7534	6.47844	1	1	1	0	0	1.34982
ND	IGJ.IIVPLNNR.1y5	IGJ	IIVPLNNR	2.0882	3.32496	1.68518	3.80373	12.9745	2.56685	11.3316	4.7417	6.91171	21.8512	2.07804	16.5188	5.92347	2.20561	2.83237	12.6785	6.68771	3.84185	0.84929	2.66937	21.8512	3.82279	0	0	1	0	0	1.31619
ND	IGJ.SSEDPNEDIVER.1y8	IGJ	SSEDPNEDIVER	2.81112	3.13616	2.92604	1.5315	6.74691	3.02568	1.63285	11.9691	2.30669	23.9938	14.3483	8.13938	1.35934	5.41149	6.35969	11.2695	1.44867	3.74788	3.27701	3.73848	23.9938	3.50774	0	1	1	0	0	0.956162
ND	ITIH1.AAISGENAGLVR.1y9	ITIH1	AAISGENAGLVR	3.00584	5.66514	3.20438	3.48953	4.05534	2.44383	5.71131	7.11398	6.7619	8.38944	0.879324	6.61467	9.65338	3.62509	0.625455	15.1908	2.81216	2.30973	3.07705	0.293633	15.1908	3.55731	0	0	0	1	0	1.00003
ND	KNG1.TVGSDTFYSFK.1y9	KNG1	TVGSDTFYSFK	4.17036	1.94661	1.36136	4.52281	2.85062	3.16597	9.73682	6.92425	8.82547	10.2298	2.14731	8.68542	1.7121	6.18611	1.56765	11.4409	6.60852	3.15885	5.17808	4.33342	11.4409	4.42812	0	0	0	1	0	0.952811
ND	LRG1.VAAGAFQGLR.1y8	LRG1	VAAGAFQGLR	4.00838	5.61973	2.93045	4.29734	7.43704	6.69159	19.2999	5.90926	5.89803	28.2602	4.88753	16.0087	2.57913	5.58588	3.14995	9.37722	18.6683	0.790121	2.10266	3.61543	28.2602	5.6028	1	0	0	1	0	1.2327
ND	PEDF.SSFVAPLEK.1y5	PEDF	SSFVAPLEK	58.4595	32.9511	6.81908	7.48799	4.57529	3.48347	37.9304	41.9407	43.4125	18.318	11.0032	12.8711	12.7996	8.55893	40.3685	28.2904	51.1403	29.5199	2.83921	5.54034	58.4595	15.5946	9	0	1	0	0	NA
ND	PROS.NNLELSTPLK.1y3	PROS	NNLELSTPLK	12.5434	11.4847	8.66918	11.3131	21.8817	7.22031	13.9247	3.43887	24.7491	23.6594	28.6295	10.3328	6.71264	4.75051	1.66676	18.6386	11.21	6.9143	3.45891	8.29983	28.6295	10.7714	1	1	1	0	0	1.8392
ND	SEPP1.LPTDSELAPR.2y9	SEPP1	LPTDSELAPR	5.62084	4.4849	1.14498	4.36074	7.25993	5.56239	9.89121	11.8638	9.01593	9.86811	0.44074	14.7437	4.22255	3.46291	1.36981	14.5463	10.8183	8.08851	10.7415	5.87871	14.7437	6.56932	0	0	0	1	0	1.43531
ND	SERPINF2.FDPSLTQR.2y6	SERPINF2	FDPSLTQR	5.19431	5.28302	1.33243	5.90987	4.50394	4.56084	7.43489	7.78815	6.95861	22.2026	0.976104	18.8567	1.99813	1.13298	1.39115	12.843	6.35506	3.6466	3.16946	5.3232	22.2026	5.23866	0	0	0	1	0	1.35695
ND	THRB.ETWTANVGK.1y6	THRB	ETWTANVGK	10.9636	5.04028	39.176	3.54424	6.76008	0.895778	3.42362	5.14213	35.6972	26.0153	53.6234	6.40836	18.6999	11.9936	1.0579	13.789	2.70711	0.244105	5.83119	4.59948	53.6234	6.11978	4	1	1	0	0	1.12816
ND	VTDB.VLEPTLK.1y5	VTDB	VLEPTLK	0.859288	12.6534	1.87144	3.54523	6.57091	4.55496	5.45469	7.85195	3.228	19.7646	1.47254	12.9097	7.51983	2.81143	1.95236	19.3856	3.8867	2.76715	2.5669	4.27715	19.7646	4.08193	0	1	1	0	0	1.11604
ND	VTDB.VLEPTLK.1y5	VTDB	VLEPTLK	12.6534	0.859288	7.85195	6.57091	4.55496	19.7646	3.228	5.45469	1.47254	12.9097	2.81143	7.51983	19.3856	1.95236	2.76715	3.8867	4.27715	2.5669	1.87144	3.54523	19.7646	4.08193	0	1	1	0	0	1.11604
MD	AGT.ALQDQLVLVAAK.1y9	AGT	ALQDQLVLVAAK	3.18396	1.30942	3.89157	7.13643	10.8569	5.42691	9.3033	4.39216	5.21201	2.39746	2.85272	6.27131	6.78148	12.5057	7.83226	17.4042	8.0823	7.01681	9.0314	3.37127	17.4042	6.52639	0	0	0	1	0	1.88122
MD	AHSG.FSVVYAK.1y3	AHSG	FSVVYAK	1.36553	2.53812	2.329	3.11151	5.92251	3.67815	1.63879	2.9194	3.67069	3.56976	11.9099	6.67689	7.60311	6.29471	5.75512	13.768	3.97341	10.2957	21.7136	7.32851	21.7136	4.86427	0	0	0	1	0	0.662153
MD	ALDOB.ETTIQGLDGLSER.1y8	ALDOB	ETTIQGLDGLSER	6.59582	1.55237	3.19062	5.50443	18.3451	11.5442	6.65424	18.986	3.47881	9.26974	8.98284	17.0067	6.77372	0.44367	12.4279	33.7141	11.5382	7.83422	17.3137	8.27701	33.7141	8.62993	1	1	1	0	0	1.49417
MD	AMPN.EATDVIIIHSK.1y5	AMPN	EATDVIIIHSK	7.4863	9.00503	9.86708	5.03235	2.66499	2.44141	3.98782	21.0648	10.6635	5.64326	15.9904	8.99374	22.8499	6.58909	4.81254	20.3853	11.6976	15.9658	24.3646	12.7784	24.3646	9.43606	0	1	1	0	0	2.00338
MD	AMPN.ENSLLFDPLSSSSSNK.1y9	AMPN	ENSLLFDPLSSSSSNK	8.38924	3.53029	4.80718	2.28357	14.0055	4.75358	3.39326	18.5534	5.79508	5.92355	3.15613	6.02093	18.6512	12.0643	16.2343	33.905	20.3218	10.8729	9.72287	4.61018	33.905	7.20508	1	0	1	0	0	1.4819
MD	AOC3.EALAIVFFGR.1y5	AOC3	EALAIVFFGR	12.3859	11.2557	9.79322	13.2612	13.5181	22.6163	5.28595	39.8508	12.6043	16.7156	1.65767	8.44487	34.638	13.1736	34.0532	15.079	12.2847	14.9028	6.82943	11.1613	39.8508	12.8889	3	0	1	0	0	1.20015
MD	APOA.GSFSTTVTGR.1y7	APOA	GSFSTTVTGR	2.96469	8.74569	1.77949	4.62638	1.74425	6.8771	8.57509	20.9084	2.2813	2.6974	6.85291	5.1693	23.3489	20.0137	6.46555	14.2903	5.96272	0.971676	3.85781	13.5459	23.3489	6.21413	0	1	1	0	0	1.47507
MD	APOA4.LGEVNTYAGDLQK.1y6	APOA4	LGEVNTYAGDLQK	3.16073	0.390401	0.641317	1.34542	8.97229	2.77706	3.06243	8.32476	1.11747	5.20612	2.91599	3.77838	10.0256	4.23745	3.11865	20.7993	19.2357	10.1049	10.959	4.32057	20.7993	4.00792	0	0	0	1	0	1.05004
MD	APOB.FPEVDVLTK.2y8	APOB	FPEVDVLTK	0.713889	3.01827	1.39167	5.01144	7.24164	1.02941	2.46477	11.4732	6.30402	5.97698	12.4476	8.46601	16.6414	13.2848	8.97563	6.19794	10.8865	4.56423	10.5658	4.79887	16.6414	6.25098	0	0	0	1	0	1.98211
MD	APOH.ATVVYQGER.1y5	APOH	ATVVYQGER	7.55818	17.1504	6.5526	6.36026	12.3615	3.78549	17.2182	59.9833	8.25354	31.7928	71.7029	20.5121	0.430928	47.6263	5.43092	18.8325	19.8998	6.47852	10.0125	93.9887	93.9887	14.756	5	0	1	0	0	NA
MD	ATS13.FDLELPDGNR.1y5	ATS13	FDLELPDGNR	2.11933	2.59804	3.28474	7.30431	9.37697	11.9157	3.48723	21.7149	13.2271	9.57695	3.90323	17.9602	13.5244	17.6458	14.8865	10.0996	14.8661	18.3841	12.8765	8.41267	21.7149	11.0077	0	1	1	0	0	1.77649
MD	ATS13.SLVELTPIAAVHGR.2y11	ATS13	SLVELTPIAAVHGR	5.63409	3.91432	8.14636	15.3302	3.04088	15.3153	20.8793	13.4182	13.3343	2.88694	13.0517	14.7053	8.98416	21.3192	9.26114	6.64279	9.62677	5.96334	12.2057	14.3614	21.3192	10.9163	0	0	1	0	0	1.9359
MD	AZGP1.AGEVQEPELR.1y4	AZGP1	AGEVQEPELR	1.65669	4.90874	1.68568	2.61707	0.631293	0.80455	5.49821	5.48477	3.48116	5.39402	5.14207	2.54917	10.9696	10.8295	3.72451	7.24917	3.96724	2.94484	7.80273	5.20095	10.9696	4.43799	0	0	0	1	0	0.539727
MD	BGAL_ECOLI.FNDDFSR.1y5	BGAL_ECOLI	FNDDFSR	5.11307	6.02093	15.6829	10.5328	6.96756	5.83177	6.27419	5.94572	12.5665	2.14172	5.2736	8.49144	64.1157	3.71006	6.82064	5.43254	7.91509	11.7169	23.3841	15.8787	64.1157	6.8941	1	0	0	0	1	1.28293
MD	BGAL_ECOLI.IDPNAWVER.2y7	BGAL_ECOLI	IDPNAWVER	0.787921	6.77428	5.97235	9.57007	9.75464	11.2202	10.0629	32.3889	4.36364	2.88475	9.46337	5.7617	13.4376	9.20434	15.8173	26.3065	6.41661	4.69428	23.483	10.7587	32.3889	9.51672	2	0	0	0	1	1.30254
MD	BGAL_ECOLI.LQGGFVWDWVDQSLIK.1y6	BGAL_ECOLI	LQGGFVWDWVDQSLIK	14.8951	11.0079	8.39	2.32569	10.7025	39.7666	12.0912	30.6239	2.44605	23.0942	15.3151	11.8624	12.8179	11.9293	11.774	108.644	37.3678	16.5074	9.37845	5.46642	108.644	12.0103	4	0	0	0	1	1.3656
MD	BGAL_ECOLI.LSGQTIEVTSEYLFR.1y6	BGAL_ECOLI	LSGQTIEVTSEYLFR	4.17209	1.34313	4.56914	6.57627	6.35613	5.37615	8.05848	56.6875	27.7696	5.83667	4.24534	14.0279	34.2179	19.0779	15.6416	58.3412	37.1826	20.8978	6.73782	7.9696	58.3412	8.01404	5	0	0	0	1	NA
MD	BGH3.LTLLAPLNSVFK.1y7	BGH3	LTLLAPLNSVFK	3.72213	2.91559	5.28747	7.67086	10.4815	6.67621	12.5505	7.40098	7.46481	8.24356	4.20417	7.67798	5.35835	4.9173	12.2208	10.1704	1.15995	10.843	3.63953	4.1041	12.5505	7.03859	0	1	1	0	0	0.905506
MD	BLVRB.LQAVTDDHIR.2y8	BLVRB	LQAVTDDHIR	2.4062	11.1673	2.88712	6.04662	8.99216	14.6657	5.4603	11.2506	3.8423	14.291	1.95986	13.5036	53.8855	5.89863	0.775445	21.5857	5.59741	1.86521	20.6987	22.6888	53.8855	7.51939	1	1	1	0	0	1.22456
MD	BLVRB.TVAGQDAVIVLLGTR.1y7	BLVRB	TVAGQDAVIVLLGTR	2.63128	4.48259	4.73565	6.79027	10.7125	2.83717	5.50423	48.1915	3.35952	7.40383	13.6602	3.15326	3.4424	18.5725	20.9362	24.8462	5.2648	9.23172	1.19934	8.8278	48.1915	6.14725	1	0	1	0	0	1.0265
MD	BST1.GFFADYEIPNLQK.1y5	BST1	GFFADYEIPNLQK	4.35758	2.45625	3.25104	2.38483	18.1393	2.80857	4.02906	26.5031	12.4849	9.18571	5.96219	8.78251	19.2741	24.6152	33.2513	28.9095	20.8921	24.4212	4.67016	1.30902	33.2513	8.98411	3	0	1	0	0	0.273456
MD	C1R.LFGEVTSPLFPK.1y7	C1R	LFGEVTSPLFPK	5.79754	1.31265	1.86728	6.63371	17.1478	7.49005	4.20726	15.126	21.5017	4.75392	4.3828	3.4851	2.74368	19.8312	28.5982	43.5597	7.95926	3.029	8.38308	3.94171	43.5597	6.21562	2	0	1	0	0	0.765808
MD	C1R.TLDEFTIIQNLQPQYQFR.1y6	C1R	TLDEFTIIQNLQPQYQFR	11.0405	2.9341	3.87762	6.53218	14.9604	5.99508	8.03872	3.9289	2.99219	11.4313	1.10454	13.4004	8.43791	3.85985	17.8966	11.8941	4.77501	5.36643	3.80348	1.7017	17.8966	5.68075	0	1	1	0	0	0.515018
MD	C1S.SSNNPHSPIVEEFQVPYNK.1y4	C1S	SSNNPHSPIVEEFQVPYNK	1.01727	2.52202	1.67239	5.77814	1.23006	5.93301	1.1973	19.1742	7.46503	4.10577	2.83587	10.5058	16.617	14.9804	26.3321	25.3596	7.3534	6.41915	18.4526	3.36114	26.3321	6.17608	2	0	1	0	0	1.16108
MD	C1S.VGATSFYSTCQSNGK.1y8	C1S	VGATSFYSTCQSNGK	2.34165	2.20873	1.27307	2.67772	10.8978	7.98035	5.18817	8.11838	0.351718	2.10949	1.80251	2.46011	12.6453	22.9188	3.5734	12.5888	3.58641	5.07877	12.6395	6.50122	22.9188	4.33259	0	1	1	0	0	0.762476
MD	C4B.VGDTLNLNLR.1y5	C4B	VGDTLNLNLR	3.80681	1.39942	2.54199	7.45825	8.23107	2.44012	3.89282	22.8455	3.97173	7.13011	12.6814	16.9434	12.1583	4.63093	10.3907	38.35	7.13967	6.44303	11.7998	3.77353	38.35	7.13489	1	0	0	1	0	1.445
MD	CA2.YAAELHLVHWNTK.2y11	CA2	YAAELHLVHWNTK	12.9474	7.64415	3.61436	4.64322	8.56781	8.79123	8.61865	23.1931	5.37009	6.48116	7.30359	16.8592	14.7909	8.9339	23.7798	35.2036	9.59277	13.2306	13.4709	26.1208	35.2036	9.26333	2	1	1	0	0	1.54681
MD	CADH1.GQVPENEANVVITTLK.2y13	CADH1	GQVPENEANVVITTLK	3.19552	1.64592	1.68262	4.20034	9.99424	7.91639	4.52787	11.855	6.31491	3.50334	2.97447	4.32982	15.7235	1.93192	6.44992	9.88473	13.8028	7.80083	13.2965	2.87523	15.7235	5.42139	0	0	1	0	0	1.54326
MD	CADH1.TIFFCER.1y5	CADH1	TIFFCER	4.47458	3.60767	4.2164	5.04118	6.56117	5.90863	2.78105	18.9595	8.03919	3.96966	8.17473	4.39357	12.536	7.81252	8.17523	21.7935	3.54919	11.9423	12.8381	3.70744	21.7935	6.2349	0	1	1	0	0	1.30971
MD	CADM1.SDDSVIQLLNPNR.1y3	CADM1	SDDSVIQLLNPNR	5.6175	5.49195	8.194	6.95996	12.2216	5.88508	8.39571	10.3155	7.15285	4.69239	2.73973	7.12648	6.1027	7.66148	33.391	19.6744	7.98091	8.61145	13.0398	5.71212	33.391	7.40716	1	1	1	0	0	1.03027
MD	CATB.ICEPGYSPTYK.1y8	CATB	ICEPGYSPTYK	3.15005	2.89115	2.38611	4.54348	13.4918	9.33707	2.51457	5.29736	8.33357	2.29207	4.56288	5.08085	7.1184	12.9143	4.37727	12.0282	10.5743	6.49543	10.9151	3.83239	13.4918	5.18911	0	1	1	0	0	0.852357
MD	CATC.ILHLPTSWDWR.1y2	CATC	ILHLPTSWDWR	4.61108	6.66542	8.43002	1.61897	7.79384	6.64393	7.18731	24.4749	43.6764	7.35647	9.98351	7.14826	22.3543	18.4031	17.5728	34.0751	21.1095	4.07923	19.6982	6.27862	43.6764	8.11193	2	0	1	0	0	0.382878
MD	CATC.VVVYLQK.1y5	CATC	VVVYLQK	1.015	12.3399	7.67839	10.0996	6.28169	4.79429	3.94521	8.42713	9.59283	13.2594	22.1459	15.7258	18.8369	20.9025	7.76101	22.1111	13.9603	6.88436	8.27315	9.87123	22.1459	9.73203	0	1	1	0	0	1.33091
MD	CATD.LSPEDYTLK.1y7	CATD	LSPEDYTLK	1.32797	1.64554	2.74464	4.75253	16.1279	7.34924	10.9914	14.0187	3.65644	3.62077	17.1844	2.93618	14.5477	5.86226	4.78442	7.90261	10.9158	4.05893	8.29743	2.78856	17.1844	5.32334	0	0	1	0	0	1.43827
MD	CATD.VGFAEAAR.1y5	CATD	VGFAEAAR	4.47853	9.58175	1.62306	2.86291	4.90342	8.86969	7.75558	10.2464	10.2541	5.74343	2.7465	14.0347	22.2511	9.82085	1.84798	7.14427	4.12917	2.86484	17.8327	5.59665	22.2511	6.44385	0	1	1	0	0	0.9759
MD	CATH.GNFVSPVK.1y4	CATH	GNFVSPVK	1.95472	6.4311	4.3225	11.3838	4.47971	12.4134	2.03795	22.3907	15.9661	4.67383	5.42536	6.72464	16.2919	8.55838	3.72298	13.4888	8.71908	2.38092	14.3589	4.62453	22.3907	6.57787	0	1	1	0	0	1.18992
MD	CATH.VNHAVLAVGYGEK.1y5	CATH	VNHAVLAVGYGEK	2.15534	10.2374	4.89995	11.7158	6.65103	20.6337	9.92147	12.6534	1.40092	4.41819	7.10916	4.22122	25.8214	25.3915	3.66565	24.9566	9.49485	7.54163	25.8397	8.25267	25.8397	8.87376	3	0	1	0	0	1.00436
MD	CD166.SVQYDDVPEYK.1y4	CD166	SVQYDDVPEYK	3.26512	4.8053	4.83279	5.58226	5.76527	11.4461	4.31609	5.69661	4.39438	2.40975	5.74243	3.97228	9.54452	12.912	10.2777	16.8983	8.61518	7.72718	5.66145	0.765786	16.8983	5.67903	0	1	1	0	0	1.1307
MD	CD44.ALSIGFETCR.1y6	CD44	ALSIGFETCR	5.13854	2.33008	1.93037	3.71453	5.81967	9.03567	5.20914	21.2642	14.175	4.34293	7.40836	16.7144	16.9993	6.03472	16.8227	24.6605	7.5274	2.97679	15.0905	5.31599	24.6605	6.72154	0	0	1	0	0	1.59461
MD	CD44.YGFIEGHVVIPR.2y11	CD44	YGFIEGHVVIPR	5.03611	0.797135	4.22897	8.52086	2.21015	10.8837	12.7802	16.0907	7.85158	12.5376	3.3367	7.08787	12.0004	19.2574	5.76789	2.54857	14.4099	12.7355	12.4989	5.37175	19.2574	8.18622	0	1	1	0	0	2.05858
MD	CFH.SPDVINGSPISQK.1b4	CFH	SPDVINGSPISQK	1.79164	2.20897	1.1887	2.68902	8.43685	1.24004	1.22503	9.16167	3.79617	2.5889	1.3176	2.80378	5.90683	9.8233	4.36869	21.3016	7.32478	4.9874	8.77471	1.17591	21.3016	3.29998	0	0	0	1	0	0.904555
MD	CHLE.DEGTAFLVYGAPGFSK.1y5	CHLE	DEGTAFLVYGAPGFSK	5.13683	4.99239	1.42166	6.83219	20.1181	6.27029	0.194804	11.4304	17.9582	2.03141	4.84955	6.12297	10.2019	23.1655	36.4553	51.2168	10.0387	6.91968	11.5758	2.6053	51.2168	6.87593	2	1	1	0	0	0.674404
MD	CHLE.FWTSFFPK.1y6	CHLE	FWTSFFPK	3.54332	3.05038	4.64221	8.80655	18.3044	1.7062	4.05771	20.0494	9.01365	15.5162	6.99743	4.26606	11.6729	18.0142	23.914	58.7268	27.0374	13.4679	15.1764	6.92509	58.7268	10.3433	2	0	1	0	0	1.60913
MD	CLU.ELDESLQVAER.1y3	CLU	ELDESLQVAER	2.35344	4.60669	1.49736	3.31767	6.76188	3.01837	10.0278	6.0693	5.71538	7.75718	7.25936	11.7155	23.2051	24.1767	2.05932	11.7702	6.39829	4.18111	5.93531	0.708369	24.1767	6.0023	0	0	0	1	0	1.24411
MD	CO6A1.IALVITDGR.1y5	CO6A1	IALVITDGR	13.627	4.56181	6.98218	6.75733	2.00465	9.29186	6.3883	13.9004	10.0646	2.64124	22.4595	15.3747	17.9962	10.6727	6.36383	39.7252	15.2252	13.6524	15.2448	33.1064	39.7252	12.1498	2	1	1	0	0	1.95411
MD	CO6A1.TAEYDVAYGESHLFR.2y13	CO6A1	TAEYDVAYGESHLFR	10.8561	4.27438	3.60343	2.04506	11.4037	3.57124	60.6881	8.16847	9.66285	4.21845	9.67438	7.30553	15.181	5.7633	12.2631	7.70176	3.47846	13.1961	14.8651	19.5679	60.6881	8.91566	1	0	1	0	0	2.07577
MD	CO6A3.ELPSLEQK.2y6	CO6A3	ELPSLEQK	1.12703	2.67897	5.1536	6.27845	13.2989	3.20977	4.54664	3.26445	6.72808	8.98619	4.79079	9.8532	12.3811	34.0664	12.8247	22.4856	12.802	15.4873	16.3185	10.1468	34.0664	9.41969	1	0	1	0	0	1.20717
MD	CO6A3.VAVVQYSDR.1y5	CO6A3	VAVVQYSDR	3.26353	3.96289	1.57626	0.538116	4.33945	3.89797	2.5707	8.66787	7.23367	2.283	5.56246	6.57668	15.8104	38.6439	7.12017	16.2258	18.1517	6.95229	7.54387	10.176	38.6439	6.76448	1	1	1	0	0	1.2891
MD	COMP.DTDLDGFPDEK.1y7	COMP	DTDLDGFPDEK	1.78531	2.66725	1.7862	5.42448	4.94969	12.0159	8.20127	13.7039	13.3789	1.77848	5.203	7.42305	19.0012	25.3866	11.2171	41.8035	13.9224	8.35064	14.1681	7.8899	41.8035	8.27595	2	1	1	0	0	1.26673
MD	COMP.SSTGPGEQLR.1y6	COMP	SSTGPGEQLR	4.09337	29.7422	2.60567	4.95986	3.49113	12.5224	17.5264	9.61781	127.007	10.0423	60.9446	5.87414	5.94478	6.99512	6.34095	5.70939	5.69421	25.7484	127.602	6.31403	127.602	6.66803	5	0	1	0	0	NA
MD	CP.EYTDASFTNR.1y5	CP	EYTDASFTNR	3.62653	3.16106	2.10474	1.37854	4.38836	1.75481	4.33448	15.5905	1.4753	2.18114	2.62214	3.97342	13.4877	18.3571	1.95918	26.4951	5.06898	1.96518	16.0794	7.75143	26.4951	3.79998	1	0	0	1	0	1.13437
MD	CR2.FDPGTSIK.1y6	CR2	FDPGTSIK	1.79909	3.93318	2.09527	6.44265	3.54356	5.18588	3.80948	1.95296	2.86976	6.74541	8.96165	8.67219	21.7406	10.993	13.3631	14.0715	11.0967	12.6101	20.0831	14.6605	21.7406	7.7088	0	1	1	0	0	1.26841
MD	CYTC.ALDFAVGEYNK.1y5	CYTC	ALDFAVGEYNK	2.24778	2.97243	2.62617	4.98973	9.70137	11.7848	2.70002	22.2488	9.04732	1.11116	3.38219	8.45771	6.64071	17.6584	30.1379	37.6872	7.11621	4.90022	10.1799	3.96457	37.6872	6.87846	2	1	1	0	0	1.45327
MD	DIAC.ATYIQNYR.1y4	DIAC	ATYIQNYR	1.81697	1.58244	4.85184	3.4417	6.19834	7.09068	3.63875	7.44555	5.14584	4.73271	3.44525	3.65889	11.892	8.61228	5.10961	13.8934	4.58378	1.61347	6.16726	4.12521	13.8934	4.79227	0	1	1	0	0	0.621726
MD	DIAC.DIIDPAFR.1y4	DIAC	DIIDPAFR	2.4914	1.19937	5.14911	7.03382	4.9891	1.37776	3.49469	28.3965	5.17081	4.83178	10.0338	20.8888	9.16004	11.1467	16.8708	35.2979	7.01726	5.92889	11.7284	1.01619	35.2979	6.47307	2	0	1	0	0	1.39786
MD	DPP4.VLEDNSALDK.1y8	DPP4	VLEDNSALDK	0.579505	7.88144	7.93346	5.35728	5.43502	12.2364	5.87309	8.46502	15.3397	3.22654	5.7002	3.61534	41.3473	23.7985	7.25408	12.9736	11.0635	5.67815	9.43843	4.74116	41.3473	7.56776	1	1	1	0	0	0.987539
MD	DSG2.ILDVNDNIPVVENK.1y6	DSG2	ILDVNDNIPVVENK	2.99441	4.56233	2.83392	5.70005	13.5649	5.14794	5.39089	13.9346	6.95943	5.96906	5.26202	7.87429	24.9775	23.0465	15.5235	5.90287	22.1574	11.5046	35.9539	8.05797	35.9539	7.41686	1	1	1	0	0	1.46576
MD	DSG2.IVSLEPAYPPVFYLNK.1y8	DSG2	IVSLEPAYPPVFYLNK	11.1913	2.05549	5.71631	15.1617	6.83447	10.1	10.0205	7.09659	7.07459	6.39426	4.89729	5.5647	33.2715	20.9309	19.3264	11.3184	9.49616	4.99677	7.8217	8.66825	33.2715	8.24497	1	0	1	0	0	0.871822
MD	ENOB.VNQIGSVTESIQACK.1y11	ENOB	VNQIGSVTESIQACK	6.78754	1.87009	1.55854	1.72125	8.81746	2.4079	14.3099	5.29442	19.1731	12.6364	13.9349	9.9806	24.4393	10.1312	18.9926	29.3455	8.70338	8.42913	8.82188	6.4863	29.3455	8.81967	1	1	1	0	0	0.764707
MD	ENPL.SILFVPTSAPR.1y6	ENPL	SILFVPTSAPR	1.84767	0.728226	3.79667	7.40477	11.4951	0.347721	5.9642	8.25453	5.40028	5.40516	6.40329	2.49108	9.94806	10.2359	7.82682	19.5213	9.80665	17.1901	11.5095	4.64775	19.5213	6.90403	0	1	1	0	0	1.44955
MD	F13A.GTYIPVPIVSELQSGK.1b4	F13A	GTYIPVPIVSELQSGK	1.80338	2.51268	5.10983	2.35966	13.026	23.1902	9.13997	28.4285	4.67744	7.27294	3.63605	2.71211	13.1457	15.5198	14.7904	63.3867	30.0416	7.248	16.6108	5.12388	63.3867	8.20646	3	0	1	0	0	1.04055
MD	F13A.STVLTIPEIIIK.1y6	F13A	STVLTIPEIIIK	4.01229	9.0551	2.80249	6.46764	6.53741	5.48953	11.3563	36.7718	5.54127	14.6607	6.59817	3.88016	34.6802	9.83272	14.7913	16.4009	8.41967	3.76561	3.71442	7.11665	36.7718	6.85741	2	1	1	0	0	0.809531
MD	FA10.ETYDFDIAVLR.1y4	FA10	ETYDFDIAVLR	10.4879	2.90429	2.10066	8.0936	16.9067	3.3992	16.1272	14.7704	21.2054	4.31944	7.03564	6.72591	4.03545	21.2695	36.6327	50.3004	5.1109	8.75944	7.14862	7.94058	50.3004	8.01709	2	0	1	0	0	0.740401
MD	FA10.TGIVSGFGR.1y6	FA10	TGIVSGFGR	1.93772	4.40449	2.08684	0.923283	2.27652	3.14804	4.37754	4.18779	0.0817005	5.31495	8.07134	5.95633	5.08369	5.09497	2.34067	16.67	3.76388	7.96106	16.9459	5.94196	16.9459	4.39102	0	1	1	0	0	1.27401
MD	FA11.TAAISGYSFK.1y6	FA11	TAAISGYSFK	2.13811	3.64562	2.49847	3.41091	4.6722	1.89388	2.93552	7.23928	2.43969	1.02349	3.9137	19.8719	22.7061	15.8298	2.72906	27.6857	22.7834	10.4367	9.47855	3.7846	27.6857	3.84915	1	0	1	0	0	1.32026
MD	FA11.VVSGFSLK.1y6	FA11	VVSGFSLK	1.38619	4.08722	6.12542	3.3988	12.1124	7.27846	7.12751	13.3515	4.96813	6.19136	9.55245	9.46125	19.2276	4.29406	10.0311	22.8474	7.65895	6.53998	26.7507	6.54539	26.7507	7.20298	1	1	1	0	0	1.22791
MD	FBLN3.ADQVCINLR.1y5	FBLN3	ADQVCINLR	3.86017	5.2674	5.09146	0.598982	8.76203	4.90632	5.40916	9.64841	1.4174	3.33021	3.69122	4.685	21.0622	5.78511	4.04357	22.6088	22.1806	5.82199	2.47735	1.81542	22.6088	4.99889	0	1	1	0	0	1.22912
MD	FBLN3.SGNENGEFYLR.1y6	FBLN3	SGNENGEFYLR	6.64414	3.40537	5.21187	4.34656	6.81786	5.0254	5.74792	13.8678	6.11667	4.43251	8.52857	3.44908	14.9132	11.104	7.01003	30.4312	12.1209	15.2194	4.80498	3.60085	30.4312	6.3804	1	0	1	0	0	1.51935
MD	FCG3A.AVVFLEPQWYR.1y5	FCG3A	AVVFLEPQWYR	3.59632	2.82394	3.26046	7.43346	13.8079	1.92248	2.8738	21.8811	6.35788	17.0352	4.35633	2.17435	9.3485	23.3293	13.0546	24.7761	18.2301	10.2926	5.31575	15.2288	24.7761	8.39098	0	1	1	0	0	0.685582
MD	FCG3A.YFHHNSDFYIPK.2y10	FCG3A	YFHHNSDFYIPK	3.05466	1.79696	8.98842	1.85761	5.32871	7.99114	1.54115	16.5666	3.422	6.03727	7.84146	7.91475	18.3089	4.04351	8.26878	11.4092	13.557	9.71182	4.98696	16.2558	18.3089	7.8781	0	0	1	0	0	1.38459
MD	FGFR1.IGPDNLPYVQILK.1y7	FGFR1	IGPDNLPYVQILK	4.19114	4.37853	0.636316	2.1856	2.874	0.706614	2.82942	15.8454	4.62816	3.17506	2.84158	3.20575	8.18036	14.8358	10.9395	5.13077	21.6294	7.24045	12.3928	7.13613	21.6294	4.50335	0	1	1	0	0	0.871236
MD	FGFR1.VYSDPQPHIQWLK.2y11	FGFR1	VYSDPQPHIQWLK	2.50288	1.39407	2.99039	11.2473	8.54761	1.6036	2.91198	40.1159	9.76043	7.57145	2.44189	10.2079	38.2494	7.52421	18.9556	31.6765	14.7545	7.20099	5.62383	16.0036	40.1159	8.05953	3	0	1	0	0	1.95286
MD	FIBB.AHYGGFTVQNEANK.1y6	FIBB	AHYGGFTVQNEANK	7.39796	10.5149	3.0083	9.69407	1.71453	1.49407	3.0477	30.2373	3.44563	3.11904	2.83795	4.60181	12.8499	19.8858	1.84725	12.6846	4.17611	7.198	5.15628	11.4801	30.2373	4.87905	1	1	1	0	0	1.51948
MD	GPNMB.AYVPIAQVK.2y7	GPNMB	AYVPIAQVK	5.40628	3.78378	4.17407	11.4168	6.72881	9.21074	9.37575	6.53982	3.58268	14.9942	8.31837	13.2709	5.56611	11.5515	7.19971	14.1959	14.7028	11.0789	7.88231	29.5818	29.5818	8.76455	1	1	1	0	0	0.927857
MD	GPNMB.EDANGNIVYEK.1y3	GPNMB	EDANGNIVYEK	6.8101	12.8498	4.5373	0.826863	6.00759	22.0649	7.03299	1.7874	15.291	4.72333	6.30009	0.388428	40.4655	13.0366	3.84394	14.3169	12.7626	10.4444	22.7823	4.74419	40.4655	6.92154	1	0	1	0	0	0.678315
MD	GPV.LTEVLLGHNSWR.2y10	GPV	LTEVLLGHNSWR	2.8239	2.39726	3.00083	7.59356	19.7025	7.65717	4.563	46.7802	11.6379	3.20872	21.4337	8.37454	3.11004	7.77603	10.2921	21.9295	14.985	12.9561	10.5311	7.65716	46.7802	8.07528	1	0	1	0	0	1.99378
MD	GPV.YLGVTLSPR.1y7	GPV	YLGVTLSPR	2.67585	3.60886	4.40983	4.389	12.8432	12.4501	13.1939	17.8376	2.68864	1.10662	10.2	15.8642	10.616	10.2668	6.15065	24.2789	17.3472	9.37304	13.2076	0.867408	24.2789	10.2334	0	1	1	0	0	1.34379
MD	GRP78.ITPSYVAFTPEGER.2y12	GRP78	ITPSYVAFTPEGER	3.76926	2.31057	4.259	3.06379	2.90502	5.84811	4.79489	10.5361	1.10158	4.27629	1.72901	7.78966	3.67486	18.1774	21.3354	16.4311	6.27327	8.10541	11.9105	1.99118	21.3354	4.53559	0	1	1	0	0	1.45992
MD	GRP78.NQLTSNPENTVFDAK.1y9	GRP78	NQLTSNPENTVFDAK	3.88112	3.61338	2.81666	5.05061	2.9026	2.07744	5.61585	21.8588	7.67897	7.35831	2.20413	16.6012	10.4387	15.2211	11.1219	31.8522	12.6228	7.84965	8.75498	7.86355	31.8522	7.76431	1	0	1	0	0	1.31674
MD	GSHR.ALLTPVAIAAGR.1y8	GSHR	ALLTPVAIAAGR	1.10406	1.45911	4.17268	9.94542	18.9989	13.5009	4.40697	24.7496	9.7933	14.2451	9.37997	11.3435	35.4757	21.898	12.3601	21.9341	16.3656	10.3206	5.579	2.873	35.4757	10.8321	1	1	1	0	0	1.43226
MD	GSHR.YGIENVK.1y6	GSHR	YGIENVK	12.4736	4.22568	6.6338	11.6476	11.1392	10.0055	7.74405	11.1883	9.12199	7.35881	8.42736	0.44224	5.3735	21.315	1.48022	12.8262	14.2401	8.46316	8.23365	17.5975	21.315	8.79257	0	0	1	0	0	1.75327
MD	HABP2.EEFHEQSFR.2y7	HABP2	EEFHEQSFR	0.335129	9.4923	3.80059	4.9657	5.73777	2.99516	8.89062	7.42469	19.881	1.00804	10.1371	2.48437	36.4991	18.118	8.09088	17.3295	12.4064	2.4826	20.3686	12.6079	36.4991	8.49075	1	1	1	0	0	1.12171
MD	HABP2.LIANTLCNSR.1y8	HABP2	LIANTLCNSR	5.01681	5.31923	0.301283	1.1312	4.46305	1.01335	5.61298	9.21771	2.00581	3.51097	1.67298	2.18942	14.0354	21.9563	1.53067	17.7093	3.12825	2.85203	10.0815	11.6742	21.9563	3.98701	0	0	1	0	0	0.956778
MD	HGFL.AAFCYQIR.2y6	HGFL	AAFCYQIR	2.70143	2.3043	1.97546	3.34165	9.96828	6.59514	3.45142	11.5667	7.51972	4.32344	21.8791	15.3365	10.8578	5.81336	2.47946	28.1649	4.17145	10.6924	7.07048	3.16166	28.1649	6.20425	1	0	1	0	0	1.53617
MD	HGFL.VVGGHPGNSPWTVSLR.2y14	HGFL	VVGGHPGNSPWTVSLR	5.11291	3.80164	2.21145	6.49867	5.06333	5.59771	5.67851	27.7269	3.51847	4.0014	2.53624	6.25689	8.68588	11.3211	28.713	32.9655	10.2214	19.0004	11.9446	2.4279	32.9655	5.9677	3	0	1	0	0	1.43463
MD	HRG.DGYLFQLLR.1y5	HRG	DGYLFQLLR	1.56418	6.59813	7.97027	7.12678	11.7431	17.3188	17.221	16.3481	22.5541	28.9685	8.71647	24.6066	52.1084	9.76129	38.9218	7.66309	14.1869	5.58842	1.52113	1.88512	52.1084	10.7522	3	0	0	1	0	1.30375
MD	HSPA5.ELEEIVQPIISK.1y5	HSPA5	ELEEIVQPIISK	1.8673	0.718873	1.2588	5.56806	11.973	3.30189	7.72913	12.6404	13.6797	1.83707	1.99346	2.03707	5.38732	3.50403	26.6684	41.695	8.2754	10.8747	27.9583	4.82801	41.695	5.47769	3	0	1	0	0	1.17556
MD	IBP7.ITVVDALHEIPVK.2y11	IBP7	ITVVDALHEIPVK	3.62157	4.55575	1.56458	4.73851	14.7345	12.2533	4.56835	21.5924	11.3064	4.54607	5.02014	7.30787	9.83607	3.86869	14.5663	12.8527	9.67082	12.095	27.8966	2.73086	27.8966	8.48935	1	1	1	0	0	1.69693
MD	IL1R2.LEGEPVALR.1y5	IL1R2	LEGEPVALR	8.81687	6.88159	8.15553	8.91972	11.1566	5.58469	9.7345	14.8566	11.1848	10.3668	15.4312	3.47038	27.702	2.18342	8.56746	20.0727	12.6388	9.6778	3.75041	8.79173	27.702	9.29876	1	1	1	0	0	1.05148
MD	INHBC.LDFHFSSDR.2y8	INHBC	LDFHFSSDR	4.12398	1.04933	3.05696	9.60183	15.6848	5.09153	7.56735	19.0316	16.0547	3.06449	17.9152	9.3251	6.41499	9.66357	4.49888	34.4653	14.6927	4.06472	20.2331	5.82586	34.4653	8.44623	1	1	1	0	0	1.44771
MD	ITIH1.AAISGENAGLVR.1y9	ITIH1	AAISGENAGLVR	4.13387	5.05076	1.95952	2.7615	4.69287	6.4082	4.41807	6.14611	3.50261	3.14692	2.17128	1.0213	23.077	25.2255	4.70249	22.9173	10.7443	1.83907	7.15504	11.1335	25.2255	4.69768	1	0	0	1	0	0.517585
MD	KNG1.TVGSDTFYSFK.1y9	KNG1	TVGSDTFYSFK	3.40879	1.48172	3.54992	4.75348	15.6171	6.56543	3.87887	26.3764	2.59026	5.47098	5.81015	7.65875	18.2141	8.90587	22.008	42.3403	8.52778	3.30767	3.16777	4.91562	42.3403	5.64057	2	0	0	1	0	1.58593
MD	LAMP1.ALQATVGNSYK.1y8	LAMP1	ALQATVGNSYK	3.20541	8.49831	1.75394	2.82162	8.34955	3.72118	5.10485	18.1604	10.1772	7.16588	5.50196	1.60848	36.7229	13.9695	1.9941	5.08209	2.74214	4.56542	9.91794	13.4247	36.7229	5.30341	1	0	1	0	0	1.00148
MD	LAMP1.VWVQAFK.1y5	LAMP1	VWVQAFK	1.89482	2.89711	5.48316	6.80067	9.59773	2.81748	13.8061	27.7757	4.05738	7.75042	24.7103	17.328	15.2944	9.19533	11.6579	40.2824	11.4751	4.44995	13.6971	3.89099	40.2824	9.39653	2	1	1	0	0	1.20495
MD	LDHB.GLTSVINQK.1y4	LDHB	GLTSVINQK	1.25788	6.19052	4.67972	2.24627	13.1451	1.27356	1.77807	6.68047	5.28962	0.807434	4.12533	2.90371	9.64664	29.3401	10.0967	8.10884	4.99054	10.4231	16.5917	6.47931	29.3401	5.74007	1	1	1	0	0	0.7732
MD	LDHB.SADTLWDIQK.1y5	LDHB	SADTLWDIQK	4.41303	4.02147	2.16852	6.89795	10.4582	3.59538	2.66733	29.3046	6.3519	3.16621	1.71448	6.06921	9.49762	7.91976	24.9062	26.6457	6.39717	3.74232	13.2019	4.67651	29.3046	6.21055	2	0	1	0	0	1.53818
MD	LIPE.LSPDDADFVDVLHTYTR.3y15	LIPE	LSPDDADFVDVLHTYTR	6.71594	1.72708	2.10062	5.7335	11.9751	0.0524511	173.205	8.91172	7.33958	8.53313	6.50192	5.69263	1.11819	26.8502	19.4064	19.0948	20.2581	3.25245	17.0995	4.78634	173.205	7.02776	2	0	1	0	0	1.36714
MD	LRG1.VAAGAFQGLR.1y8	LRG1	VAAGAFQGLR	3.01163	2.53759	1.96139	1.32007	7.18746	3.93522	4.28764	8.32548	7.12763	3.01103	5.11776	6.80485	3.67898	13.732	3.56631	20.0017	11.3372	10.5654	6.9676	17.4488	20.0017	5.9613	0	0	0	1	0	1.43545
MD	LRP1.GPVGLAIDFPESK.1y8	LRP1	GPVGLAIDFPESK	2.69691	3.27257	3.39787	12.6358	15.5707	13.9217	9.78756	16.7356	10.2604	8.08985	9.06432	3.1968	15.7478	15.2559	27.5788	28.5223	10.2298	13.3442	16.2387	15.9121	28.5223	12.99	2	1	1	0	0	1.36612
MD	LRP1.TNTQPFDLQVYHPSR.2y11	LRP1	TNTQPFDLQVYHPSR	1.91837	4.69045	8.5821	12.6362	6.56168	2.76231	11.8376	22.0082	9.5197	7.92972	16.6026	13.7987	14.4115	18.0938	13.1835	14.4592	20.3228	9.03888	14.726	16.8488	22.0082	12.9098	0	0	1	0	0	1.73795
MD	MDH1.FVEGLPINDFSR.1y7	MDH1	FVEGLPINDFSR	1.15217	3.01945	8.02992	5.02821	13.6933	1.75313	3.46759	45.1547	7.91934	9.91563	5.32495	8.61524	4.79975	15.394	9.26125	15.9058	12.7302	7.29547	20.3598	4.3321	45.1547	7.97463	1	1	1	0	0	1.16773
MD	MDH1.VIVVGNPANTNCLTASK.1y11	MDH1	VIVVGNPANTNCLTASK	8.50054	11.6097	3.2001	1.91392	15.3458	18.1383	14.5469	26.7589	17.2966	6.04825	6.85089	8.98135	24.655	13.4598	9.1396	15.5087	6.24873	8.02124	10.6324	12.8543	26.7589	11.1211	1	0	1	0	0	1.17923
MD	MGP.NANTFISPQQR.1y5	MGP	NANTFISPQQR	2.60204	12.645	1.05281	2.64615	13.3117	5.39779	4.91572	9.10296	6.80295	3.45909	3.51037	11.0185	25.8108	3.37966	3.75873	13.3737	6.65297	5.72948	7.83135	4.48706	25.8108	5.56363	1	1	1	0	0	0.859023
MD	MMP2.IDAVYEAPQEEK.1y5	MMP2	IDAVYEAPQEEK	4.17203	4.47744	7.6633	7.75292	6.80696	2.9883	7.20636	6.31175	4.89596	2.0033	5.75213	9.33328	20.1074	23.9687	5.0386	16.5029	28.6376	8.06557	13.2103	12.5656	28.6376	7.43483	1	0	1	0	0	0.674257
MD	MMP2.VDAAFNWSK.1y7	MMP2	VDAAFNWSK	4.97362	2.18313	10.0341	6.1626	3.98948	5.87388	10.7691	22.5426	9.26135	2.31056	11.0631	8.00727	7.07831	4.34019	12.5072	29.3497	7.37235	10.9651	18.2978	25.1415	29.3497	8.63431	2	1	1	0	0	1.61496
MD	MMP9.FQTFEGDLK.1y7	MMP9	FQTFEGDLK	6.6923	7.05704	2.5064	2.82899	2.66326	6.96173	2.24331	13.6999	8.54738	7.58448	9.12111	6.23696	6.58746	15.6535	8.39802	29.2936	5.47989	20.3928	15.5988	5.25643	29.2936	7.00939	1	1	1	0	0	1.48916
MD	MMRN1.HSWTIPEDGNSQK.2y8	MMRN1	HSWTIPEDGNSQK	0.922629	3.51369	5.21752	4.2389	6.04439	3.37104	2.09729	19.3014	5.67319	2.64614	4.60587	6.67592	29.6918	27.3902	10.2577	14.2767	7.45048	2.74512	12.1349	10.2401	29.6918	5.85879	2	1	1	0	0	1.40412
MD	MYG.HGATVLTALGGILK.1y5	MYG	HGATVLTALGGILK	2.62167	1.11927	13.4566	4.15177	14.6596	6.25646	13.8214	25.391	26.4272	8.28145	22.8182	23.8783	28.7646	38.1687	37.5213	30.2237	8.92399	6.61747	30.0152	3.54654	38.1687	14.2405	7	0	1	0	0	NA
MD	MYG.VEADIPGHGQEVLIR.2y10	MYG	VEADIPGHGQEVLIR	2.84047	22.6426	11.6975	6.20296	23.8834	5.53019	2.28946	10.0338	36.3955	8.93053	7.41193	1.92576	12.8451	5.93492	5.02357	21.2588	8.05416	1.60242	25.4097	20.1736	36.3955	8.49235	2	1	1	0	0	1.62959
MD	NCAM1.FFLCQVAGDAK.1y9	NCAM1	FFLCQVAGDAK	1.29068	1.76775	1.47907	4.76475	9.58675	2.74833	3.51785	9.36087	0.918195	6.6692	4.24073	2.55627	13.584	10.8804	11.4144	2.96155	6.78549	1.26147	17.3137	9.56203	17.3137	4.50274	0	0	1	0	0	1.79639
MD	NCAM1.NAPTPQEFR.2y7	NCAM1	NAPTPQEFR	1.29347	5.28374	1.92301	5.07539	9.71597	4.73777	6.91074	9.20354	4.35251	1.0375	2.26849	3.24327	18.6078	9.90034	3.32897	11.365	11.4623	5.34791	12.4709	8.03619	18.6078	5.31583	0	1	1	0	0	0.983655
MD	NCAM2.EVVSPQEFK.1y6	NCAM2	EVVSPQEFK	5.86678	4.50583	4.19444	4.11992	2.93075	1.09818	2.68664	8.41405	3.89247	1.85887	23.4487	9.29647	11.0923	14.1291	2.6663	15.8138	13.3279	0.81361	20.8107	4.06089	23.4487	4.35014	0	0	1	0	0	1.08109
MD	NCAM2.VELSVGESK.1y7	NCAM2	VELSVGESK	4.51674	1.88833	1.45998	2.96085	12.6753	4.55695	8.47364	22.8174	20.216	6.19802	3.86114	13.7241	11.6562	10.6709	7.68029	18.2331	14.9476	6.44755	30.3136	4.39139	30.3136	8.07697	1	1	1	0	0	1.25112
MD	NCHL1.TTVILPLAPFVR.1y7	NCHL1	TTVILPLAPFVR	7.10336	3.62695	2.59983	2.80506	9.07823	2.27897	6.25421	5.4975	7.05794	10.7878	2.68209	13.7864	34.6808	6.84484	6.79493	11.5384	8.58987	6.56244	6.87632	3.34924	34.6808	6.81989	1	0	1	0	0	0.813211
MD	NCHL1.VIAVNEVGR.1y7	NCHL1	VIAVNEVGR	4.15035	6.46223	2.77334	1.88576	17.3746	25.1199	9.04304	8.74002	3.29759	3.40593	6.08904	2.91268	13.8275	12.5805	3.83848	8.19168	5.03724	0.460709	17.6622	7.06996	25.1199	6.27564	1	1	1	0	0	1.0832
MD	PAFA.ASLAFLQK.1y5	PAFA	ASLAFLQK	5.31421	8.14424	4.77096	6.1164	2.02422	12.1797	11.3953	52.1369	18.2139	8.18408	10.7939	6.12405	16.5793	13.4433	20.1142	25.3679	8.75375	7.75952	16.9871	5.23583	52.1369	9.77384	2	1	1	0	0	1.24865
MD	PCOC1.TGGLDLPSPPTGASLK.1y10	PCOC1	TGGLDLPSPPTGASLK	3.02504	0.885429	2.18566	3.45618	9.44693	3.24537	2.40266	14.6824	6.76537	0.404238	2.44391	3.80195	4.15743	17.1567	11.0112	5.40545	5.18045	4.14501	14.5301	3.12717	17.1567	3.97348	0	1	1	0	0	1.63705
MD	PCOC1.YDALEVFAGSGTSGQR.1y10	PCOC1	YDALEVFAGSGTSGQR	3.65936	4.13212	5.09134	1.31269	6.53259	3.47777	5.0923	14.3189	4.86123	1.3569	2.24994	9.46521	10.6049	16.2071	15.6643	42.0509	5.00536	8.71979	13.4275	3.55781	42.0509	5.09182	1	0	1	0	0	1.28127
MD	PEBP4.VISLLPK.1y5	PEBP4	VISLLPK	4.77037	2.59377	4.83529	9.71715	8.22202	5.51331	10.1343	31.869	8.89763	4.12994	10.4752	7.21523	12.4267	7.3089	14.225	24.5484	20.7494	2.54546	12.1854	6.22442	31.869	8.55983	1	1	1	0	0	1.47068
MD	PEBP4.VVPDCNNYR.1y7	PEBP4	VVPDCNNYR	5.19596	3.95584	1.8024	4.20989	8.47338	1.77669	15.037	51.839	10.8514	22.9399	66.2443	2.77869	5.72643	0.509249	1.10833	17.4901	14.3137	2.42605	3.77769	5.74919	66.2443	5.4612	2	0	1	0	0	0.801341
MD	PEPD.AFTPFSGPK.1y6	PEPD	AFTPFSGPK	1.51755	2.83866	4.22102	4.21575	23.3708	3.6823	4.73928	14.8137	2.87024	8.38266	15.9427	7.20537	11.2722	17.2378	3.41221	22.1828	10.4575	2.96926	13.5039	6.27169	23.3708	6.73853	0	1	1	0	0	1.42695
MD	PEPD.STLFVPR.1y4	PEPD	STLFVPR	1.47709	5.4242	4.18878	2.6811	5.08486	2.71842	6.92277	9.49316	11.1733	10.5642	6.79882	8.7582	5.92171	4.19881	5.41556	25.1534	6.51013	7.06067	20.9326	5.9884	25.1534	6.24927	1	0	1	0	0	0.91935
MD	PLSL.AACLPLPGYR.2y5	PLSL	AACLPLPGYR	1.93702	3.59446	1.0457	9.26937	0.81514	1.32847	4.55629	26.53	5.03886	8.22772	15.9533	14.7907	2.24026	7.20943	19.9099	7.8082	7.71343	7.61132	9.91409	5.94938	26.53	7.41037	1	0	1	0	0	1.38638
MD	PLSL.VYALPEDLVEVNPK.1b3	PLSL	VYALPEDLVEVNPK	1.61909	3.36382	1.07058	4.77643	14.0994	7.35914	4.04617	6.65906	7.32955	4.11751	5.7391	4.82224	2.40079	5.98469	17.3614	13.2869	15.3927	7.73794	16.3938	3.36228	17.3614	5.86189	0	1	1	0	0	1.25085
MD	PPIA.FEDENFILK.1y7	PPIA	FEDENFILK	3.52555	1.41785	2.50913	2.27276	5.59582	5.41324	2.79215	6.10776	8.57427	3.64564	10.0894	2.63951	9.63822	13.0928	12.8829	10.5566	24.7112	10.8629	17.0151	1.02382	24.7112	5.85179	0	1	1	0	0	1.99401
MD	PPIA.VSFELFADK.1y7	PPIA	VSFELFADK	4.50374	3.03158	3.90485	2.85664	16.0651	9.58747	11.5736	31.5693	7.56613	7.43711	8.61367	5.09015	8.71155	19.2832	13.6878	31.4235	10.9251	4.28814	10.0674	3.89722	31.5693	8.66261	2	0	1	0	0	1.67348
MD	PROZ.ENFVLTTAK.1y5	PROZ	ENFVLTTAK	2.75967	3.76887	4.63113	2.24709	7.93388	3.27414	4.1474	9.86038	3.91742	6.51441	1.69338	6.58729	2.43238	5.77399	2.01551	27.5579	9.86743	2.42015	11.9233	10.3152	27.5579	4.38926	1	1	1	0	0	1.20417
MD	PROZ.GLLSGWAR.1y5	PROZ	GLLSGWAR	3.24498	2.30166	2.54905	4.70344	5.42123	3.86695	7.14106	12.4602	11.5563	9.63134	7.15774	12.512	10.6872	18.0765	10.1377	10.7645	6.67883	2.56061	18.6282	5.00534	18.6282	7.1494	0	0	1	0	0	1.29772
MD	QSOX1.DFNIPGFPTVR.1y7	QSOX1	DFNIPGFPTVR	4.88519	4.19183	2.79812	5.27213	16.3291	15.4428	5.90582	34.1878	6.56174	3.05193	6.45423	8.26481	31.8298	6.55159	14.4572	49.5465	35.2776	1.83506	6.74503	2.73486	49.5465	6.55666	4	0	1	0	0	0.814534
MD	QSOX1.SFYTAYLQR.1y6	QSOX1	SFYTAYLQR	3.83362	1.81414	2.40476	6.00734	5.283	0.844672	2.73131	1.91023	12.2736	4.35696	8.62015	6.98429	14.7249	29.2915	6.53756	10.6825	38.4477	13.0408	5.39788	6.6714	38.4477	6.27245	2	1	1	0	0	1.25743
MD	ROBO4.EDFQIQPR.1y4	ROBO4	EDFQIQPR	4.52581	4.73732	5.25765	6.07779	7.15883	3.60968	9.95072	10.2905	24.4565	0.411631	14.9128	6.03563	17.9372	2.84737	5.39756	12.4681	7.62745	17.6064	11.8619	11.2716	24.4565	7.39314	0	0	1	0	0	0.977556
MD	ROBO4.VSGPAAPAQSYTALFR.1y10	ROBO4	VSGPAAPAQSYTALFR	2.09007	3.16409	1.44596	6.02003	8.64727	5.69385	3.11353	3.96589	4.91476	3.19824	9.78754	6.77497	15.2524	14.1501	11.0184	41.1778	8.80782	12.0581	14.5666	0.369676	41.1778	6.3975	1	1	1	0	0	1.35098
MD	S10A6.LQDAEIAR.1y6	S10A6	LQDAEIAR	3.37252	2.65971	1.87304	5.44653	16.8173	4.96274	12.1085	10.4003	6.47027	0.909693	60.1813	8.03082	6.76455	7.02215	4.22284	6.78329	6.03443	3.93814	2.81206	5.98707	60.1813	6.01075	1	1	1	0	0	1.09232
MD	S10A9.LGHPDTLNQGEFK.1y6	S10A9	LGHPDTLNQGEFK	6.57961	11.0552	2.93198	6.66724	10.1698	10.3965	14.1753	5.93586	9.8639	2.05118	5.74177	9.70107	17.5216	32.8383	19.6405	18.5329	15.3287	12.5178	40.0735	8.27708	40.0735	10.2831	2	0	1	0	0	1.16653
MD	S10A9.NIETIINTFHQYSVK.2y13	S10A9	NIETIINTFHQYSVK	6.32039	1.03434	2.24496	11.8867	27.19	4.41671	4.98277	25.6366	25.7275	10.3999	10.3454	3.98293	3.70313	6.83199	13.8025	40.6581	20.7699	11.7876	14.159	3.33602	40.6581	10.3726	4	1	1	0	0	1.46383
MD	SEPP1.LPTDSELAPR.2y9	SEPP1	LPTDSELAPR	4.06213	4.63446	1.13215	2.55764	7.94757	2.59974	4.96338	11.4957	4.60385	2.89956	7.03472	1.99932	21.1892	6.63159	4.88187	14.0492	1.16121	5.37055	11.356	12.7804	21.1892	4.92263	0	0	0	1	0	1.45871
MD	SERPINF2.FDPSLTQR.2y6	SERPINF2	FDPSLTQR	2.51874	6.31547	5.60745	1.85473	3.3743	11.7644	3.49609	2.0762	1.7469	9.72635	6.22281	6.87126	8.96093	31.1375	1.27263	22.2244	15.9861	14.7922	10.1896	15.434	31.1375	6.59337	1	0	0	1	0	1.52905
MD	SODE.AGLAASLAGPHSIVGR.2y13	SODE	AGLAASLAGPHSIVGR	5.31915	3.53514	3.195	1.52762	5.5861	9.32512	10.4508	26.6304	5.22829	12.9782	9.51349	5.51829	7.04014	7.67738	9.74757	42.6957	0.559382	3.28816	12.2438	7.11931	42.6957	7.07972	2	0	1	0	0	1.6942
MD	SODE.VTGVVLFR.1y6	SODE	VTGVVLFR	3.34413	3.23454	2.89905	13.0518	11.1408	13.552	6.67599	29.0436	5.49646	10.1238	17.2286	7.84589	3.03862	11.2319	12.5978	45.8552	26.5484	8.5128	16.1422	6.62148	45.8552	10.6323	3	1	1	0	0	1.44632
MD	SPRC.LEAGDHPVELLAR.2y11	SPRC	LEAGDHPVELLAR	2.19761	5.47511	2.98304	2.06851	19.0876	4.21549	1.23857	31.1894	9.50042	8.47787	10.2823	8.37789	11.5566	6.04342	11.0718	32.0502	11.9437	7.02204	32.3298	10.2349	32.3298	8.98914	3	0	1	0	0	1.38312
MD	SPRC.LHLDYIGPCK.1y4	SPRC	LHLDYIGPCK	3.55992	5.09002	2.57064	5.91171	12.6633	7.17377	3.74146	23.9138	6.09547	5.44889	8.33833	6.54152	11.0447	9.13167	3.56658	32.9207	9.39407	16.3097	15.7373	3.93694	32.9207	6.85765	1	1	1	0	0	1.19061
MD	TALDO.LFVLFGAEILK.1y9	TALDO	LFVLFGAEILK	12.157	3.36812	9.16414	19.1339	13.3107	9.91149	6.42085	10.8131	11.4517	10.0777	8.65714	20.4041	10.1061	15.8326	13.7002	13.8407	9.84826	16.3417	3.56238	3.46328	20.4041	10.4596	0	0	1	0	0	0.610038
MD	TALDO.LLGELLQDNAK.1y9	TALDO	LLGELLQDNAK	3.46029	7.10049	1.80692	4.95719	1.59931	14.6937	11.9031	12.7945	1.11398	2.2521	2.16327	18.2975	7.96958	24.1949	10.7167	24.19	23.651	11.3097	2.59561	10.6169	24.1949	9.29323	0	1	1	0	0	1.84193
MD	THIO.TAFQEALDAAGDK.1y8	THIO	TAFQEALDAAGDK	2.86659	11.0786	4.04332	3.11248	6.20794	1.93692	8.36929	19.4399	8.83694	6.62028	10.0727	8.21334	6.75549	9.48967	11.4136	18.8534	19.3826	2.604	12.7824	9.09193	19.4399	8.60312	0	1	1	0	0	0.957409
MD	THIO.VGEFSGANK.1y8	THIO	VGEFSGANK	6.67094	27.2851	3.99438	9.80928	6.77186	13.1519	10.8258	15.7686	46.7202	14.0434	17.0371	10.1705	11.9669	23.6882	7.00253	29.2694	20.6866	20.0385	88.4332	18.73	88.4332	14.906	4	0	1	0	0	2.85907
MD	TRFL.YYGYTGAFR.1y7	TRFL	YYGYTGAFR	10.5875	2.03022	1.16095	2.6012	16.9703	2.9352	41.4552	64.7986	4.24018	1.14909	6.58096	6.53301	19.5249	3.91054	4.31861	28.4159	16.6681	3.61401	20.9239	4.303	64.7986	5.42581	3	0	1	0	0	0.103241
MD	TRML1.FLPEGCQPLVSSAVDR.2y14	TRML1	FLPEGCQPLVSSAVDR	2.82108	2.23489	4.1714	2.69854	6.75121	5.57422	2.99189	10.3036	6.93509	1.47092	2.71979	2.3674	18.0435	6.99455	16.7706	3.76119	9.08393	2.79691	2.28395	5.46487	18.0435	3.96629	0	1	1	0	0	1.56756
MD	TSP1.SITLFVQEDR.1y6	TSP1	SITLFVQEDR	1.88434	0.796518	2.1654	1.79502	7.58667	10.6059	4.09423	19.5347	11.776	13.1027	2.18757	10.8282	12.6238	22.9569	15.0345	21.983	14.3483	4.43836	7.2637	7.03128	22.9569	9.09629	0	1	1	0	0	1.36248
MD	UTER.LVDTLPQK.1y6	UTER	LVDTLPQK	0.835341	5.93335	2.63013	5.97518	3.88385	2.92279	8.22128	3.96972	7.21247	2.3415	1.87246	5.2712	3.51671	10.3941	2.83093	21.6885	7.65996	6.93784	17.1561	7.47197	21.6885	5.60227	0	1	1	0	0	1.1849
