# Supplementary material for: SEPROGADIC – serum protein-based gastric cancer prediction model for prognosis and selection of proper adjuvant therapy
Source: Sci Rep. 2018 Nov 15;8:16892. doi: 10.1038/s41598-018-34858-x (PMC6237900; doi:10.1038/s41598-018-34858-x)
Supplement: Supplementary file 5 — Supplementary Table S4 [file 41598_2018_34858_MOESM5_ESM.xlsx]

## Sheet: Sheet1
Supplementary Table S4. Log2 transformed normalized peak areas of 73 proteins in MD panel and 20 proteins in ND panel.
Sample	MD panel
Sample Index	ALDOB	AMPN	APOA	ATS13	BGH3	BLVRB	C1R	C1S	CA2	CADH1	CADM1	CATB	CATC	CATD	CATH	CD166	CD44	CHLE	CO6A1	CO6A3	COMP	CR2	CYTC	DIAC	DPP4	DSG2	ENOB	ENPL	F13A	FA10	FA11	FBLN3	FCG3A	FGFR1	FIBB	GPNMB	GPV	GRP78	GSHR	HABP2	IBP7	IL1R2	INHBC	LAMP1	LDHB	LRP1	MDH1	MGP	MMP2
S1	19.0764	18.0038	20.805	18.2871	19.3508	20.9524	22.6001	22.8766	19.3795	20.0109	18.1235	18.2974	17.6529	17.4955	17.7118	18.471	20.9322	21.3255	16.606	19.1768	18.1379	17.2482	21.1898	19.8002	17.7024	18.6842	16.7326	19.9803	17.2808	23.3812	21.8731	20.5967	19.2759	20.5541	17.4376	17.5788	19.3303	20.2416	17.4781	20.4758	18.3022	17.2091	18.8174	19.0322	19.2194	22.7683	18.1649	17.8549	17.5308
S2	17.673	16.8109	17.8231	18.3639	19.4635	18.5981	22.0636	21.4728	17.8322	19.6003	17.6361	18.3438	17.8527	17.0687	17.7401	17.5391	20.2405	21.1486	15.8763	17.7912	16.0882	17.2084	21.2348	18.7465	15.6369	17.2891	17.3335	19.2725	17.4617	22.987	22.2463	19.8953	20.6226	19.4994	18.4858	16.9846	19.5702	19.0145	17.1036	20.2174	18.3609	17.0339	18.2046	18.4518	18.2456	20.4128	17.6598	16.723	17.4903
S3	19.15	17.8471	17.438	19.4265	19.8322	18.3534	22.3272	21.4423	18.0611	19.8628	17.8968	18.0056	18.1121	17.0313	16.5582	17.5675	21.1232	20.653	16.9766	18.0723	17.8963	16.4661	21.5538	18.3369	16.0135	18.3438	15.5821	19.7024	17.5915	22.8273	22.5643	19.6692	19.13	18.9445	18.843	16.8479	19.2441	19.7821	17.7554	19.4066	18.9634	17.6175	18.3201	18.8424	18.214	20.8889	17.2091	17.5736	18.2481
S4	18.4055	18.0087	20.0788	18.5406	19.0983	20.7373	22.5883	22.8084	19.2808	20.4446	18.2354	18.0341	17.9807	17.8239	17.9557	18.4794	20.8689	20.2719	17.2399	19.3817	18.4381	17.1886	21.4097	20.01	16.6584	19.3413	17.1267	19.0577	17.7809	23.094	22.8765	20.9092	18.8633	20.0665	19.9854	18.0663	18.5745	20.0041	17.3127	21.3993	18.8943	17.4864	18.6076	18.8286	20.0788	21.8021	17.4859	17.5518	17.9213
S5	18.2507	17.1814	17.8964	17.618	18.4231	18.7207	21.9887	22.5507	17.6165	20.1256	17.432	17.7797	18.3866	18.0786	17.3995	18.208	20.1158	20.492	16.1215	18.6659	18.4103	17.1478	21.0179	19.9405	16.2513	18.7567	16.5171	19.1891	17.7482	23.0632	22.9622	20.2196	19.7114	19.8051	18.6982	17.676	19.2073	19.6926	17.0233	21.6771	18.0328	17.5799	18.7288	19.0082	19.0193	21.6353	16.767	19.2155	17.2225
S6	20.321	18.5889	21.0881	18.7742	20.0909	20.2889	21.5478	21.4527	18.0895	19.3079	17.2499	17.7827	19.0399	19.0522	18.5638	17.5556	20.9713	20.72	16.8763	18.177	18.5266	17.7011	21.6249	19.5812	16.9304	17.314	16.6956	19.73	18.6427	23.8108	22.0269	19.8884	20.2965	20.047	17.7398	16.9817	20.7208	19.2005	18.2659	21.8311	19.4781	17.4051	19.5318	19.2997	19.3526	22.3589	17.8415	17.2631	17.2284
S7	19.4542	18.1655	17.0528	19.2622	20.6848	20.0508	23.389	22.2876	18.3309	20.8035	19.1175	18.563	18.378	18.3478	18.6036	19.5046	22.0398	20.9853	18.0445	20.2797	18.8493	18.7165	22.1021	20.0413	17.2715	19.3651	17.1692	19.8237	19.8138	23.8683	22.6435	21.6599	21.9582	20.6836	20.001	18.7624	21.1409	20.2089	17.5545	21.7374	19.2777	17.9554	19.6133	19.4543	19.3215	22.2508	18.0396	19.155	18.283
S8	17.8366	17.9202	17.2081	17.4536	18.1186	19.3033	19.7877	22.153	17.106	19.7502	16.6604	17.5617	17.7784	17.4901	17.8115	17.9903	20.8265	20.2418	16.434	19.1871	17.8336	17.9667	20.7012	20.034	16.7517	18.2375	16.3913	18.4699	15.447	23.7914	21.9555	20.3908	18.8453	19.1531	18.7535	17.262	19.7459	19.5511	17.1922	21.7285	18.6017	17.3181	18.8488	18.3932	18.8632	19.447	16.2779	18.8237	17.4623
S9	17.92	17.7069	18.4519	18.9854	19.7818	19.6616	23.0663	21.5316	18.4324	20.5004	17.0431	17.2244	18.8242	18.0204	18.4072	17.4563	21.1834	20.8634	17.0316	18.0705	17.3937	16.9526	21.0814	19.3377	16.1854	17.7196	16.0103	19.2701	17.3707	24.0724	23.0388	20.0811	20.0764	19.4751	17.4277	17.3185	20.1112	18.9345	17.6602	21.3454	18.4563	16.8977	19.2499	19.1414	19.3201	19.9238	18.4971	18.155	17.6864
S10	18.1555	18.1291	21.6123	19.2476	19.8267	19.6949	22.9521	21.936	18.6019	20.9108	17.9948	19.973	19.2436	18.4359	18.3612	18.0859	20.7934	21.095	17.5458	19.4643	18.4048	17.1538	21.2045	19.3439	16.0962	18.5529	16.0567	19.7147	17.5149	23.9829	23.2573	21.2729	19.4516	20.1341	19.8746	17.8351	20.4948	19.9512	18.144	22.0716	18.7731	17.3118	19.3449	19.1808	20.1944	22.052	17.4473	18.812	19.1618
S11	17.3617	17.7814	17.4533	19.1714	20.055	18.9584	23.726	22.1676	17.3707	20.3758	17.7833	17.5714	18.9264	18.1904	18.3663	17.7496	21.3497	21.3385	17.4199	18.1658	17.4617	18.3278	21.2216	20.0793	16.4892	18.0945	16.1584	19.7096	18.7881	24.1901	22.3062	20.3458	20.0181	19.9922	16.6404	17.5718	20.7496	19.2782	17.6602	21.3374	18.998	17.8199	19.0597	19.4981	19.6467	21.9751	17.0914	18.2534	17.908
S12	18.3545	17.2453	17.5599	19.2598	20.4597	20.5778	23.5933	22.0968	19.0748	20.0144	18.0781	17.4448	18.2481	17.2846	17.8581	17.6738	20.9928	21.3681	17.4766	18.3097	18.0118	18.3856	21.6472	19.022	16.2792	18.1224	17.3789	19.6804	19.3225	24.0302	21.7907	19.9397	19.7147	19.9182	16.3906	17.0499	19.382	19.4859	17.8316	21.3079	19.18	17.6502	18.8616	19.2454	19.3579	21.9815	18.398	16.9631	17.3719
S13	18.4855	16.7314	16.8778	19.2328	20.5877	18.3505	23.2882	21.9109	17.5094	19.405	17.9287	17.7059	18.5092	16.9664	17.5524	17.675	20.4133	21.2242	16.5009	17.6956	17.6246	17.3354	21.1231	19.0729	16.0178	17.9631	16.3722	19.6232	18.5788	23.7866	22.5665	19.8468	19.6807	20.0005	15.518	17.0058	20.7641	19.5509	17.6438	21.391	18.769	17.0604	19.0209	18.7207	19.3613	22.0374	17.2512	18.2104	17.1996
S14	19.9478	17.516	17.5684	18.7448	20.7805	19.25	23.4982	21.9524	17.5751	20.1132	18.1749	18.8945	18.0757	18.0672	18.1809	18.1259	20.9192	21.3432	16.737	17.6555	17.5886	17.9946	20.8314	19.8917	16.6876	18.242	16.1525	19.5209	18.5348	23.8031	22.9875	20.5315	20.324	19.9643	17.4616	17.4335	20.5264	19.1772	17.9177	21.2402	18.7911	18.002	18.8371	19.2899	19.6997	21.7285	17.3316	17.6582	17.5947
S15	18.5978	18.0441	16.6716	19.0125	19.1165	19.0565	22.3688	22.86	17.3411	19.8491	17.2937	17.7653	18.3885	17.3714	17.9963	18.1159	21.0588	19.8382	16.174	18.6676	18.3998	17.3169	21.272	20.0362	16.6252	19.1479	16.448	19.1496	17.0205	23.2726	22.0868	19.9155	19.0744	20.0606	17.2492	17.0544	19.9047	20.105	17.1693	21.5621	18.2326	16.7328	18.4988	18.6155	18.9942	22.1131	16.9865	18.7747	17.1207
S16	18.197	17.4699	18.9576	19.2596	20.5588	18.347	23.6983	22.2422	17.5229	20.1746	18.1342	17.8313	18.4732	17.0897	17.8052	17.7682	20.9773	21.598	17.0867	18.3997	18.0045	17.3978	21.1522	19.0604	16.8775	18.1498	15.8895	20.1731	18.5619	23.6273	21.9905	20.4732	20.1182	19.9878	16.4643	17.4347	20.1015	19.5441	17.7943	21.1581	18.9522	17.5201	18.7906	19.1478	19.3025	22.0988	17.5608	17.7276	17.9884
S17	18.7652	18.4013	16.7879	19.0814	20.4324	19.3173	23.5185	22.3045	17.9428	20.3111	17.9599	17.2685	19.1792	18.8164	18.7528	18.0264	21.7119	21.0272	17.4182	18.3962	18.0595	16.902	21.542	19.7089	16.6345	18.5816	17.4357	19.7948	18.2812	24.1554	23.3574	20.7747	20.8126	20.4056	18.2158	18.5973	21.0757	19.4301	18.3851	21.819	18.9158	18.1434	19.365	19.5113	20.4768	22.2183	18.2532	18.1662	18.0768
S18	17.9184	17.475	17.4804	19.2495	20.6151	20.2558	23.8138	22.2771	18.1244	19.733	18.3538	18.3349	18.1577	18.5192	18.8779	18.8438	20.7862	21.481	17.4761	19.2789	18.399	18.1314	21.6866	20.1063	16.625	18.6662	16.4194	20.0567	18.8288	23.7351	21.9374	20.4655	20.6948	20.9177	17.3769	17.4779	20.3656	20.186	17.5585	20.7521	18.4153	17.736	19.8119	19.2978	19.1628	22.8869	17.7432	18.7218	17.6014
S19	18.62	17.515	17.3148	18.916	20.3021	21.5558	23.605	22.1471	19.5315	20.0379	17.9394	17.4705	18.452	17.718	17.9081	17.7252	21.2201	21.299	17.4365	18.2383	17.6678	17.7865	21.2875	19.9099	16.9084	17.996	16.6169	19.6502	18.6416	23.6757	22.861	21.2183	20.4415	19.9141	15.6579	17.7319	20.5137	19.2874	17.6801	21.2474	19.449	17.4103	18.5347	19.1959	19.9569	21.8898	18.2114	17.7697	17.5508
S20	18.7222	17.3074	16.2586	18.864	20.187	19.3552	23.3622	21.8711	17.8451	20.0226	17.669	17.5044	18.1635	17.3493	18.0268	17.4283	20.6326	21.2294	16.5566	18.0877	17.5556	18.2916	20.99	19.7012	16.2101	18.2247	16.5394	18.923	18.2573	23.9457	22.8075	20.9694	19.377	19.597	15.6208	17.478	20.4571	19.1475	17.7885	21.4287	18.5244	17.4091	18.4381	19.4771	19.6387	21.9157	17.1986	17.581	17.3341
S21	16.8796	17.6558	20.5666	19.1869	20.1722	19.7726	22.4765	20.9836	18.5134	20.2007	17.4235	18.1589	18.7568	17.9142	18.2187	17.4957	21.6323	21.2276	16.5788	18.1798	17.5712	18.3466	20.8056	19.2387	15.9937	17.8192	15.7069	19.2656	16.5732	23.9496	23.0117	20.2743	20.1077	19.3566	16.9794	17.0103	20.0764	19.1834	17.7558	21.4659	18.8102	16.8898	19.2475	19.432	19.321	20.428	17.3156	17.4617	17.7927
S22	17.8005	17.5688	17.2659	18.4426	20.5435	19.8202	23.462	21.9645	18.1559	20.6947	18.1423	18.7924	19.2252	18.0099	17.9756	17.9269	21.5757	21.4121	16.7892	18.2613	17.4951	18.5508	21.6835	19.8859	16.8289	18.163	16.4257	19.8175	18.4629	23.8776	22.2908	20.8501	20.1106	19.7537	17.2642	18.0646	20.6248	19.2162	17.9172	21.1704	19.0017	18.0613	18.37	19.571	19.8567	21.5679	17.4039	18.415	17.695
S23	18.0407	18.4272	17.5301	19.5638	19.6501	20.2892	23.0136	21.8975	17.9475	19.802	17.7334	17.9953	18.9841	18.2158	18.345	18.1981	21.0356	21.1265	17.3562	18.7241	18.1051	18.0358	21.3219	19.0057	16.9902	17.7706	16.0139	19.6691	17.6306	24.13	22.5754	20.3196	19.1638	19.9992	18.4429	17.057	20.7136	19.621	18.161	21.7381	18.6928	17.7805	18.9694	19.1884	19.5601	22.1178	17.646	18.0692	18.2595
S24	19.3398	17.7178	18.4843	18.6986	20.3953	18.8523	23.4076	22.014	17.5785	20.7993	18.6011	17.7776	18.5347	17.564	17.5447	18.0089	21.1138	21.4053	17.6496	18.7428	18.0231	17.9724	21.7671	18.785	16.5686	18.208	16.4409	19.8392	18.9823	23.8544	22.5025	20.7607	20.6253	19.9686	17.3239	18.1389	20.2522	19.3483	17.9725	21.0351	19.174	17.1938	18.721	18.8468	19.3513	21.8516	17.5895	18.7382	18.0054
S25	18.1526	18.3163	19.1532	18.4475	19.3173	20.6268	23.0571	22.7247	17.8569	20.1128	17.6505	18.8407	18.6587	18.7451	18.4392	18.0145	20.4656	21.2033	16.9812	19.1494	17.9045	18.3739	21.3587	19.6469	16.8044	18.4788	16.4054	19.6114	17.7071	23.8872	22.3045	20.3757	20.1224	19.8676	18.3524	17.9416	20.156	19.6389	17.3852	21.4756	18.2052	17.6261	19.3003	19.1612	19.6645	22.4976	17.2833	18.6333	17.6009
S26	18.4744	16.4726	17.197	18.716	20.2229	19.4183	23.2208	21.7465	16.8151	19.0059	17.8979	17.7687	17.3617	17.6584	18.1382	18.5648	19.7079	20.9386	16.9331	18.6511	18.3034	17.2938	21.5993	19.5588	16.4154	17.8321	16.3352	19.5876	18.226	23.8515	21.8512	20.4357	19.6059	20.0731	16.679	16.6003	19.9767	19.5249	16.8835	21.8258	17.5892	16.6031	19.7797	18.3953	18.5783	22.801	17.7049	18.3629	17.3952
S27	18.5266	17.5658	16.973	20.0592	20.5403	20.0659	23.0144	21.4026	17.8251	19.7063	18.5912	18.8966	17.664	17.4797	18.6779	19.2735	21.0459	19.9823	17.6112	19.4683	18.7838	18.2498	22.3073	19.2215	17.0515	18.6845	15.5632	20.0136	19.3458	23.578	22.0672	20.7429	19.3917	20.9719	17.4598	17.9429	19.9499	19.6999	18.0275	21.8205	18.2253	17.7245	19.2039	18.5362	19.1912	22.7001	18.249	18.6787	17.6986
S28	19.6196	17.7244	20.2149	18.8361	19.2757	20.0868	22.9171	22.1238	17.3739	20.4511	17.9719	17.8491	17.9426	17.3773	18.436	17.9932	20.4233	21.4181	16.3987	18.6277	17.7279	17.945	20.8075	19.0693	16.4	17.9298	15.7833	19.4125	17.4526	23.6965	22.5065	20.2977	20.0733	19.9365	18.2509	17.3036	19.0557	19.6843	17.4268	21.7794	18.5252	17.0304	18.9111	19.0943	19.7601	21.4861	17.3087	17.669	17.6203
S29	18.122	18.618	17.5666	18.6548	18.2168	20.7536	19.3334	22.4959	18.5676	20.6093	16.8752	18.7551	17.9363	17.9237	18.9857	18.1603	21.616	19.5187	17.6426	20.0523	18.1415	19.0877	20.9187	20.0986	17.2571	18.2485	15.6942	18.9954	16.3707	23.8474	21.8799	20.8506	18.5416	19.5081	17.1909	17.6895	19.5213	19.486	17.4643	21.7203	18.9847	17.7329	18.9594	18.794	19.2201	18.9348	16.8008	18.5897	18.5226
S30	17.5173	18.1905	20.9248	19.1426	20.5402	18.9679	23.3944	21.8356	17.0997	20.3027	18.2376	17.5548	18.62	17.6927	18.086	18.0394	22.2596	22.3004	17.7837	18.9244	16.7681	18.0772	21.4995	19.2554	16.8525	17.9378	13.8043	19.552	19.2381	24.0288	23.1742	20.7647	20.76	19.9157	17.6551	17.7076	20.6662	19.4459	17.6769	21.3681	19.173	17.5395	19.4753	19.3888	19.3225	20.7631	17.5434	18.004	18.0372
S31	16.926	17.5489	22.7882	18.3411	19.6369	19.8666	22.4955	22.3563	17.3024	20.4245	17.3467	18.0775	18.6373	18.0941	18.5556	18.0768	20.1517	21.2106	16.1486	18.9188	17.6536	18.3625	20.6039	19.5848	16.9697	18.1294	15.8654	18.865	18.0787	23.808	22.6648	20.7815	19.5595	19.76	16.3958	17.6477	19.2248	19.8646	17.181	21.8403	17.4712	17.7293	18.7301	18.7265	20.1681	22.4085	17.2489	18.181	16.9536
S32	19.3235	17.7252	16.5154	19.1319	19.4768	21.0705	22.5461	21.8315	16.8612	19.6338	17.7298	17.63	19.3294	18.8511	18.9464	18.1322	20.0188	21.3575	17.239	18.8089	18.0954	18.4075	21.5158	19.7034	18.0879	17.6613	16.6795	19.5543	17.7805	23.9334	22.5398	21.0637	19.9561	20.4592	19.1582	16.9419	20.3731	20.3171	17.8612	22.0562	18.1921	17.8237	19.1414	19.6081	19.5434	21.8995	18.2785	18.6352	18.1042
S33	17.9713	17.8476	21.6932	18.9247	19.791	20.4163	23.0333	21.8147	18.1995	20.3237	17.9646	18.4238	18.4383	17.7583	18.0479	17.6701	21.3698	21.6286	16.6148	18.0489	17.6562	17.2833	21.0691	19.7357	18.7282	18.1949	15.8105	19.2623	18.6354	23.6606	23.3529	20.7911	20.3095	19.6095	17.3288	17.5994	20.3045	19.3742	18.1534	21.6486	19.0039	16.8893	19.1822	19.5202	19.6014	20.5638	17.7191	18.3307	17.7983
S34	16.932	17.1656	17.863	18.4379	20.5544	19.595	23.3175	21.6283	17.644	20.83	17.8266	17.8335	18.8914	17.5063	17.9239	17.4467	21.0481	21.7066	16.5149	17.9693	17.4083	17.9541	21.3185	18.7059	17.7271	17.9495	15.9878	19.3545	18.6576	23.8121	22.2139	20.6737	20.3831	19.5774	16.3441	17.3208	20.2522	19.0012	17.7847	20.4013	19.054	17.756	18.0748	19.1709	19.3978	21.6346	17.0733	17.738	17.5648
S35	18.5447	17.146	17.164	18.7445	20.1432	18.6013	23.6821	22.417	17.9123	20.2783	18.3293	18.0844	18.0474	16.9325	17.9917	18.6267	20.9804	21.4752	18.0076	19.1124	18.1694	17.8726	21.9522	19.994	17.8436	18.8505	16.5603	19.6611	18.6565	23.2411	21.5247	20.5776	21.5529	20.4857	17.3783	17.3725	19.4057	20.0597	17.536	21.3973	18.9225	17.1729	18.9784	18.8536	18.7221	22.6283	17.3498	18.1785	17.9357
S36	18.6925	18.2338	15.845	19.4111	20.5791	19.4868	23.0886	21.6182	17.9719	20.8399	17.4349	17.7586	20.0959	18.3551	18.5595	17.6066	21.8903	21.6615	17.5058	18.4645	17.6844	17.5892	21.2342	20.4751	18.499	17.7645	15.9429	20.016	18.2672	24.2378	23.2835	21.0559	21.1368	18.9037	16.0881	17.6278	20.0174	19.4299	18.3284	21.6252	19.2018	17.7836	19.1894	19.8027	19.7369	20.7876	17.5886	17.8358	18.2905
S37	19.0558	18.0277	22.02	18.9073	19.4643	20.622	22.5272	21.853	17.9577	20.2689	18.4401	18.0246	18.2047	18.2949	18.4576	18.2022	20.1971	21.659	17.0792	19.2129	17.9968	17.6704	20.9685	19.1655	18.565	18.4221	16.2493	19.2019	17.6899	23.7884	22.446	20.9312	19.6768	20.0101	19.073	17.187	20.0235	19.4199	17.5604	21.6311	17.8768	16.9467	18.8709	19.0315	19.5734	21.4763	16.8774	18.2791	18.0141
S38	17.6938	17.9215	17.825	18.8818	19.4915	19.8142	22.7201	22.1254	17.3333	20.0047	18.2927	18.3878	18.4136	18.0774	17.7086	18.3976	20.5276	21.5661	16.8075	18.9841	18.1454	18.303	21.4288	19.4508	18.5	18.2159	16.2558	19.6931	18.5505	23.7543	22.7047	20.8259	20.9362	20.2379	18.7034	17.4928	19.6508	19.8055	17.468	22.0573	18.6232	17.3165	18.5842	19.092	19.5358	21.74	17.384	18.0337	17.9068
S39	18.764	17.7205	17.9085	18.9917	20.4892	18.3093	23.9291	22.6441	17.6267	20.8491	19.088	18.853	17.7747	17.8791	17.5883	19.2594	21.4617	22.3459	18.348	19.5893	18.1886	16.9196	22.7258	19.3439	18.2091	19.0857	16.2438	19.994	19.222	22.9649	21.8165	21.7737	20.181	20.2337	17.4764	18.157	19.9545	20.2065	17.7464	21.4009	19.8101	16.9248	19.4938	18.3993	19.0834	22.4908	17.5037	19.1939	18.4026
S40	19.9712	18.4962	22.0383	20.6356	20.5318	18.3207	22.506	21.2712	18.1338	20.3941	17.9997	17.2411	18.327	17.3816	17.6915	17.5998	22.4747	21.0353	18.0523	17.8953	18.2106	18.0669	22.0994	18.1947	17.6317	18.6847	15.5855	20.4402	18.9328	23.7466	22.4772	20.6543	20.8097	19.1561	17.8859	16.9258	21.0776	20.5508	18.6019	20.6666	20.1121	17.3515	18.7272	18.9727	18.3425	21.5196	17.7217	17.6062	18.6296
S41	16.7779	17.3258	15.7599	18.763	20.7813	18.6712	22.9329	21.5595	17.2689	19.8889	17.8043	17.2016	18.4077	17.4107	17.8321	17.5344	20.5437	21.6886	17.103	18.0892	17.7922	17.8445	21.3981	19.282	17.9012	17.7326	16.2761	19.7922	19.5891	23.7364	22.1995	20.3878	20.1052	19.4293	15.9992	16.9909	20.7776	19.2424	17.6322	21.4081	18.6642	17.4108	18.8038	19.2198	19.0377	21.7871	17.3027	17.8277	17.1666
S42	17.7185	18.7616	14.032	19.429	19.6753	18.9524	22.1007	20.1151	18.5874	20.4797	17.4915	16.9931	19.2214	17.857	18.393	17.8047	22.2475	20.8974	18.7993	18.1236	17.7766	18.2758	21.6286	18.7981	18.3284	17.7208	15.1181	19.2396	17.9728	24.1515	22.8695	20.7442	20.6386	19.1184	17.1233	17.8658	20.0723	19.0441	18.0844	21.022	19.6559	17.3524	19.3596	19.77	18.7972	20.6461	17.1601	17.2052	18.3833
S43	17.6366	17.3392	16.2272	18.6294	20.3855	19.6023	23.4673	21.9548	17.9779	19.8896	17.8803	18.3038	18.7789	17.721	17.8282	17.5784	21.1732	21.1747	16.6777	17.9401	17.6762	17.3384	21.2762	19.7892	18.1662	17.8691	16.1663	19.6177	17.3071	23.6906	22.7924	20.5775	20.0357	19.8556	15.9982	17.8935	21.0163	19.236	17.7534	21.359	18.8791	17.6647	19.0019	19.6119	19.708	21.8378	17.2668	17.2052	17.8539
S44	18.2471	19.0788	17.9365	19.4121	19.9607	20.1276	21.8053	21.7441	18.6222	21.3296	17.2345	18.3239	18.4799	18.1638	18.5515	18.1802	21.564	20.5608	17.4834	19.1933	18.5771	18.499	21.9013	19.7577	18.778	18.2435	15.5825	20.2374	17.8098	23.8415	22.5343	21.4386	18.9816	19.8106	17.9178	17.863	20.443	19.3492	18.3545	21.8091	19.528	17.8546	19.668	19.5018	19.5071	22.3167	17.4452	18.3013	18.0961
S45	17.1446	18.6098	23.0603	19.8304	19.6491	19.2151	21.5182	21.2555	17.8351	20.023	16.9818	18.3878	18.9028	17.8411	18.49	17.8464	21.5606	19.9139	17.5787	19.4153	18.5884	17.793	21.6921	19.5785	17.9167	17.6859	14.7668	19.8964	18.4288	23.8437	22.4933	21.2288	19.8378	19.3355	18.0243	17.3206	20.8107	19.0182	17.6477	21.5826	18.713	17.8844	18.8486	19.0416	19.0129	22.0873	17.244	17.7194	18.1488
S46	18.1752	17.4193	16.2405	19.2315	20.2149	17.7412	23.9224	22.7232	17.2604	20.4059	19.0135	18.5166	18.1273	17.0344	17.9941	18.5318	21.073	22.0987	18.1964	19.5963	18.0404	17.7106	22.2022	19.3404	17.5972	18.9315	16.2312	20.004	18.7788	23.579	22.194	20.6012	20.9433	21.1196	16.424	17.5316	20.4928	20.3385	17.4459	20.9084	19.4687	16.916	19.1103	19.2032	18.7003	22.8018	17.4175	18.5994	17.9717
S47	18.0119	18.2198	17.9804	18.5096	19.763	19.5712	23.0503	22.882	17.3109	20.6067	17.52	18.4914	18.8129	18.5509	18.1426	18.2933	20.2034	21.4128	17.0195	19.5329	18.1579	18.2599	21.3543	19.4459	19.0777	18.0695	15.8675	19.1965	18.5445	24.2931	23.2499	21.2232	19.6176	19.7786	17.4631	18.0888	20.4047	19.637	17.1273	21.8415	18.063	17.6427	19.8312	19.3593	19.6301	22.2078	16.8545	19.2849	17.6624
S48	17.618	17.5695	17.6874	17.826	17.85	20.3732	18.9742	21.8978	17.9286	19.3546	16.239	17.3052	17.8066	17.1645	18.0373	17.1792	20.9192	19.2206	16.0061	18.86	17.4654	17.4803	20.4443	19.7609	18.0353	17.049	15.115	18.1707	15.2333	23.7318	22.3709	20.3541	19.201	18.2504	15.9156	17.0883	19.5734	18.8417	16.8384	21.2709	18.094	17.4018	18.5645	18.2869	18.9251	18.5309	16.3626	18.2256	17.126
S49	17.197	17.0338	18.3676	17.3735	17.5377	19.1821	18.1344	22.0354	16.6744	20.3403	16.0798	17.5468	18.4479	17.5938	19.1178	17.6344	20.3879	19.134	17.4291	19.5425	17.4201	17.8662	19.9914	20.1954	18.0005	17.3389	15.3215	18.1772	15.4662	23.743	21.7636	20.7241	18.6224	18.5445	17.1044	17.3676	19.7754	18.2522	16.3378	21.3502	17.9108	17.3111	18.3296	18.2566	18.9476	17.9846	15.7518	18.296	17.4914
S50	16.6972	17.3179	16.6681	18.1105	19.797	19.4364	21.9704	22.8647	16.3498	19.357	17.6092	17.4055	18.3623	17.6383	18.1603	18.0816	19.1592	20.5208	16.4734	18.9767	18.1955	18.0563	20.4137	20.0736	18.1033	17.6698	15.3885	18.8314	17.8414	24.2148	22.6989	20.4267	19.8609	20.9412	17.4318	16.6802	19.9576	18.8648	15.9645	22.459	17.6475	16.8008	19.0431	19.0586	19.3084	22.2603	16.7608	18.1598	16.5697
S51	18.9829	17.775	18.8924	19.2602	20.6957	20.4712	24.0721	23.0067	19.1226	20.2331	19.4664	19.1674	18.4391	16.8976	18.5482	19.0684	21.815	22.381	18.2694	19.6552	18.2211	19.4402	22.425	19.1515	17.3718	19.5844	16.9803	20.4394	18.8924	23.7317	22.1891	21.3985	20.9623	21.3118	18.0583	18.0483	20.838	20.5209	17.7032	21.2803	19.9523	17.2904	19.7424	19.0433	19.1691	22.988	18.511	19.5165	18.8203
S52	16.7597	17.8493	17.1836	19.1212	19.7196	21.5418	22.2312	22.9526	18.5693	19.6355	17.6676	17.6627	18.0671	17.5286	18.4713	18.3211	20.0187	21.305	16.3325	19.1436	18.3375	18.9276	20.9325	19.9275	18.2462	18.3152	15.9126	19.2769	17.6831	23.7885	23.304	20.5225	19.3055	20.3418	16.788	16.6872	20.1581	19.2821	16.5931	22.2453	17.5932	17.0864	19.3209	18.5294	19.599	22.2083	17.87	18.7432	17.2291
S53	17.9626	18.6614	19.3301	19.1126	19.4066	21.0186	22.1491	22.9469	17.5482	20.0394	17.1727	18.0595	18.4796	17.6538	18.7156	18.265	19.8563	20.4956	16.9811	19.5112	18.0527	17.8895	20.9517	19.8856	18.8559	18.8369	16.077	19.4424	18.5241	23.9498	22.8495	21.1065	19.8558	20.1884	18.1592	18.1345	19.4843	19.6851	17.4528	21.9113	17.943	17.2438	19.6082	19.2318	19.6898	22.231	17.7752	18.9521	17.925
S54	20.0374	18.2112	16.7181	19.6143	19.4997	18.8101	22.4503	21.8781	17.9807	20.0744	18.3529	18.3947	17.9159	16.4942	16.8746	18.2224	21.7835	21.2718	17.3864	18.1352	17.973	16.9738	21.5951	18.2021	17.6774	18.7776	16.0851	19.8925	17.3952	22.824	21.8463	20.4805	20.5044	20.2247	18.7186	17.2527	20.2622	20.0445	17.7948	20.2753	19.0322	16.8053	18.1052	18.6885	18.9056	20.6481	17.933	18.0348	18.145
S55	18.3273	18.0869	18.1099	18.768	20.7379	19.6168	23.6808	22.6041	18.0696	20.8983	18.2588	17.4463	18.4121	18.4077	18.7056	17.6321	21.4516	21.649	17.5981	18.3262	18.0248	18.0918	21.8363	19.8386	18.1338	18.285	16.4163	19.8024	18.5634	24.0893	22.932	21.0095	20.6783	20.2389	15.7055	17.8767	19.7698	19.6556	17.5738	21.3064	19.464	18.0759	19.394	19.607	19.6022	22.0645	17.7522	18.6148	18.1411
S56	18.9463	17.6233	18.5867	18.6801	18.8053	20.1372	21.5193	22.782	16.8835	19.2449	17.7066	17.9921	17.9389	17.6442	18.3128	18.2579	19.4563	20.6494	16.3704	18.619	17.9548	18.3953	20.3479	19.7406	18.777	17.9123	15.8112	18.989	18.5376	23.5561	22.6722	20.1561	19.7023	19.8919	17.5512	17.1287	18.9228	19.4738	16.5116	21.9618	17.8398	16.79	19.1498	18.8262	19.5314	21.6812	16.9329	17.7683	17.1063
S57	17.6269	18.4211	18.0895	17.9823	16.7628	19.1559	18.7352	22.9785	16.4282	19.6933	16.1892	18.0033	18.1246	17.8073	19.159	18.3392	21.3472	18.9397	17.2479	19.6592	18.1367	17.1792	20.4561	19.7559	18.8028	17.9128	14.9319	18.5872	15.6676	23.2596	21.8456	21.4247	18.1254	19.3496	19.1625	18.2003	20.1107	18.5429	16.508	21.6482	18.4219	17.3245	18.6175	17.6706	19.0645	17.9681	15.8172	19.4239	18.3027
S58	18.9011	17.4408	16.3745	19.0454	20.6488	19.1515	23.4305	22.2083	17.8294	20.2843	17.9446	18.4753	19.1737	17.2784	17.9505	17.5386	20.782	21.0867	16.779	17.8523	18.1798	17.6353	21.7434	19.3462	17.6021	18.0875	16.611	19.848	19.4965	23.6291	22.1375	20.2435	21.3642	20.0765	15.9138	17.2572	20.7713	19.5401	17.5008	20.7225	19.069	17.4092	18.567	18.8351	18.7641	21.7053	17.58	17.9328	18.1416
S59	18.8477	17.8073	17.4466	19.2547	19.7281	19.3479	22.6104	22.0266	17.8949	20.3431	18.1568	18.0255	17.7886	16.6603	17.6586	17.9733	21.3988	21.573	16.6919	18.354	17.8091	16.2203	22.0074	18.0152	17.7239	18.5252	16.1113	19.8081	17.9942	23.2402	22.2175	20.3794	21.0179	20.1302	18.3893	17.073	20.3266	19.9554	17.1225	20.371	19.3229	17.1326	18.3048	18.5263	18.2207	20.9352	17.9962	18.374	18.1581
S60	16.8797	16.4091	16.906	19.2268	20.4584	19.4629	23.1019	21.6891	17.187	18.5865	17.961	17.9287	17.0294	17.2921	17.909	18.7272	19.8288	20.4293	16.8579	19.0868	18.2666	18.4011	21.4901	19.674	18.1295	17.8975	15.6657	19.9264	18.7751	23.0951	21.8645	20.6203	20.0812	21.0637	16.6729	16.563	19.81	19.4249	16.942	21.4724	17.4943	16.7989	19.5538	18.3207	18.5151	22.7348	17.5701	18.4165	17.6372
S61	17.6629	18.2766	16.8268	19.2689	19.2573	20.4179	22.4516	21.897	18.9624	20.0965	18.1926	17.5865	18.1536	16.6661	17.6313	17.9662	21.5194	20.9316	17.2737	18.9091	18.12	18.4564	21.5736	18.4466	17.6664	18.2233	16.6259	19.7846	18.1754	23.1956	21.3925	20.5314	20.225	20.1109	18.9101	17.3782	19.7838	20.3773	17.9106	20.4043	19.1948	16.6652	18.1504	19.0453	19.3237	20.8352	18.6233	18.2278	18.2853
S62	18.2683	17.023	19.1702	18.8053	19.7729	17.8347	23.1552	22.4052	16.7802	19.4726	17.6507	18.0096	17.9807	17.282	17.3552	17.7691	20.012	21.3967	16.0471	17.624	18.2887	18.1141	21.043	18.4024	18.2338	17.7964	16.7134	19.708	17.0689	23.6742	22.0467	19.8278	20.0503	20.5128	18.2136	17.535	19.9763	19.8404	17.2826	20.9878	18.4053	17.0421	18.0281	18.7943	18.6221	21.6283	17.0189	17.804	17.7261
S63	18.58	17.485	18.6187	19.4305	19.3818	20.3462	22.6843	22.5477	17.7099	20.5671	18.0276	17.9999	18.8237	18.0637	18.9109	18.3073	20.7031	21.3061	16.9399	18.9379	18.1788	18.4457	21.1565	19.3175	18.0799	17.7184	16.7964	19.8165	19.0821	23.9167	21.313	20.2548	20.59	20.5669	18.2491	17.4283	20.7367	19.5755	17.267	20.6314	18.3402	17.454	18.8174	19.4083	19.7275	21.4088	17.8761	18.3943	17.6255
S64	17.9728	18.4763	22.0855	18.8782	17.3834	19.8551	18.4167	22.2749	18.1433	19.9678	16.5186	18.0824	18.1378	18.1419	19.1099	18.0297	21.2874	18.5754	17.8953	19.5764	18.1968	18.0822	20.7771	20.2346	18.6855	17.0802	15.64	19.2818	16.0337	24.1306	22.7085	21.1723	18.244	19.2675	17.9196	18.1166	20.1149	19.3663	17.4579	21.773	18.9255	17.6426	19.25	18.3262	19.112	19.3153	16.7142	18.8478	18.0595
S65	16.4948	17.9075	18.3717	18.1711	16.6661	20.8727	18.0542	22.3691	17.8586	18.955	16.0319	17.1865	17.5231	17.3023	18.6804	17.1654	20.0757	18.3623	16.6584	19.3032	17.683	16.7995	20.1989	19.1171	18.5885	16.2947	15.2154	18.4479	14.8758	23.401	21.0959	20.2825	17.2457	18.6488	18.0435	16.6978	18.6663	18.6754	16.8465	21.673	18.2655	17.1669	18.295	17.5703	18.7301	18.773	16.2068	18.6794	17.5402
S66	17.3846	17.9548	17.8487	18.8258	20.1221	21.137	21.6942	22.0849	18.6102	19.6139	17.3579	17.8459	18.5958	17.496	18.4583	17.8732	21.1535	20.7787	16.762	18.8775	18.454	17.8438	21.2595	19.3733	18.2933	17.5044	14.7995	20.3183	18.0572	23.5578	22.5204	20.6242	19.7384	20.1586	17.636	17.2886	20.5308	18.5729	17.5492	21.6904	19.2731	17.4957	19.2012	19.0928	19.2032	21.8519	17.6459	18.4379	17.5069
S67	18.1723	16.2592	15.6916	19.2054	20.2942	19.94	23.0087	21.6364	16.8115	19.0843	17.3582	17.6455	17.7129	17.47	16.6451	18.4459	19.5117	21.3002	16.813	18.6595	18.3498	17.1278	21.107	19.5465	17.9928	17.7041	16.2313	19.0772	18.7836	23.351	21.848	19.7604	20.1078	20.507	17.1127	16.4413	20.88	19.5224	16.6129	21.6125	17.402	17.1657	19.5672	18.6884	18.3688	22.4774	17.7843	17.6417	16.8863
S68	18.5396	18.8546	18.6034	19.7458	19.8079	19.3822	21.4376	21.9087	17.887	20.6064	17.3843	18.8579	19.1121	18.4859	18.8198	18.116	21.5908	21.0316	17.9298	19.1493	18.7571	19.2002	21.7363	19.6207	18.8851	17.8983	14.8566	20.3295	18.3658	23.6174	22.3111	21.3261	19.1074	19.9886	17.4696	17.858	19.6001	19.1322	17.8077	21.7349	19.4795	17.5367	19.6173	19.3088	19.2262	21.7798	16.935	18.407	18.7455
S69	18.7239	17.2855	16.778	18.9051	20.2244	19.5696	23.1595	22.2569	18.5922	20.2281	18.3712	18.9617	18.6397	17.3787	17.3085	18.1327	20.9932	21.3189	16.9828	18.6773	18.1813	17.4643	21.347	18.9657	17.7808	18.4048	16.4986	19.9152	18.6601	23.4497	21.9561	21.1254	20.8393	20.6381	17.1978	18.9326	20.106	19.8856	17.7386	20.9331	18.8891	17.0014	18.8826	18.8075	19.2677	21.7437	18.0548	18.4607	18.0846
S70	18.6718	17.903	18.0224	19.5938	19.2191	20.4366	21.9836	21.6196	19.12	20.2453	17.9345	18.0892	18.4588	17.2333	17.4547	18.0702	21.0485	21.6107	16.8668	18.7519	17.9537	18.3585	21.2932	18.4896	17.6325	18.5334	16.3611	19.3255	18.2644	22.7041	21.5092	20.3462	20.4647	20.153	18.6628	16.7987	20.1654	20.0248	17.7411	20.6289	18.5039	16.7232	17.8901	18.6586	18.981	20.5986	18.6094	17.8249	18.0175
S71	16.7406	18.06	18.872	17.6778	16.7027	20.3201	17.868	22.3166	17.1817	18.9114	15.966	17.6782	17.8938	17.4487	18.6253	17.7231	20.2893	18.6134	16.4418	19.1988	17.7574	17.8902	19.7725	19.9273	18.4217	16.7373	14.9029	18.4497	15.3646	23.4213	21.7365	20.4531	17.8464	18.5803	16.3772	18.108	19.4378	18.0027	17.1632	21.4643	18.7376	17.5042	18.1709	18.0496	19.3724	19.5217	16.4433	18.6425	17.2782
S72	17.8	17.6668	16.6541	18.3656	20.0857	19.9753	23.3113	22.1756	18.1278	20.2625	17.8212	16.9591	18.7734	17.6423	17.1088	17.5943	21.216	21.7621	16.8928	17.5894	17.6672	17.9625	20.9459	19.3522	17.9891	17.4941	16.4878	19.4434	17.4212	24.0049	22.7538	20.27	21.2651	20.062	16.9557	17.5364	20.4778	19.1668	17.6726	21.0143	18.8591	16.779	19.2711	19.6923	19.3208	21.0977	17.7129	18.1982	17.8083
S73	17.0264	16.2968	17.6457	17.9053	19.8795	19.13	22.4364	21.7215	16.5246	18.2328	17.2492	17.6093	16.6678	16.3543	17.3851	17.919	19.4575	19.928	15.4588	18.3747	18.0955	17.2236	21.0798	19.1802	17.9632	17.1209	15.2111	18.578	17.7458	22.678	21.7403	20.1307	19.9043	20.1314	14.6508	16.3817	19.17	18.5786	17.0269	20.6972	17.0919	16.4256	18.5525	17.9687	18.2402	21.9655	16.9716	18.7732	16.3517
S74	17.1455	18.2076	17.8994	18.8082	19.3043	19.3038	21.8846	23.1616	16.7656	20.1572	17.4833	18.1001	19.1485	18.6887	18.548	18.5216	20.6074	20.6839	16.3733	19.0507	18.2274	17.902	20.8333	20.0815	19.5012	18.2609	15.9991	19.411	18.1244	24.1143	22.9859	20.3613	19.6897	20.6271	17.5661	17.9813	20.0938	19.6211	16.7922	21.7792	17.1417	16.9889	19.4415	18.7115	19.4463	21.7321	16.6586	18.6637	17.1677
S75	18.6317	18.1593	18.64	18.5669	20.1115	19.3372	23.5988	22.6882	17.7513	20.8015	18.5298	17.9195	18.7183	17.4877	18.4912	17.9939	21.6149	21.5848	16.9413	18.8686	17.6501	17.1741	21.1549	19.5936	18.5508	18.5028	16.2537	19.4608	19.3244	23.7537	22.4803	21.3743	20.7822	20.545	19.0237	18.5598	20.1731	19.2881	17.7172	20.8207	19.2908	17.4549	18.7005	19.3813	20.2164	21.7968	17.4939	17.8837	18.2117
S76	18.528	18.2582	18.0453	19.0689	20.538	19.109	23.0952	22.0355	17.8369	20.5806	18.1535	18.0329	18.9913	18.1216	18.3119	18.0788	21.7576	21.5692	16.9317	18.5808	17.8991	17.3403	21.234	19.8878	17.7261	17.8504	16.093	19.9112	18.5663	23.9458	23.2743	20.7052	20.6378	19.9932	17.414	17.7259	21.2416	19.5879	17.4268	21.2531	19.1154	17.3218	18.9207	19.1899	19.1991	21.4558	17.6047	18.4747	18.1553
S77	16.9371	17.8015	18.1448	18.405	16.7731	21.5066	17.8064	22.0635	18.5878	19.7966	16.113	18.6774	17.3024	17.2828	18.6587	18.2771	20.9381	18.1078	17.1093	20.0866	17.8821	19.3145	20.7903	19.6325	18.2247	17.4953	16.0694	18.9881	15.8062	23.5416	21.6625	21.3482	17.9382	18.3871	18.2718	17.7031	19.3417	18.8198	16.8725	21.6227	19.0035	17.3854	18.6955	17.5324	18.9851	18.9599	16.9107	18.3105	18.4194
S78	19.6016	18.053	16.3036	18.5677	19.089	20.4588	22.5087	22.5561	17.6499	20.3927	17.7032	18.6276	18.9826	17.9938	17.9455	18.2419	19.8446	21.5584	16.1434	18.7088	17.8247	18.301	20.8652	19.6506	18.2678	17.9041	16.3221	18.8575	17.4896	23.7703	22.2275	20.1641	19.5809	20.1069	18.29	16.79	20.5058	19.6388	17.2223	21.5424	18.0894	17.738	18.5259	18.8775	19.2947	21.3479	17.7173	17.0526	18.0319
S79	16.7008	17.9992	19.0764	19.0778	19.2626	19.6097	21.1272	21.5883	17.5564	18.9134	16.0758	16.7376	17.8935	16.853	18.4289	17.5225	20.9469	19.8837	16.3196	18.5158	18.3806	17.744	21.0284	19.245	18.1394	17.2724	15.2769	19.5387	18.1345	23.7724	22.536	20.2185	19.9356	19.4956	17.6861	17.1398	19.9985	18.6877	17.4711	21.8275	18.5618	16.6935	19.3195	19.0101	19.0863	21.8802	16.9029	17.2889	17.1881
S80	18.4736	16.8832	19.1933	18.2617	20.3512	18.2793	23.2988	22.3646	16.8735	20.5048	17.4507	17.3358	18.342	17.9784	17.5303	17.351	20.5471	21.6682	16.1964	17.7238	17.5331	16.9493	20.9076	19.9612	16.2961	18.1629	16.3467	18.7469	19.1134	23.9532	22.7385	20.0523	20.3873	19.8334	16.0423	17.3753	20.7455	19.0557	17.3499	21.0596	18.6478	17.2435	18.6995	19.5962	19.3616	21.6337	17.4494	17.8836	17.2867
S81	17.7583	17.5508	17.2009	18.3381	20.4566	19.9031	23.0007	21.9923	18.3366	20.4145	17.8671	17.6137	18.5932	17.5659	18.1443	17.629	20.8386	21.6081	17.0879	17.4387	17.5995	18.0015	21.2539	19.9071	16.2359	18.0859	16.3908	18.8382	19.1174	23.5647	21.8424	20.4471	20.5564	19.8955	15.5819	17.2999	19.8854	18.9309	17.2419	21.162	18.8667	17.7034	19.1536	19.9422	19.7994	21.8842	17.5468	18.0308	17.4876
S82	18.8521	16.9645	18.655	19.192	20.2778	18.2271	23.6083	22.9701	16.5149	19.7461	18.2831	18.5397	18.0989	17.3336	18.1328	18.8764	21.0358	21.8355	17.9582	19.291	17.8782	18.1517	21.6101	19.4936	16.5754	18.8489	16.5766	19.4866	18.392	23.3606	22.217	20.2185	21.3269	21.1844	16.0479	17.6898	19.8185	20.0292	17.2137	21.3238	19.2752	17.4827	19.2087	18.9214	19.2472	22.308	17.2672	19.2895	18.169
S83	17.56	17.166	17.2374	18.9798	20.382	19.3666	23.2437	22.4186	18.0705	19.7406	17.9443	17.535	18.6423	17.1998	17.4451	17.633	20.3159	21.2632	16.2538	18.0586	18.0366	18.2408	21.0732	19.3653	16.2591	18.1472	16.838	19.5436	19.0522	23.539	21.9553	20.1271	19.8765	20.1789	15.9528	17.1835	20.0131	19.9935	17.587	20.981	18.431	17.0682	18.3572	18.883	19.1877	21.5774	17.8748	17.8461	17.5969
S84	16.6385	18.3415	17.9859	18.4542	16.9865	19.6347	17.6288	22.2021	17.503	19.8677	15.9698	18.3966	18.4568	18.0377	17.7102	18.0975	21.1075	17.4894	17.3289	19.7022	18.0044	18.4439	21.0634	20.1565	16.9628	17.814	15.3627	19.4646	15.7941	23.5535	21.9014	21.3227	17.8795	17.9696	18.1733	17.4212	19.761	18.7806	17.5062	21.9024	19.2505	17.5672	19.0231	18.1614	19.1381	19.4021	16.3139	19.29	17.7941
S85	17.9038	17.5279	18.928	18.4133	19.2607	19.7348	22.4606	22.5709	17.0728	19.9186	17.8261	18.1513	18.9957	18.017	18.5745	18.0364	19.7299	21.0612	16.4336	18.932	17.9515	17.828	21.4011	19.6357	16.5306	17.6891	16.2986	19.2806	17.0703	23.1446	22.0137	20.6144	20.8303	20.572	19.1589	18.051	20.0362	19.4314	17.1285	21.7835	18.4058	16.901	18.8028	18.6782	19.5051	21.2574	17.582	19.0616	17.8987
S86	17.0999	17.8618	17.4593	19.1906	19.3274	19.4046	21.217	21.8107	17.7026	19.5267	16.1754	17.4474	18.1289	17.2763	17.7456	16.9626	20.8839	19.7025	16.9008	18.8809	17.9329	18.7996	20.6692	19.2816	16.2827	17.09	14.6938	19.5629	17.7644	23.545	21.8557	20.0867	17.9098	19.5246	16.1461	17.8641	19.0256	18.3291	17.2525	21.4393	18.3661	16.6322	19.0245	18.625	18.5329	21.6215	16.6483	18.3015	17.9128
S87	17.1698	16.8844	20.1416	19.2258	19.0316	18.2594	22.0101	22.1154	17.2398	18.7443	17.8442	17.7423	17.3867	16.7381	16.9991	17.7643	20.1447	21.0314	16.3384	18.2222	17.3978	16.4817	21.0051	18.8269	16.4158	18.2678	15.299	18.7654	16.9824	22.872	21.1857	19.9116	20.0172	18.9806	17.9844	16.1147	19.5754	19.7144	16.9286	20.3725	17.882	16.2914	17.0952	18.2774	18.0174	20.4101	17.372	18.5497	17.3711
S88	19.9144	17.6547	20.9272	19.7479	20.6237	19.1803	23.9267	23.2309	17.9082	20.8527	18.8972	18.5773	18.5366	17.2527	18.8248	18.9969	21.6645	22.2408	18.5323	19.6623	18.652	18.343	21.9634	19.387	16.6645	19.5917	16.829	19.8278	18.6921	23.558	21.6803	20.5821	21.5447	21.0962	16.6796	17.9767	20.2613	20.3979	17.681	21.3693	19.7812	18.1127	19.1953	19.2867	19.2513	22.2865	18.168	18.8754	19.0021
S89	18.9828	17.3443	18.7931	18.8986	19.5938	19.101	23.1321	22.5482	16.7389	20.1223	18.4126	18.8281	18.5653	17.8006	18.4732	18.0113	20.6294	22.2087	15.8923	18.4281	18.02	18.0251	21.2044	19.6599	16.9374	17.5781	16.2297	19.8974	19.1493	23.4698	22.8907	20.1308	20.7901	20.6642	17.6022	17.6923	19.8548	19.3425	17.2645	21.6009	18.9047	17.2925	18.9326	19.0097	19.7211	21.047	17.2356	19.113	17.7394
S90	18.7901	17.0455	17.5309	18.9563	20.6403	19.3833	23.9638	23.159	17.9998	20.493	19.0099	18.0562	18.307	17.7429	18.6812	19.0822	21.7923	21.7486	18.7297	20.0372	18.1325	18.182	22.3413	19.8354	16.5625	19.6686	16.9877	19.8851	18.5764	23.9773	22.3287	20.748	20.6143	21.5844	18.7392	17.9128	20.5292	20.4523	17.899	21.6663	19.936	17.4589	19.5983	19.4711	18.9615	22.825	17.8423	19.0494	18.7444
S91	18.2909	17.5724	18.3017	18.4392	19.3936	20.0127	21.7664	22.8502	16.9349	19.6056	16.6403	17.2312	18.0393	17.9148	18.283	17.4831	19.5006	20.5077	15.9602	18.5367	18.1243	17.9065	20.2711	19.8025	17.4339	17.606	15.8768	18.4031	17.2193	24.1619	22.8694	19.9503	17.8212	19.1094	16.4314	16.6741	20.0136	19.332	16.7384	22.4835	16.8169	16.6175	19.3727	18.568	19.1801	21.8603	16.791	18.0518	17.0895
S92	17.4018	18.1705	15.7978	19.3909	20.3534	18.6107	23.2124	22.0733	17.1403	20.3672	17.4474	17.8123	19.1616	17.7308	17.7867	17.5758	21.5314	21.4718	16.6618	18.04	17.7918	17.6486	21.2409	19.1058	16.1602	17.9184	14.9668	19.314	18.5827	24.0653	23.2263	20.2756	20.7597	20.1838	17.2226	17.1463	20.9064	19.258	17.2084	21.368	19.2181	16.7901	18.8307	19.5835	18.747	21.2087	16.7136	17.707	17.6897
S93	19.1877	18.6451	21.2924	19.383	19.4816	19.3047	21.3705	21.6553	18.039	21.4367	17.503	18.9421	18.7038	18.6349	18.4533	18.3494	21.7566	19.6799	18.5152	19.9326	18.293	17.5501	22.2747	19.5397	17.02	17.9069	14.9004	20.3871	18.3323	23.3656	22.3556	21.3929	19.7617	19.2248	17.7813	18.1514	20.7804	18.7126	18.0874	21.8393	19.3898	17.1738	19.3634	19.2437	19.0869	21.7768	16.8454	19.1715	18.7528
S94	21.0445	18.1624	20.11	19.1527	18.8597	20.5523	21.9913	23.035	17.7099	18.9796	17.9923	18.2572	18.4408	18.1317	18.4162	18.8642	20.8814	21.717	17.0633	19.5261	18.3005	18.6458	21.8279	20.7729	17.1912	18.7843	17.3674	19.9146	17.9132	24.2469	22.4814	20.5378	21.232	21.2148	18.1457	17.5208	20.9618	19.8791	17.6215	21.7983	19.1174	18.053	18.8519	19.376	19.1752	21.89	18.3358	18.0565	18.0958
S95	18.5447	17.5129	16.397	18.0025	20.3041	18.2811	23.4707	22.2925	16.8119	20.1382	17.4982	17.8679	19.1701	17.8075	18.3707	17.5531	20.6087	21.1161	16.2247	17.9596	17.8273	17.7979	21.1103	19.1546	16.4719	17.6897	15.5034	19.4207	18.3738	23.6388	22.958	20.381	20.3543	20.0571	15.7437	17.5316	20.9818	19.0082	17.5439	21.3569	18.4879	17.4475	18.6108	19.6114	19.1903	21.6577	16.7794	17.2301	17.5138
S96	16.0296	17.1453	23.3034	18.0551	19.3128	19.872	21.3741	22.9458	16.9366	18.9329	16.7493	17.5642	18.201	18.0451	18.0203	17.7577	19.7627	20.63	15.7809	18.4199	18.2802	18.6122	20.5283	19.4429	16.5376	17.9162	16.0936	19.3668	16.8102	23.9167	22.5653	19.5367	19.0575	19.9059	16.7489	16.6001	19.9241	19.2322	16.1848	21.4306	17.2892	16.694	19.0723	18.4195	18.9888	21.3179	16.6128	17.9461	16.5728
S97	19.4398	18.8532	18.5516	19.881	19.2212	19.4258	22.2256	23.3046	17.3892	20.3236	18.5992	18.4331	17.7908	18.3641	18.5319	19.0946	21.4819	21.4865	16.8673	19.8146	18.1381	18.3779	21.9847	19.3932	17.6896	19.3348	16.5844	21.0838	17.8002	24.3063	22.4877	21.268	22.1136	21.1795	17.2704	18.2866	20.3706	20.1892	18.1565	21.873	19.4122	17.8775	19.3889	18.349	19.8174	21.9246	17.6972	19.7114	17.8796
S98	17.386	18.1572	17.1031	19.3926	19.9145	19.2222	23.572	22.6081	17.5982	20.5469	17.7073	17.9209	18.7005	17.9472	17.492	17.9435	21.6815	21.718	16.6932	17.9579	18.0057	18.5895	21.1806	19.4691	16.428	18.5092	15.9474	20.0394	18.3183	24.2534	22.9084	20.3515	19.9345	20.4151	18.0953	17.3293	20.7899	19.4203	17.3566	21.1654	19.0007	17.0112	18.5572	18.8948	19.5525	21.2052	17.4034	18.4103	18.2487
S99	17.8328	16.9696	19.0553	19.4218	20.0013	19.7902	22.7945	22.4537	17.6741	19.202	17.684	18.1115	17.3934	17.0115	17.7156	18.2803	20.6522	21.1375	17.1667	19.0504	18.8634	16.8459	21.7939	18.0383	16.49	18.5345	16.4876	19.9808	18.2168	23.2783	20.4855	21.0722	20.1128	21.7592	18.8259	16.7343	19.8072	19.6003	17.2276	21.7334	18.4609	16.8579	19.4644	18.2146	19.1874	22.9571	18.0586	18.7407	17.6622
S100	18.7606	17.533	17.7354	18.4168	19.5889	18.9742	23.3627	22.7271	17.3468	20.3173	18.9127	16.468	17.3938	16.6702	18.1119	18.338	21.0202	22.0965	16.0896	17.9714	18.1087	17.8744	21.5214	18.0336	16.8901	18.9843	16.5819	19.8717	18.9529	23.5995	22.0242	20.9973	18.927	20.2493	16.2091	17.2641	19.5124	19.7819	17.6131	20.939	19.1761	17.4072	17.8769	17.4329	19.3618	21.1012	17.7336	18.3973	17.8459
S101	17.8397	16.9663	17.7642	18.9791	19.3626	19.2656	23.0623	22.3918	18.4498	19.7964	17.9233	17.782	18.1121	17.7881	18.0952	17.7858	20.8067	21.5879	16.2575	16.8845	18.1202	17.0701	21.3763	18.57	15.5764	18.4301	15.7021	19.7738	18.5709	23.4686	21.8497	21.0589	19.2953	20.3803	16.1509	16.9384	20.6048	19.4976	16.9709	21.138	18.8721	16.6866	18.1309	18.1249	19.0156	21.2944	17.3461	17.6325	17.2216
S102	18.2848	16.6309	16.1777	19.3756	20.3446	19.1266	23.4031	22.9212	17.3853	20.0874	18.6448	17.4895	18.2858	16.9372	18.4633	19.0045	20.5893	21.9272	17.1781	19.293	18.1549	17.7316	21.3638	18.4398	15.7059	19.2782	17.9459	19.4441	18.4012	23.8728	22.5844	19.995	19.5339	22.0167	17.1754	17.4103	20.256	20.3393	17.1619	21.8204	18.7445	17.955	18.3982	18.8437	19.2747	22.4175	17.7415	17.1591	18.0001
S103	20.0544	18.0203	17.326	18.7249	18.8406	19.7235	22.4686	22.6726	18.4113	20.0827	17.9489	18.1717	17.9768	17.9361	18.9485	18.2817	20.1866	21.1841	16.898	18.736	18.3826	19.1357	21.5022	17.9351	16.5208	18.2422	16.0718	19.6792	17.9402	23.9135	22.9883	20.5272	19.746	20.3021	19.114	17.2381	18.9517	19.9236	16.9534	22.0348	18.5014	17.4164	18.4879	18.0417	19.2324	21.4429	17.6482	18.0404	18.1978
S104	18.7442	18.616	18.423	19.2058	19.135	20.3294	22.4811	22.7853	17.7916	20.6787	18.3764	18.6664	17.8593	17.6163	18.6354	18.5275	20.7064	21.5706	15.9344	18.9928	18.3815	18.0645	21.4153	17.699	17.1935	18.8421	16.4221	20.2834	17.9778	23.9914	22.4384	20.868	18.439	20.6823	20.2438	16.8299	19.9454	20.3414	16.9971	22.1286	18.7227	17.4815	18.4364	17.9416	19.7493	21.847	17.9891	18.6959	18.1651
S105	17.7037	17.3825	18.6507	18.319	18.9538	21.2113	21.319	23.2243	17.2096	19.3834	17.1966	17.8147	17.9266	17.8817	18.8563	17.9633	19.8572	20.4088	16.608	18.9191	18.3218	17.7462	20.9028	18.5619	17.1815	17.8358	16.4393	19.2223	17.1917	23.8092	22.1585	19.8783	18.6004	19.5519	16.9857	16.8688	19.1758	18.9372	16.0004	22.0596	17.5752	16.4375	19.0153	17.9751	19.371	21.4701	17.4102	18.425	17.2625
S106	20.4255	18.0804	18.9886	19.9639	20.0612	20.2375	23.4199	23.0824	17.7357	19.869	19.0363	17.6505	19.0396	17.9469	19.456	19.163	22.1679	22.1762	19.3582	19.7853	18.41	19.9761	22.6262	18.28	16.774	19.7479	17.6173	19.8386	18.5285	24.1983	22.4772	21.1541	20.1493	21.3057	17.2218	17.717	20.4451	20.5723	17.8983	22.2281	20.3983	18.2032	19.6233	19.4584	19.7134	22.5809	18.1647	19.5881	18.4811
S107	19.7363	17.9759	16.7712	19.1036	19.9519	20.6394	21.048	21.8325	17.9472	19.7682	16.9361	17.6645	17.8131	17.9956	18.3617	17.892	20.8906	19.8769	16.9796	18.6442	18.2056	18.3814	21.1726	19.508	17.3675	17.2725	15.893	19.8872	18.6787	23.3964	22.3845	20.5246	19.084	19.5365	19.251	17.217	19.9318	18.4679	17.5383	21.802	18.6739	17.2879	19.0839	18.5896	19.5606	21.5827	17.3808	17.962	17.833
S108	19.1324	17.0029	16.2472	20.0811	20.7336	20.5251	22.3707	21.5534	17.964	19.6755	18.1085	17.9389	17.5399	17.8661	18.2892	18.8184	20.183	20.5271	16.8105	18.6326	18.6908	17.6496	22.1296	18.3547	17.2239	18.1875	16.3955	20.4707	19.6887	23.763	21.374	21.0831	20.1293	20.1549	15.7768	16.8947	19.5775	19.2232	17.4965	21.3903	18.2648	17.4087	19.5489	18.262	19.0732	22.3004	18.3997	18.8014	17.5924
S109	18.7046	18.308	18.1725	19.587	18.4948	23.0875	21.8684	23.3269	20.5849	20.0335	18.4346	18.9122	17.9003	18.233	17.7313	18.8592	21.2311	21.5438	16.7189	19.6639	17.7155	18.4453	22.0712	19.2961	17.3584	18.7307	18.1814	20.1579	19.2309	23.774	21.1861	21.506	20.1672	20.8774	19.8786	18.4081	20.0636	19.8578	17.0844	21.834	19.978	17.7168	19.3867	17.555	20.4751	21.6438	19.5946	18.7346	17.6286
S110	18.2606	17.1528	17.1107	20.3658	20.1877	19.9283	22.9954	22.0769	17.4459	19.4179	18.0184	18.3057	17.5404	16.7401	17.5717	19.1017	20.4105	20.4274	16.3069	18.5949	18.786	17.4685	22.0313	18.1991	17.0637	18.2231	16.6628	19.4211	19.4339	23.3354	21.904	20.8033	19.5243	20.9024	16.6367	17.3612	19.7807	19.527	17.6904	21.3705	17.9599	17.124	18.9556	17.9827	19.5677	22.8821	18.7137	18.7601	17.1615
S111	18.7495	18.4394	17.8417	20.6571	19.5121	20.2834	23.9698	23.5094	18.1696	20.0421	18.7126	18.4731	18.7767	17.6901	19.2042	19.1677	21.6946	21.4656	19.2491	20.1631	18.6944	19.0283	22.1423	18.4374	16.3793	19.9907	17.3891	20.1304	18.8767	24.5676	22.5372	20.8253	19.9016	21.6818	18.0196	17.4673	21.2913	20.7401	17.7621	21.907	19.8524	18.4784	18.5694	18.8461	19.8554	22.5578	18.3783	18.366	18.5534
S112	18.9356	18.2608	18.2565	19.2508	19.6286	20.2815	23.4876	23.1404	17.4015	20.6233	18.4127	18.0641	19.1337	17.9786	19.1	18.3607	20.9554	21.8855	16.1056	18.1734	18.2475	18.2016	21.7127	18.8231	16.8942	18.16	17.0337	19.9751	17.9196	24.0875	22.9991	20.5894	20.0285	20.9976	17.8379	17.4418	20.0354	19.9581	17.2139	22.387	19.2302	17.4496	19.3304	19.2168	20.1039	21.6375	17.8433	18.5163	17.9712
S113	18.6003	17.1895	21.6511	19.0642	20.0509	19.8187	23.417	22.6552	17.8034	20.2125	18.3336	17.3237	18.6433	17.6052	18.7987	18.0878	20.943	22.2178	17.1868	18.0036	17.9343	18.1085	21.2928	19.4578	16.7221	18.1209	16.6822	19.7256	17.2667	24.007	22.9483	20.8931	20.2269	20.552	16.4487	17.8876	19.5033	19.2478	17.4777	21.7261	19.2857	17.5284	19.0708	19.2674	19.7131	22.2442	17.8181	18.1395	17.7379
S114	17.8756	17.0398	17.1928	18.9738	19.2114	19.9558	22.1608	22.6801	17.396	20.5356	18.1866	18.7727	18.6092	17.8143	19.0682	18.2463	20.4115	20.9208	16.87	19.53	18.5574	17.3084	21.7538	19.3898	16.8343	18.5062	16.774	20.2103	17.7022	23.5678	22.8481	20.8262	21.4598	21.0394	19.5382	17.2044	19.9588	19.9636	17.45	21.8979	18.8249	16.9791	18.9641	18.8823	19.7774	21.3401	17.6218	19.2105	18.3552
S115	17.6913	18.1915	18.326	19.3791	19.5051	20.0201	20.8837	21.7594	17.9696	20.0251	16.7338	18.2895	18.7304	18.0344	18.5676	18.0137	21.1688	19.5101	17.0367	18.8918	18.2466	17.9423	21.568	18.4555	16.5378	17.4322	15.5346	19.7191	18.4065	23.8718	22.2004	20.9058	19.0022	19.7344	19.3129	17.527	19.9256	18.5066	17.2702	22.0921	19.0146	17.2184	18.4921	18.3817	19.3654	21.516	17.5336	18.0399	17.996
S116	19.0895	18.0779	17.7063	19.1092	18.3144	20.5029	20.8396	23.1751	18.6167	19.9587	18.1559	18.7673	17.7676	18.1672	18.5188	19.003	20.8535	21.5227	17.082	19.9293	18.8885	18.8209	21.2116	19.8052	17.1803	19.1089	18.3018	20.325	18.4018	24.3276	22.5832	21.3663	19.5628	21.1241	18.3395	17.6653	20.5717	19.9017	17.4786	22.5024	19.7579	17.8997	19.6532	18.8149	20.1065	20.8913	18.1526	19.5683	18.2304
S117	18.5763	17.4605	13.6971	19.8964	20.8235	19.8501	23.203	22.5886	16.368	20.3713	18.4879	18.3299	18.9675	17.9452	18.5959	18.1663	21.7491	22.057	17.1134	18.2111	18.5872	18.8092	21.415	18.4665	16.0662	19.1264	16.3814	19.931	19.0254	24.5393	22.8922	20.5647	20.7316	20.5312	17.9648	16.809	21.0072	19.9172	18.2009	21.3257	19.1508	17.6306	18.7351	18.81	19.5249	21.9919	18.2876	18.0071	18.4881
S118	18.2284	18.0033	17.0182	18.7921	19.1072	20.5768	22.0918	22.7518	17.9476	19.8183	18.0573	17.9065	18.6465	17.8592	19.115	18.1402	20.0965	21.3949	16.5869	19.145	18.1748	19.3082	21.4084	18.7459	17.1041	18.2187	16.2408	19.9351	17.2724	24.0077	22.1844	20.5185	20.0498	20.447	19.1243	17.0586	19.6342	20.0832	16.9936	21.8357	18.5157	17.1941	18.9312	18.4919	19.3693	21.7266	17.6992	18.689	18.2471
S119	18.617	18.4175	17.0387	19.0009	19.8623	20.0913	23.3399	22.7664	17.2818	20.2731	18.497	17.8199	18.4936	17.8839	18.776	18.2701	21.1232	21.4947	16.3501	18.5062	18.2376	18.4178	21.7899	17.9428	17.082	18.3991	16.5899	19.9695	18.7562	24.3061	23.3393	20.318	19.1696	20.5942	18.4176	17.3592	19.3987	19.9927	17.5029	22.3801	19.1519	18.0259	19.0779	18.4191	20.4109	21.5871	18.0194	18.2114	17.8805
S120	17.8736	16.6751	18.159	19.5107	20.6851	18.6648	22.8839	21.7324	16.4751	19.7406	17.7446	18.9758	17.2271	16.733	18.047	18.7542	20.1785	20.3743	16.2483	18.3573	18.855	17.1736	21.8331	17.9323	16.7511	18.546	16.3219	19.5291	19.1238	23.1517	22.1034	20.5508	20.0198	20.6446	14.8185	16.1867	18.9837	19.4116	17.7443	21.2023	17.7793	17.0996	18.5283	17.7723	18.7347	22.5958	17.8962	18.8507	17.4032
S121	18.7754	18.2206	17.9764	19.3757	20.491	18.1614	23.3205	22.7736	17.6845	20.4706	18.3786	18.8012	18.0614	17.1199	18.0942	18.2326	21.2913	21.4867	17.3298	18.5185	18.3268	17.6457	22.3435	18.4486	16.6363	18.8968	15.7984	20.0767	18.6029	23.9271	22.4479	21.1723	19.8671	20.7972	16.1795	17.3594	19.3455	20.0088	17.8797	21.1698	19.5325	17.0817	18.4714	18.1724	19.0669	21.4003	17.6926	18.736	18.9232
S122	18.5408	17.586	16.4387	19.573	20.0851	17.6204	22.8832	22.5464	16.8659	20.2864	18.471	18.0169	18.227	18.2779	17.7867	18.3476	21.0216	22.0913	16.444	18.3788	18.4618	17.9091	21.5863	18.6853	16.8162	18.1471	16.2697	19.451	20.3374	24.2575	22.6873	20.6992	19.5668	20.1841	15.2409	17.4166	19.4575	19.8513	17.72	21.2931	19.4787	17.1308	19.2663	19.0348	19.5914	21.4543	17.6277	17.7436	17.8737
S123	18.7062	18.0697	18.2335	18.7541	19.1072	21.8331	22.3248	23.2082	19.0853	20.6295	18.0696	18.3302	19.6107	18.0184	18.5601	18.4543	20.7697	21.5392	17.3093	19.6121	18.5903	18.7491	22.1097	19.1469	16.903	18.3967	16.9988	19.846	17.7543	24.3726	22.7923	20.6057	19.6457	20.9783	19.6198	17.5088	20.5219	20.6483	17.9003	22.3459	19.1175	17.6357	19.5996	19.01	19.951	21.9204	18.4996	18.8494	18.8816
S124	23.5734	19.5591	16.7035	20.2435	20.1481	19.4807	23.6769	23.7347	17.3363	20.4665	18.9849	18.9547	18.8029	18.3039	19.1656	19.3304	22.1147	21.6259	17.8752	19.9584	18.2871	19.1957	21.7262	18.4141	17.3876	19.8304	17.6023	20.6141	19.202	24.4459	23.2322	20.9126	19.7208	21.2978	17.242	17.501	21.4912	20.8742	18.6621	22.163	19.7546	18.7556	19.4995	18.8525	20.084	21.5237	18.3952	18.6925	18.4013
S125	19.8829	18.7084	18.9586	19.1582	19.8747	19.8604	23.7812	23.6136	17.6888	21.5305	19.5815	18.6893	18.8295	18.6899	18.7725	19.3533	22.5238	21.9506	17.3586	19.4543	18.5373	18.7043	22.5138	18.1543	17.1881	20.1918	18.3647	20.3011	18.2443	24.3151	22.7748	21.6365	20.3108	21.458	18.3003	18.2415	20.5208	20.5877	18.7434	22.6336	20.4039	18.5109	19.3395	18.6135	20.3569	21.9361	18.2683	18.9179	18.3332
S126	18.1596	18.8242	15.8826	19.6088	19.3568	19.5778	21.0403	21.691	17.8785	20.3358	16.9293	18.0113	18.6978	18.2266	19.4308	18.3296	22.2167	19.3778	17.1641	19.3401	18.4778	18.7999	21.8617	19.1987	17.1532	17.6255	14.8447	20.2963	18.4047	24.2109	22.3364	21.1853	17.9828	19.4962	17.6253	17.537	20.078	18.9512	18.0509	21.8447	19.3984	17.5173	19.2481	18.8595	19.3604	21.42	16.8962	19.0401	18.316
S127	20.6241	18.3826	17.4104	19.0665	18.0925	20.5141	21.4754	23.3909	17.8843	20.7045	17.878	18.6437	18.0863	18.7538	17.467	19.0961	21.5151	21.1012	16.9578	19.6401	18.1943	18.8315	21.1023	19.3566	17.7423	18.7146	17.0969	19.5337	18.8583	24.4032	22.6599	20.9168	20.018	21.0523	17.4197	18.1858	20.6846	19.7554	17.1174	22.0278	19.3773	17.9741	19.4011	18.5554	19.8832	20.5203	18.1122	19.4567	18.0769
S128	18.3728	18.782	17.6935	19.305	19.3888	19.7448	21.0163	21.836	18.025	20.4276	17.2327	18.3173	18.67	18.4559	18.5028	18.2946	21.8356	19.6735	17.3978	18.7564	18.5849	18.1349	21.355	18.728	17.0611	17.9208	14.9904	20.0622	18.3012	24.0341	23.1469	20.5524	18.89	19.7687	17.9171	17.3114	20.4479	18.7012	17.8178	21.4516	19.328	17.506	19.3452	18.4486	19.5734	21.9361	17.2583	18.5602	18.1557
S129	19.6321	18.2077	17.4819	19.9713	21.0739	19.9705	23.7526	22.809	18.6681	21.2326	18.4786	17.8118	18.6175	17.7539	18.7899	18.2452	22.2594	22.1719	17.3285	18.2249	19.5268	18.1351	21.7259	18.2008	16.6738	18.9905	16.9272	20.3465	19.5367	24.6294	22.614	20.8843	19.7193	20.2062	17.2902	17.2522	21.2273	20.0806	17.9755	21.5551	20.0466	17.8765	19.0214	18.7419	19.3004	22.0325	18.2814	18.2284	18.3125
S130	17.8931	16.7736	18.1978	19.012	19.9089	21.1129	22.7531	22.1297	19.5936	19.4443	18.1672	18.2804	17.8262	16.7474	17.4199	17.8497	20.3206	21.2525	16.6069	18.0055	17.9735	18.0118	21.3113	18.1478	16.0131	18.6108	17.2463	19.7002	18.58	23.3782	22.0229	19.9429	20.178	20.3639	15.509	16.4216	20.253	20.059	17.5541	21.3061	18.4211	17.1086	17.8866	18.0394	19.2692	20.9276	19.0165	17.2784	17.7086
S131	19.3014	18.5537	21.4702	19.6979	19.8017	21.3718	23.4202	23.1239	18.2378	19.9825	18.4778	17.7676	18.6256	18.992	18.9231	18.2642	20.9591	21.968	16.5625	18.43	17.3945	18.7074	21.7456	19.1948	17.1336	18.4564	17.8208	19.7644	18.1617	24.3753	22.5669	20.9359	20.8678	21.2794	18.2331	17.3946	20.3804	20.3699	17.8481	22.1965	19.6117	17.9045	19.8111	19.7265	20.2969	21.6691	18.8267	17.7245	18.4808
S132	18.3556	18.193	16.5373	19.3579	20.7993	19.645	23.9831	23.066	17.9798	20.9755	18.6476	18.1226	18.7778	17.8141	18.9177	18.3233	21.8078	21.339	17.0237	18.4435	17.8598	18.6386	21.8257	18.5669	17.013	18.7274	16.1605	20.2891	19.0523	24.2393	22.6944	21.1035	20.5202	20.297	17.7132	18.0028	19.8174	19.6092	18.1856	21.5604	19.8505	17.2365	18.581	18.8314	19.9697	22.2232	17.7277	18.2088	18.2782
S133	20.5047	18.7335	16.0273	19.6984	19.958	20.4336	23.6047	23.6676	17.9033	20.9587	19.4552	18.2502	19.1089	19.1073	19.4661	19.4222	22.3898	22.3335	17.3901	19.0273	18.6489	18.8847	22.1707	19.0919	17.4275	20.038	17.4068	20.557	19.028	24.4283	23.1044	21.3046	20.4649	21.7048	18.4324	18.2562	20.7423	20.9008	18.3638	22.2995	20.391	18.6668	19.5539	19.5281	20.1695	22.2233	18.1614	19.1181	18.2024
S134	18.7115	18.3158	17.7801	19.3359	19.6932	20.7657	23.2976	22.9587	17.8004	21.1246	18.6627	18.5508	19.1628	18.149	18.4147	18.8034	21.1252	22.0502	16.8643	18.9741	18.5447	18.6807	21.6426	19.2741	16.7897	19.0478	17.1629	19.8347	19.013	24.0649	22.9418	20.9131	20.065	21.1062	17.4189	17.7709	20.7327	20.1023	17.8879	22.4591	19.3265	18.3267	19.0913	19.5989	20.6145	21.5007	18.4789	18.7538	18.2001
S135	18.2278	15.9359	17.9897	19.4748	20.2223	18.5891	22.8572	21.677	16.5246	19.2455	17.7714	17.7293	17.1719	16.796	17.5021	18.4379	19.8363	20.0798	15.9525	18.3024	18.4294	17.3648	21.781	17.6741	16.0234	17.7105	15.5525	20.1094	19.0942	22.8695	20.9674	20.9331	19.345	20.5546	15.2784	16.3421	19.1993	19.3127	17.6609	21.264	17.6495	16.4752	18.9643	17.4983	18.3294	22.3555	17.3543	18.8341	17.0001
S136	17.8416	18.4223	17.8605	19.2487	19.3354	21.0773	21.4214	23.1769	17.6912	19.8954	17.0869	17.9698	17.9207	18.0298	19.2061	18.1532	20.328	20.4834	17.1804	18.9577	18.7026	18.0448	20.99	18.1428	17.6731	18.4936	16.2223	19.2166	17.4205	23.9445	22.2002	20.2481	19.029	20.0248	19.8005	16.667	19.7606	19.2027	16.4506	22.4981	17.9418	16.5807	19.2261	18.2067	19.4972	21.3413	17.4412	18.7467	17.8734
S137	18.3747	17.8003	16.1841	19.601	19.9699	18.7378	23.5252	22.5052	17.7762	20.4346	18.2645	17.2062	18.1592	17.3624	18.6666	18.0684	22.0851	22.2072	17.1384	17.9722	18.7873	18.0251	21.8296	17.9987	16.2022	18.2929	15.8502	20.4193	19.2	24.6513	22.3874	20.6125	19.2368	20.4447	16.5465	16.1173	21.0066	19.7405	17.3354	21.476	19.7494	17.1085	19.0348	18.6293	18.9366	22.0302	17.5213	18.2559	18.0556
S138	19.1269	20.4357	20.6113	20.4897	20.2589	21.9516	23.6937	23.0582	20.7461	21.08	19.228	19.0593	19.1847	18.6815	19.5523	18.9146	23.2182	21.2807	18.3317	18.2955	20.4279	18.3149	22.6035	16.6449	17.1441	19.4035	17.1493	21.0327	18.9734	24.9754	21.9356	21.3423	20.7515	21.4721	18.3333	17.2814	21.3913	20.81	18.8207	21.9023	20.8791	18.6207	18.8116	18.46	19.7491	22.4435	18.893	18.5645	19.2439
S139	18.7252	18.2672	21.6079	19.9939	19.7104	19.776	23.5373	23.2716	18.1093	20.4122	18.7855	18.0177	18.6192	17.5768	18.937	19.3612	22.3312	22.0871	18.5453	19.6327	18.6789	18.8014	22.3189	18.3977	16.5811	19.9072	17.0292	20.172	18.2826	24.4114	23.3482	20.532	20.219	21.3912	18.3028	17.6376	20.3524	20.5554	17.9286	22.2141	19.8419	18.3276	19.2749	19.1751	19.8533	22.1912	18.0342	18.7388	18.5009
S140	18.4126	18.1185	18.0746	19.8014	20.2397	20.0571	22.9609	22.1014	18.3692	20.4091	18.3449	17.9049	18.7029	17.5511	18.4256	18.1806	21.8138	21.8793	17.0607	18.3861	18.7168	18.1486	21.4171	18.0431	16.5415	18.7163	16.4509	19.8242	18.7056	24.4205	22.8282	19.5324	20.3151	20.4147	17.8777	16.8103	21.5307	20.0115	18.0485	21.6057	19.806	17.4651	18.8576	18.9059	19.2736	22.2475	18.2265	17.7725	18.0676
S141	17.7447	17.7659	17.7376	18.6365	19.0962	19.4167	21.9578	23.0925	17.4608	19.5094	15.8171	18.291	18.6608	18.3029	19.1758	19.2373	21.6893	19.1774	17.7883	19.8121	19.0384	19.7535	21.2521	19.6133	17.4779	19.2132	16.5027	19.6333	18.3332	24.2379	22.729	20.9894	19.41	21.4744	18.7595	17.688	21.1123	20.1546	17.4596	22.0459	17.0165	18.9529	19.3327	19.1423	19.5582	17.8754	15.7685	19.3641	18.6181
S142	18.257	16.5606	17.0862	19.1329	19.73	19.0646	22.6449	21.4809	16.6215	19.4341	17.0651	17.4937	17.0672	16.9261	17.1981	18.023	19.6222	20.6405	16.2809	18.0413	18.7592	16.9657	21.4694	18.0979	16.7648	17.5131	16.0515	19.8797	19.2807	22.899	21.5467	19.8468	20.0292	20.408	16.0573	16.0989	19.0363	19.3897	17.1948	21.3577	17.525	16.444	18.7442	17.757	18.3756	22.1218	17.7563	18.127	16.9793
S143	17.6851	17.4198	17.1693	18.0154	19.9223	19.5655	23.561	22.6105	17.5708	19.4443	18.3499	17.2489	18.1265	17.193	18.0111	17.5925	21.0262	21.9422	15.9995	17.4506	17.4104	16.9626	21.0264	18.2865	16.3158	17.7064	16.7556	18.8859	18.113	23.7223	22.3035	19.7069	19.1734	20.0188	17.0792	17.1197	20.0595	18.9836	16.9267	21.3169	18.629	17.2088	18.8365	18.5049	19.2646	21.9541	16.8386	17.8488	17.1617
S144	19.4432	18.6933	16.843	20.0411	19.8331	19.2501	23.977	23.772	17.9075	21.3541	19.1805	19.1517	19.2354	18.4851	19.3254	19.3493	22.6615	21.4677	18.4671	19.6555	18.5497	18.4476	22.5249	17.4548	16.8001	19.9471	17.5055	20.9154	18.0273	24.3595	23.0029	20.8918	19.298	21.8576	19.4441	17.9763	21.4558	20.5934	17.8552	21.7392	20.1914	19.1513	19.7972	18.6937	20.1278	22.1447	18.0988	19.3616	19.2019
S145	18.1538	18.2183	17.866	19.0276	19.7427	19.3873	23.656	22.9302	17.2524	20.1987	18.3779	17.8182	18.7159	18.0087	18.9132	18.2514	20.979	21.7986	17.0503	18.7492	18.0419	18.0661	21.8404	19.173	16.7605	18.4743	16.4107	19.8459	18.2823	24.0968	22.8033	20.673	20.2479	20.9678	18.2606	17.5181	20.3891	20.0661	17.2764	21.755	19.6451	17.4418	19.2167	19.4057	20.383	21.9681	17.8162	18.9168	18.3746
S146	17.1824	17.7119	17.4142	18.6275	19.7313	20.3492	23.3466	23.0628	17.5643	20.2679	17.9975	17.6785	18.3738	17.9667	18.8226	17.9241	20.5288	21.3815	16.5179	18.2367	18.1325	18.4061	21.7232	18.8701	16.216	18.0235	16.2697	19.9802	18.2369	23.9072	22.7365	20.4013	19.6241	21.2541	17.7484	16.5405	20.0161	19.2274	17.0558	22.1076	19.1039	17.3205	19.1684	19.4278	20.2338	21.8794	17.9351	17.5923	17.3588
S147	18.1586	17.4337	18.1049	18.7892	17.4901	20.3637	19.3197	22.567	17.8113	18.8801	16.4136	17.3868	18.1981	17.8697	19.2025	18.0112	19.7973	20.4935	17.1725	19.3124	18.7146	18.3921	20.0652	18.8785	17.294	17.3219	16.5836	19.0529	15.9101	24.585	22.4143	20.0273	18.3686	19.354	18.2298	17.2916	19.9245	18.9284	16.1932	22.2166	18.0515	17.4967	19.0533	18.5579	19.2303	19.2132	16.7736	18.887	17.5992
S148	16.6654	18.5777	20.765	19.1604	19.3444	20.8351	20.7035	21.6883	18.3165	19.3457	15.989	18.0341	18.0815	17.1204	19.1402	18.3605	21.4687	19.7812	16.8806	19.583	18.5398	18.3187	21.3336	18.8761	16.7808	17.518	14.7013	19.6525	17.1069	24.0068	22.6909	20.3935	18.5015	19.3828	19.0695	17.1979	20.4578	18.6802	17.1076	22.2158	18.7335	17.6156	19.3667	18.5785	19.7207	21.2799	17.4501	17.9733	18.117
S149	20.4578	18.4886	17.9899	19.44	19.466	19.7154	22.2336	22.9498	17.2803	20.5979	18.2399	18.7154	18.9069	18.397	19.6835	18.8141	20.6815	21.0543	16.9111	19.3471	18.8521	18.0277	21.6653	18.352	16.9652	18.7496	16.6521	19.6277	17.5952	24.092	22.6791	20.4179	19.4982	20.8335	19.7981	17.6606	20.4577	20.4337	17.8185	22.3705	18.6551	17.5588	18.7959	18.4128	20.0214	21.7904	18.2398	18.7199	18.6117
S150	18.6399	18.039	21.8561	19.9166	19.809	19.1357	23.1202	22.3321	17.98	20.8948	18.5627	17.3813	18.3665	17.627	18.5835	18.38	22.0402	22.446	17.0502	18.261	18.7551	18.6571	21.4821	18.295	16.5599	18.9464	15.8478	20.337	19.0771	24.5539	23.2987	20.4325	19.7466	20.5521	16.2205	16.7507	21.0912	20.0501	17.9257	20.8464	19.8846	17.3899	18.9355	19.285	19.2331	22.1138	17.9355	18.098	18.0062
S151	22.0759	18.6234	17.2964	19.807	19.9366	20.1888	23.7731	23.7187	17.715	21.7625	19.1341	18.931	18.9362	18.1616	19.7435	19.2146	22.6342	22.0806	18.4655	19.9983	18.9711	19.1193	22.1823	18.4728	16.9501	21.1278	17.4619	21.0189	18.3701	24.6824	22.9431	20.8638	19.8795	21.8171	17.8905	17.7905	20.8383	20.8759	18.0159	22.3139	20.1013	18.4116	19.5457	19.4525	19.882	22.5018	18.5274	18.5306	18.6621
S152	19.147	18.5309	18.4492	19.37	17.9915	22.1446	20.2691	23.4145	19.3705	20.4202	17.1284	18.269	18.9656	18.1824	19.1731	18.8944	21.3144	19.6728	17.6951	18.8678	18.7037	19.7465	21.3316	19.5116	17.0242	19.166	17.9241	20.6518	16.2988	24.4987	23.1107	21.14	18.1838	17.9528	18.7898	17.8044	20.023	19.4968	17.5161	21.9577	18.9677	18.3764	19.4551	18.6343	20.0776	20.5111	18.5542	18.1872	17.8598
S153	18.1436	17.7129	17.8385	19.6558	19.5479	20.8656	22.7523	22.2584	19.305	20.6374	18.7425	18.4533	18.2583	16.8151	17.864	18.2338	20.9905	21.4814	16.8983	18.6012	18.2314	17.6644	21.9497	18.1661	16.7792	19.0503	17.6248	20.0294	19.2269	23.5476	22.0293	20.5584	19.2189	20.562	17.0079	17.1537	20.161	20.1168	17.7504	21.0566	18.9868	17.1006	17.856	17.8735	19.516	21.1267	18.75	16.9375	18.3772
S154	17.1091	18.4273	19.0312	19.3308	19.5435	23.0668	21.3714	23.1714	19.2022	19.7965	17.4786	18.1941	19.0934	18.7371	19.3202	18.5261	20.4884	20.5889	17.7446	19.0277	18.8316	17.7769	22.1417	18.2435	17.2348	18.5126	18.2417	20.1295	17.898	24.4156	22.4713	20.4039	18.6519	19.84	18.9893	16.8015	20.4914	19.4294	16.7497	22.2705	18.0492	17.0832	19.566	18.2068	19.8692	21.5329	18.984	17.9253	17.9335
S155	19.0528	18.147	19.3727	19.0379	18.904	20.8697	21.7964	22.3445	17.4199	19.4205	17.785	17.7113	18.016	17.5981	19.103	17.9935	19.4571	21.0685	16.7609	18.3498	18.4285	18.8068	20.9088	17.7391	16.4798	18.1153	16.2301	19.3733	16.9565	23.9708	22.1826	20.0072	18.6945	20.5594	18.5369	16.5813	20.041	19.7053	16.4828	21.7939	18.1819	17.3993	18.5728	17.852	19.3997	21.4528	17.7309	18.1592	17.7488
S156	17.7086	17.2887	16.5194	18.774	20.2862	19.5131	23.2651	22.3795	17.7668	20.0525	18.2759	17.6119	18.206	17.1935	18.0116	17.8455	21.2249	21.9225	16.5521	18.0105	17.3309	17.2538	21.2312	18.4486	16.2589	18.439	16.7278	19.6111	19.2306	23.6096	22.5675	20.0388	19.5275	20.0147	14.5112	17.2691	20.4832	19.242	17.352	21.2991	18.7719	17.4648	18.7873	18.5425	19.8389	22.2977	17.6852	17.4581	17.4224
S157	18.2962	18.4	17.5371	19.4385	19.1828	19.7524	20.1476	21.4702	17.5555	20.1525	16.1945	17.7644	18.9167	18.4765	19.0446	17.9617	21.9508	19.4747	17.4041	19.3941	18.7704	18.0762	21.8745	18.8171	16.4974	16.9947	14.9113	19.9935	16.9642	23.7213	21.9603	20.5132	17.7233	19.3962	16.6867	17.3827	20.2105	18.7576	17.6776	22.2672	19.1958	17.6043	19.6518	18.5038	18.9581	20.8161	16.9947	18.7012	18.1189
S158	17.7768	16.953	17.9584	18.5066	20.1195	19.0134	23.1771	22.0623	17.8276	20.2509	17.9927	17.6063	18.2909	17.4446	18.1947	17.625	20.9307	23.0321	16.2302	17.5204	17.7813	18.7682	21.1492	18.1213	16.3561	17.9493	16.8436	19.8599	18.813	23.5848	22.4124	20.1058	20.2563	20.3529	20.764	16.6882	20.1089	19.3971	17.5502	21.5228	18.8807	17.1788	18.4229	18.7114	19.4965	22.0654	17.6508	17.0038	17.2802
S159	18.0393	17.5025	18.117	19.4261	19.7372	18.5236	22.2692	21.5718	17.7526	20.0604	18.298	17.5418	19.2384	17.9427	18.8268	18.0035	21.5858	22.0887	16.4248	17.8616	18.4167	18.5107	21.0884	18.5286	16.1217	18.1536	16.0888	20.9813	19.1637	23.7384	22.5687	19.8116	20.574	20.6968	16.5185	17.2622	21.2411	20.0912	17.8379	22.3052	19.5218	16.9004	18.7282	18.9955	19.3373	21.8473	17.783	17.4849	17.6908
S160	18.3888	17.3811	17.9619	18.8442	19.5428	18.6175	23.142	22.8096	18.1825	20.134	18.3066	18.2088	18.1366	17.6266	17.8075	18.5212	21.113	21.3333	16.4244	18.3108	18.5455	17.8118	21.8834	17.8577	16.3818	19.2783	17.4127	20.2986	18.3387	23.7156	22.4791	21.0634	19.8926	21.195	19.8257	17.0674	20.0957	20.4886	18.0185	21.5634	18.9451	17.4807	18.0831	17.6339	19.3661	20.9551	18.0446	18.1536	18.0623
S161	18.4275	16.7199	17.913	19.8735	20.5907	19.4494	22.857	21.5043	17.8769	19.2113	17.8184	17.7458	17.4778	17.237	17.2864	18.8357	20.3998	21.268	16.8932	19.0475	18.895	16.8274	22.334	17.7614	16.5187	18.2191	16.0266	19.9833	19.5243	23.5317	21.3688	20.8049	20.9467	20.9082	17.5673	15.9853	19.9732	19.8143	18.0794	21.7159	18.1533	16.6684	19.1705	17.5201	18.6923	22.7518	18.5372	18.796	17.5175
S162	18.5562	18.3299	18.3607	18.4982	18.103	21.3491	19.6105	22.7782	19.134	19.709	16.1105	18.4111	19.4371	18.853	18.8512	18.5349	21.1224	20.0002	16.6064	19.4478	18.5288	18.8188	20.6985	19.2187	17.3821	17.8308	17.6551	19.3025	17.269	24.2164	22.9046	20.499	19.5813	20.0085	18.6787	17.5675	21.1711	18.9271	17.0606	22.5902	18.6785	17.7751	18.9442	17.9516	20.0779	18.6751	17.4379	18.8322	17.5445
S163	18.0782	17.7407	23.0635	18.8022	18.4598	21.0376	21.9245	22.9435	17.6065	19.367	17.9194	18.016	18.4866	18.464	19.0006	18.2145	19.8438	20.781	16.2459	18.4469	19.1361	18.9277	21.4458	18.3806	17.5109	18.3953	18.4258	19.4513	17.1494	23.8615	22.6161	19.8452	19.7196	20.5175	19.3046	16.8853	20.2069	19.6749	17.1368	21.7104	17.97	17.1799	18.505	18.2609	19.5476	21.1232	18.7509	17.95	17.7857
S164	17.5048	18.0265	16.4822	19.3129	20.6209	22.0676	23.8044	22.7625	20.7253	20.4382	18.7804	17.6266	18.979	18.0167	18.7103	18.4261	22.0815	21.749	17.4115	18.5883	18.2648	17.9412	21.9626	19.0895	15.7325	18.7777	17.7828	20.0978	19.0168	24.0967	22.5789	20.4169	20.7383	20.6865	18.9281	17.5247	20.6563	19.5608	18.2615	22.3886	19.9508	17.7143	19.2797	18.7336	20.4001	22.8526	19.312	17.2868	18.1171
S165	18.5466	16.3558	18.2437	20.2632	20.3079	19.2638	23.2095	21.9385	18.0087	18.8983	18.0415	18.2208	17.56	17.0352	17.5986	18.7433	20.4724	21.5632	16.8456	18.0753	19.2741	17.7237	21.4087	17.4779	16.0288	18.2368	16.5087	19.7597	19.5335	23.5615	22.0429	19.7745	21.0645	21.3509	16.3121	15.762	20.3243	19.7634	17.846	21.8971	17.8679	16.8847	19.7245	17.5991	18.1659	23.1995	18.4756	18.9493	17.1817
S166	18.4035	17.6834	18.0645	18.9267	19.4369	18.663	23.1657	22.7172	16.6387	20.3591	18.2284	17.5331	18.2667	18.2656	18.5611	18.1053	20.6731	21.8725	16.2558	18.5189	18.338	18.2178	21.2996	19.015	16.5874	17.9118	16.7867	19.4405	18.7656	24.4041	23.2639	20.3284	20.5441	21.0129	17.2937	17.8141	20.2724	19.6596	17.532	22.4563	18.9885	17.3703	19.51	19.2888	20.0766	21.8365	17.4713	18.6255	17.4457
S167	17.2468	18.8939	17.5184	19.1102	19.0773	19.9483	20.6339	21.6693	18.3375	19.6614	16.2731	17.7085	17.7505	17.529	17.4264	17.846	21.3905	19.1974	15.883	18.3455	18.4153	18.2509	21.3206	18.1755	16.0331	17.2823	14.9766	19.7377	17.6835	23.6213	22.5569	20.0274	17.2743	19.6252	18.5887	16.3394	19.5918	18.1778	17.3182	22.7598	18.5704	17.4566	19.0401	17.8838	19.2321	21.218	17.1488	17.839	17.8538
S168	18.2815	17.9735	17.2605	18.0856	19.6876	20.8014	22.8474	22.5481	18.5546	20.1095	18.4277	16.3723	18.7698	18.3328	18.7663	18.3654	20.6688	21.7476	16.4036	18.6948	17.8812	18.0935	21.2013	18.9452	16.7046	18.0985	17.3405	19.3955	17.9049	23.8712	22.5875	20.1999	20.0885	20.7375	19.3764	17.5927	20.4771	19.8125	17.6897	22.2802	18.9783	17.6602	18.8354	19.1459	20.5528	21.8302	18.1726	18.128	17.8275
S169	18.7862	18.4992	18.4661	19.1351	19.9887	20.5316	22.9477	22.7382	18.3388	19.9387	18.2946	17.9334	18.7148	18.3024	19.0881	18.4321	21.0067	21.4944	16.1107	17.8205	17.9877	18.2084	21.2016	17.6283	16.5671	18.5875	17.0932	20.2363	18.3103	23.6975	23.0679	20.5791	19.8526	20.5885	19.7816	17.2964	20.3981	19.8869	17.597	22.1047	19.032	17.9518	18.647	18.117	20.6173	21.9331	17.7753	18.1731	17.8502
S170	19.0818	19.1291	16.7721	20.9903	20.4578	20.6877	23.1752	22.7029	18.8839	21.8836	19.0891	18.2735	18.8015	18.2516	18.9502	18.6798	22.7518	22.3945	17.794	18.6666	19.0136	18.7573	22.6796	18.1227	17.1695	19.2381	16.8764	21.0287	19.7276	24.6541	22.8617	21.1043	20.0214	20.5467	17.0276	17.4966	21.7412	20.8741	18.5907	22.1645	20.899	17.8123	19.5968	19.2993	19.757	22.3417	18.6565	17.9888	19.2523
S171	17.9034	18.4097	18.6092	18.9728	19.3557	19.8575	20.3126	22.3435	18.0533	20.133	16.9182	18.1823	19.2553	17.9807	17.7948	18.0529	21.315	19.1367	16.6897	18.9511	18.5265	19.0677	22.2398	18.573	17.0166	17.3426	15.6339	20.1672	17.5672	23.4202	22.383	20.556	17.8887	19.7584	20.2733	16.9542	20.0276	18.4467	17.6285	22.4626	19.0384	17.2317	19.9941	17.8949	19.7063	20.7008	17.3401	18.1861	17.8466
S172	19.5012	18.2027	19.2693	19.512	19.3693	20.1401	23.6749	23.3252	18.1246	20.5367	18.9628	17.9196	18.534	17.9899	18.6235	18.8911	21.8842	21.8973	17.6723	19.3667	18.2438	18.1171	21.9892	17.8453	16.5732	19.8264	18.0821	20.1225	17.8714	24.3127	23.04	20.23	18.7422	21.4152	19.3342	17.1791	20.2808	20.4657	17.5822	21.7926	19.6412	18.5791	18.9622	18.5956	19.6453	21.9192	18.1244	18.5652	18.0769
S173	18.6666	17.3338	16.3788	19.0012	19.4969	21.4511	23.055	22.4823	18.8931	19.5331	18.4354	17.5875	18.4477	17.3876	18.6586	18.5875	21.3569	21.8929	16.9294	19.4475	18.1798	19.2775	20.9952	18.6884	16.4216	19.4582	18.5718	19.6854	18.2583	24.0511	22.7555	19.7837	20.2648	21.7538	18.4469	17.2848	20.8711	20.4062	17.6264	21.9876	19.1767	17.842	18.8796	19.3701	19.9228	21.6099	19.0543	17.9235	18.0439
S174	18.6316	17.0013	15.7768	19.0606	20.2786	17.7653	22.9295	22.2081	16.7323	19.9216	18.0317	17.9642	17.6126	17.222	17.6485	17.8834	20.7497	22.541	16.4148	17.6416	17.9612	17.284	20.954	18.5642	16.137	18.0432	16.0282	19.5216	18.4107	23.5424	21.9944	19.7471	20.0015	20.0157	18.4696	16.4393	20.1507	19.3294	17.3179	21.5039	18.9325	16.7955	17.7708	18.9956	19.1621	21.4875	17.3984	17.5438	17.4903
S175	16.2573	18.359	18.1086	18.8445	19.1342	19.9786	20.2007	22.2937	18.4788	19.8287	16.8224	18.51	18.4242	18.9757	17.8817	17.8693	21.2811	18.5828	17.8558	19.4007	18.5606	17.143	21.6819	19.0462	16.5884	16.9983	14.8611	20.5222	17.2908	23.5431	22.3427	20.4524	18.0177	19.7087	19.0252	17.3772	19.8095	18.0773	17.209	21.981	18.7471	16.7523	19.4547	18.5499	19.2685	20.6053	16.9419	18.7046	18.4947
S176	19.2113	18.8383	17.5728	19.1774	18.6378	19.9692	22.3503	23.2458	17.4739	19.8967	18.4369	19.2639	18.1771	17.7699	19.1682	18.8869	20.7789	21.2229	16.0954	19.0184	18.6319	19.0165	21.9809	16.9792	17.3458	18.9763	16.8475	19.964	17.5608	24.0496	22.3919	20.8382	18.3921	20.6046	19.5618	17.1179	19.4862	20.1481	17.3955	22.2312	18.593	17.9658	17.8727	17.483	19.6255	21.4564	17.9637	18.6003	18.817
S177	18.206	17.5918	17.4046	18.4407	18.8524	20.3849	21.5817	22.7336	17.7559	19.9118	17.9688	18.3224	18.5795	18.1837	19.0659	18.5844	20.1429	21.6027	15.9491	18.9153	18.5916	19.3707	21.2573	18.444	16.8035	18.6391	16.2269	19.0922	17.0731	23.6926	22.5256	20.6187	19.81	20.8489	19.5337	16.8981	19.4505	20.148	17.0476	22.0884	18.344	17.3973	18.59	18.0118	19.7566	21.3812	17.7208	17.7052	18.538
S178	17.6404	17.175	18.054	18.2442	19.8126	20.5257	23.549	22.4869	19.1021	19.9113	17.8975	16.9126	18.5947	17.283	17.8899	17.5445	20.9186	21.8768	16.098	15.7694	17.8326	17.6559	20.978	18.7376	15.896	17.9105	17.4469	19.2436	18.006	24.2362	22.5229	19.1319	19.5154	20.3949	15.4513	16.7462	20.6021	19.6089	17.2404	21.8927	18.7384	17.0753	18.8779	18.8602	19.331	22.5907	18.0873	16.2927	17.0358
S179	18.9909	17.3061	17.7998	18.9358	19.4799	21.2321	23.5061	23.0684	18.4743	19.9849	18.4625	16.9868	18.5802	18.7096	19.1267	18.3404	20.9424	21.9724	17.0802	18.8055	18.3482	18.6074	21.366	18.8957	16.2487	18.6684	17.865	19.2145	18.1061	24.1745	22.4654	20.2652	20.5232	21.318	16.4044	17.5244	20.8636	19.6767	17.3617	22.0311	19.0463	17.3769	19.2682	19.4208	19.6272	21.3893	18.4116	18.213	17.4772
S180	17.9145	17.4511	18.0642	18.0993	18.7074	20.946	21.4431	22.4038	18.3365	19.2504	17.6688	18.0662	18.2977	18.2423	18.45	18.1766	19.4888	21.2327	16.338	18.5064	18.859	18.569	20.6554	18.2923	16.8032	17.7824	16.6418	18.5325	17.8091	23.335	21.4066	20.1223	19.6719	19.8525	18.9391	17.0273	20.189	19.5095	15.986	22.1398	17.6505	16.5114	18.7242	17.7555	19.1084	21.2218	17.5753	17.1787	17.4853
S181	17.7522	16.9079	17.6096	19.2834	20.0046	18.6448	22.6844	22.2603	17.3954	19.2408	17.9389	17.2766	18.0101	16.7892	16.7025	17.8462	20.8621	21.7365	16.3018	17.5553	18.5417	17.7729	20.9986	18.1777	16.1277	18.3637	16.06	19.5887	18.1572	23.3185	22.7248	19.7807	19.3722	20.6307	16.7787	16.1407	20.2437	20.0946	17.1128	21.5044	18.3893	16.9112	17.8909	17.6479	18.9339	20.6588	17.3662	17.7905	17.2086
S182	17.9571	15.3761	18.592	19.8006	20.602	18.0326	23.39	21.5916	17.1685	18.7932	18.0259	18.0426	16.4324	16.7129	17.6522	18.2938	19.9537	20.839	16.2683	17.7701	18.8627	17.3962	21.4961	17.7749	16.0105	18.2424	14.6857	19.1699	18.1919	23.2392	21.1331	20.0726	20.5243	20.9053	16.1442	15.9433	18.9268	19.4036	17.4486	21.1624	17.3864	16.3433	18.7234	17.6555	17.8935	22.9112	17.5444	18.4327	17.1254
S183	17.9076	17.2168	17.4543	19.3236	20.3613	18.3976	23.6138	22.7173	17.3011	19.6395	18.3312	17.2533	18.1231	16.8906	18.1947	17.966	20.9455	21.7996	16.4578	17.8585	18.0042	17.8333	21.2711	18.3329	16.0067	18.3724	16.8609	19.1235	19.4886	23.7366	22.0822	20.3361	19.9128	20.652	16.9812	17.3045	20.401	19.5558	17.4087	21.3689	19.0519	17.6051	18.5687	18.3645	19.4552	22.1648	17.639	17.8991	17.7666
S184	18.9324	18.8338	17.2712	19.427	19.1059	21.2703	20.0701	21.7763	19.017	18.9214	16.2836	18.0739	18.3924	18.5994	18.9208	17.9352	21.3217	19.2792	16.6554	18.817	18.3896	17.9207	21.5526	19.0573	17.1272	16.7233	14.6962	19.8557	16.3909	24.0491	22.5981	20.5126	17.3003	19.5056	17.4169	17.3076	20.5282	18.2684	17.2706	22.1555	18.7927	17.564	19.4688	18.3511	19.2421	20.7088	17.4858	18.4826	17.8152
S185	16.7588	16.2567	17.3908	19.0428	20.4379	18.6917	22.8733	21.7841	16.8496	18.6525	16.8681	18.184	17.0902	16.9952	17.6497	18.3738	19.8049	20.4108	16.1399	19.1689	19.0853	16.4627	21.7676	18.9639	17.2226	17.4452	15.8418	19.8508	18.4255	23.0514	21.3398	20.6611	20.2975	20.1224	15.9276	16.2421	19.0969	18.9655	17.6796	20.6565	17.4453	16.6668	18.7556	18.0467	18.4278	22.1504	17.6413	18.6887	17.1846
S186	17.9225	18.492	16.7483	19.4492	19.2653	21.8307	20.1424	22.0204	19.2401	19.9509	15.9832	18.1969	18.582	17.9551	18.7232	18.0444	21.1599	19.2387	16.8876	18.9456	18.7396	18.0721	21.6375	18.9952	16.9461	16.83	15.2476	19.7772	17.5416	23.8352	22.4121	20.8012	17.5206	19.3523	16.3559	17.0777	20.1028	18.2012	17.2902	22.3217	18.5373	17.7631	19.3132	18.3781	19.6683	20.6339	17.78	18.1226	18.2072
S187	20.0978	15.7316	16.3962	19.2145	20.4267	19.7079	23.2929	21.8777	18.2986	18.9508	17.5127	17.7877	17.6954	16.7043	17.4201	18.2584	19.6944	21.3026	16.8084	18.4002	18.7755	16.3979	21.7645	18.764	16.7767	17.3302	16.9755	19.6858	18.9312	23.0472	21.246	20.37	21.1001	20.5012	16.5401	16.425	19.7431	19.1577	17.5399	20.9613	17.788	16.7487	18.87	18.2209	18.9679	22.4712	18.7053	17.8201	16.8987
S188	17.9023	18.1211	16.4323	19.1943	19.373	19.8376	22.9025	22.6107	17.3067	20.4447	18.6127	19.0179	18.7054	18.2726	19.1118	18.5114	21.0024	21.9104	16.134	18.4906	18.223	18.6453	21.7042	18.8378	16.6443	18.5763	15.7754	19.9712	18.6521	24.4594	23.2313	21.0042	19.5769	20.9888	18.3683	17.6121	19.8659	19.8626	17.6898	22.0487	19.2384	17.4445	19.1549	18.6757	20.5166	21.8848	17.8343	18.8215	18.0719
S189	17.6033	18.4914	17.221	19.196	19.0948	19.6483	23.0598	22.8833	17.6715	20.3445	18.243	18.3927	18.8724	18.4159	19.2312	18.5092	20.9078	21.8153	16.0435	18.9629	18.4006	17.9199	21.4793	18.4539	16.6778	18.7883	16.8717	19.7485	18.0898	24.0068	22.9827	20.9971	19.5875	20.3178	18.2719	17.497	20.1904	19.5843	17.4543	22.1506	19.104	17.9887	19.4844	18.4938	20.4153	22.0782	18.1328	18.9623	18.1768
S190	19.2477	18.4079	17.9571	19.3568	19.6688	22.3968	22.9194	22.683	19.6532	20.2124	18.4042	18.3017	17.8304	17.6394	18.8767	18.5825	20.9077	21.1941	16.1667	18.4072	18.149	18.9504	21.8749	18.0486	16.4763	18.4563	16.4299	19.8829	18.3956	24.1853	20.8147	20.6727	19.7627	20.4967	18.5868	17.1437	19.0774	19.9623	17.6574	22.0436	18.5886	17.7469	18.8458	18.2411	20.1647	21.8906	18.6651	17.9486	18.0354
S191	17.7715	17.3802	17.3729	19.0349	19.806	18.3278	23.0272	22.5794	17.302	19.964	18.3273	18.359	18.0385	17.1336	17.6696	18.3383	20.5985	20.9363	16.2053	18.2455	18.3498	18.4822	21.6235	17.7903	16.8545	18.7303	16.8342	19.655	18.3936	23.5365	21.6848	20.1202	18.7633	20.0791	16.0669	17.2622	19.4472	19.8908	17.1758	21.2143	18.6814	16.9834	18.2011	17.3487	18.8202	19.9794	17.8144	18.5086	17.8359
S192	17.7536	17.3277	16.9509	18.5841	17.7461	20.7845	19.7429	22.6569	18.2527	19.1851	16.8553	18.0653	18.2472	17.7332	18.3684	18.4934	20.5781	19.3095	16.8084	19.4549	18.2651	17.8621	20.7385	19.1564	16.8517	17.8857	16.8543	19.0935	16.749	23.9318	21.9263	20.485	19.7796	16.1787	18.2493	17.1637	20.2305	19.6236	16.845	21.6955	18.4066	17.5222	18.1584	18.3083	19.7614	19.5532	17.5699	18.3081	17.6163
S193	20.3798	18.0687	22.2843	19.2938	20.6458	20.2114	23.1797	22.6673	18.9369	20.6505	18.3528	18.8413	19.1582	18.4037	18.2116	18.7966	22.4057	22.0286	17.2992	18.8221	18.6273	18.2715	22.0885	18.4037	16.2855	18.9608	17.0439	20.473	20.5363	24.3245	22.2545	20.7827	20.2491	20.5615	19.6532	17.061	20.7941	20.3289	18.3021	21.4748	20.3828	18.0003	19.1358	19.0712	19.5879	21.8613	18.7116	18.2666	18.5647
S194	16.5286	17.8031	20.2545	19.0543	19.5636	20.9669	20.652	22.8361	17.252	19.2791	17.2594	18.3337	18.5103	17.8053	19.0856	18.2142	20.1823	20.4114	16.9621	18.6675	18.7508	18.9612	20.5338	18.1794	16.445	18.6133	16.8667	19.5273	17.6077	23.7649	22.379	19.6394	18.9194	19.7831	19.2909	16.7337	19.8159	18.844	16.4836	22.0546	17.5493	16.4951	19.0798	18.1999	19.3883	21.2987	17.2984	17.8743	17.613
S195	20.793	18.1735	14.9677	19.681	19.7358	20.8837	23.6845	23.5251	18.3832	21.3207	19.1898	19.6989	19.7145	19.1974	19.7948	19.2874	22.5269	21.2415	18.5652	19.0816	18.9317	18.6398	22.2734	18.4247	16.9012	20.1748	17.4008	20.6568	18.3632	24.6277	22.8379	21.6059	19.9979	20.9527	18.1741	17.9768	20.5005	20.3298	18.5087	22.0645	20.1761	19.0595	20.0927	19.1201	20.6733	21.5983	18.3495	18.3997	18.9824
S196	18.1936	17.5072	19.1815	18.7561	20.8007	18.4426	23.5866	22.6217	17.3838	20.4081	18.2418	17.4891	18.2836	17.3897	18.1483	17.9388	21.415	22.4238	16.7626	17.5889	17.8464	18.577	21.4158	18.3318	16.2962	18.4054	16.2597	20.0532	19.3894	23.9835	22.6433	20.2457	20.1931	20.3991	17.9431	17.3108	21.1675	19.527	17.6127	21.4677	19.3084	17.4105	18.6514	18.5313	19.8515	22.422	17.53	18.2142	17.7255
S197	18.8328	18.0485	19.1872	19.9076	19.9142	19.3509	23.0724	22.7306	17.6785	20.3693	18.406	18.1993	17.8935	17.6302	18.7889	18.5849	21.5285	21.8585	17.4885	18.7028	17.9962	18.3469	21.5105	18.5643	16.5144	18.6013	16.0426	19.8028	19.9244	23.9213	22.2875	20.3642	20.0849	20.4591	17.2534	16.7369	20.1994	20.1073	17.491	21.7584	19.7692	17.1028	18.3654	18.3489	19.2744	21.8779	18.311	17.765	17.9757
S198	18.8155	16.2435	17.0444	20.374	20.9444	19.4219	23.4197	21.8148	18.2479	19.0136	17.9887	18.0946	17.7269	17.2417	17.9479	18.8464	20.8641	20.8006	16.9515	18.8992	19.0563	17.0923	22.3159	18.1609	16.1859	17.8725	16.4514	20.2923	19.3092	23.0295	21.2045	20.6026	20.3049	20.6912	18.1119	16.9117	19.7321	19.5037	17.876	20.8543	18.1078	16.8875	19.2544	17.644	18.54	22.9967	18.2365	19.1043	17.4527
S199	18.8328	16.8929	16.4541	18.4752	20.1931	19.5298	22.5593	22.2555	17.9285	19.6994	17.8537	17.7388	17.3739	16.7393	17.1913	17.8724	20.2325	20.8104	16.1632	18.1127	18.2755	19.161	21.3139	18.1711	16.3452	18.809	17.07	19.8981	17.7586	23.3817	21.2841	20.161	18.4383	20.1663	15.5688	16.5303	19.9717	19.8727	17.0117	20.8426	18.0731	17.1529	17.7896	17.9158	18.9413	20.2686	18.1138	17.1917	17.2962
S200	18.7837	17.6004	16.3491	19.3997	19.2901	19.9812	21.9685	22.9245	18.0064	20.3234	17.7938	18.6529	18.8802	18.2967	18.8953	18.3385	19.8093	20.5715	16.7604	19.1747	18.9137	17.898	20.5957	18.2437	16.6008	18.7683	16.1526	19.2894	17.4589	23.979	22.6353	20.4483	19.532	20.3654	19.917	16.7165	20.8409	19.9792	16.7864	22.3743	18.1252	17.1753	19.2493	18.1332	19.5032	21.7594	17.5374	18.0174	18.1583
S201	17.8582	18.6324	17.435	19.1597	18.962	20.1576	21.0733	23.1128	17.7256	19.8097	17.0902	18.2667	18.1124	17.9748	18.9994	18.1838	20.6715	19.8942	16.9242	19.2275	18.3984	18.3796	21.1172	18.4425	17.336	18.3227	15.7258	19.714	17.533	23.6788	22.4845	20.4441	18.4877	19.7737	18.7103	16.9966	19.9192	19.2766	16.4168	21.9308	18.0432	17.3928	19.0147	18.3256	19.4658	21.0079	17.0547	18.2791	17.7983
S202	18.3566	18.0523	17.3964	19.5085	20.3102	19.7028	23.0729	22.3665	18.4436	19.9869	18.61	17.6997	18.5225	17.4289	18.21	18.5926	22.2683	22.0212	17.2138	18.6775	18.2677	18.3997	21.9772	18.0289	16.4159	18.8765	16.5253	19.9152	20.4307	24.1209	22.0206	20.6321	19.5089	20.1088	17.1689	16.4748	20.8922	19.8433	17.6664	21.2775	19.6202	17.4693	18.7432	18.4174	19.3925	21.5285	18.2665	18.3446	18.0744
S203	18.7126	18.6395	20.4325	19.3145	18.2579	21.806	19.7553	22.6217	19.2606	19.7845	16.4244	18.4106	18.9607	18.8794	18.7227	18.2711	21.5276	20.3416	17.4741	19.9948	19.0459	18.7902	21.2703	19.7899	17.0756	18.0944	16.3667	19.9728	20.1137	24.4021	22.7605	21.5982	19.2971	14.4649	19.6046	17.6522	21.098	19.2403	16.8554	23.0011	19.2828	18.0283	19.9654	18.9555	19.6423	19.7933	17.4737	19.7032	18.0628
S204	18.3548	17.5332	16.9684	18.3247	18.8224	19.8647	21.3561	22.382	17.7786	19.9889	17.5349	18.1883	17.9474	17.8399	18.3143	18.1491	19.4546	21.3353	15.5493	18.6897	18.5689	17.9731	20.8453	17.9678	16.0999	18.0865	16.295	19.3711	17.3431	22.9011	21.6848	20.0044	20.1266	20.2421	18.5177	16.7604	19.5967	19.5432	17.1238	22.0037	17.3076	17.3276	17.9258	17.9438	19.2131	21.2018	17.3737	17.9626	17.6863
S205	17.4433	18.8134	18.6015	19.7775	19.1819	22.4715	20.0101	21.5828	19.9272	20.0386	16.3758	18.7698	18.4609	18.016	18.7669	17.9044	22.3	18.3564	17.5064	19.8401	18.7668	18.5638	22.0714	19.397	16.8401	17.1379	14.7362	20.3959	17.3729	24.1571	21.3211	20.9442	19.4738	19.5547	18.3894	17.4742	19.5385	18.9007	18.2644	22.1871	18.9689	18.1782	19.5012	18.1024	19.6735	20.9092	18.3996	17.216	18.3098
S206	18.9828	15.8893	16.499	19.2171	20.2038	18.4513	23.1755	21.7184	17.4263	18.7356	17.0184	18.2767	17.2996	16.8851	17.6729	18.7206	20.1326	20.4165	16.4761	18.7278	19.0091	16.0765	21.9966	18.2359	16.5162	17.5596	14.7331	20.12	19.1042	23.4304	21.6472	20.6672	20.4666	20.6394	15.6538	15.9593	18.3651	18.9086	17.1986	20.9306	17.4701	17.0614	18.9299	17.4095	18.5818	22.6455	17.7759	18.6689	17.5738
S207	19.5229	18.273	16.695	18.8167	19.2425	21.3702	19.643	21.9618	18.9089	19.6162	16.2844	17.6738	18.1225	18.8867	18.6733	17.7408	20.3596	19.394	17.0969	17.6266	18.8538	16.5976	21.0735	19.3648	17.0653	15.6803	15.3253	19.977	17.6386	23.8793	22.5502	19.3724	19.2318	19.3066	18.7513	16.5527	20.1977	18.2427	16.8466	22.6076	18.054	17.3438	20.0941	19.5492	19.0025	20.4028	17.1311	16.6739	17.0647
S208	18.3069	17.9964	16.5856	18.9269	19.4238	20.8297	23.5165	23.5333	18.3341	21.09	18.5838	18.2881	18.0936	18.758	18.6842	19.0467	21.4811	21.2685	18.512	19.7793	18.1739	19.0424	22.2248	18.4447	16.3151	19.8261	17.7654	20.1046	18.1156	24.2807	21.561	20.7807	20.0316	21.941	19.95	17.9749	19.1923	20.7828	17.8056	22.156	19.841	18.2291	19.356	18.9827	20.8422	21.501	18.2839	18.0923	18.274
S209	17.1189	17.9601	16.6276	18.9928	19.0294	20.3946	19.5831	21.4632	18.233	19.9743	15.8784	17.8697	18.756	18.3437	18.5908	18.0527	21.3004	18.2874	17.3132	18.9209	18.3579	17.417	21.5777	19.0483	16.8181	16.5338	15.4222	20.1638	17.339	23.7791	22.2215	20.6389	19.2006	19.0353	17.7763	17.5682	20.2494	17.1329	17.1936	22.0343	18.1154	16.9762	18.9867	18.6867	19.7249	19.4673	17.001	18.0856	17.8142
S210	17.6678	17.0812	16.2589	18.7519	20.0021	19.3006	23.3945	22.5284	17.8517	19.653	18.1726	17.0271	17.8453	17.1389	17.918	17.8164	21.1184	21.899	16.4082	17.7812	17.9653	18.4378	21.2234	18.5587	16.3367	18.3279	17.2328	19.5652	17.7583	23.6793	23.0137	19.4056	20.4877	20.2027	15.7695	17.1251	20.0054	19.4577	17.1341	21.1029	18.6456	17.5414	18.6576	18.5747	19.6532	22.2536	17.89	16.7266	17.0542
S211	18.1797	17.6098	18.0864	19.4216	20.1105	19.3354	22.7787	22.3352	17.3553	19.4425	17.9069	17.879	18.9469	17.2778	18.5229	17.9913	21.396	21.456	17.0757	18.485	18.2088	18.763	21.1287	18.6529	16.0931	18.5161	15.6932	19.3554	19.3732	23.8546	22.0842	19.8845	20.4352	20.0659	16.8158	16.7916	21.1144	19.8234	17.382	21.1541	19.2702	17.4641	18.8747	18.1399	19.0047	21.7064	17.6232	17.9044	18.1928
S212	18.9512	17.4627	18.3102	18.9994	19.7757	19.2093	22.9998	22.8655	18.1771	20.7625	18.6303	18.7114	17.9624	16.9839	18.0208	18.516	21.0287	20.9473	16.894	18.686	19.2121	18.1831	21.8543	18.5647	16.7161	19.4256	16.8232	20.3003	18.1364	23.6251	22.2652	20.7013	19.6748	20.347	16.8351	16.9618	19.831	20.4382	17.4565	21.3271	18.8001	17.5858	18.1988	18.1303	19.1118	20.3557	18.1291	18.8151	18.1267
S213	20.6498	19.1068	18.7093	20.3276	19.5866	20.9914	23.652	23.7649	18.6224	21.5589	18.8759	18.099	19.7072	18.616	19.2442	19.3285	22.5933	22.6205	19.0316	19.9598	18.876	19.7738	22.3321	18.1084	16.7932	20.2689	17.7089	20.1899	18.0759	24.9775	23.5088	21.0216	19.5099	21.7107	17.1088	17.9356	21.1795	20.8936	18.1604	22.6216	20.0786	18.9951	20.0976	19.5559	20.2554	22.0196	18.439	19.3062	19.038
S214	18.3914	18.8945	18.8959	19.2582	18.2779	20.2105	19.3903	22.6591	17.6983	20.2428	16.6292	18.5643	17.9373	18.7565	19.539	18.7612	21.487	19.609	16.6387	19.9839	18.1033	18.6195	21.3022	19.616	18.0301	18.282	15.8624	19.5141	18.9929	24.6398	22.4154	21.2138	19.3467	13.7262	19.9573	17.7703	20.2037	19.1984	16.7538	23.012	19.3769	17.4882	19.3911	18.2061	20.1646	19.9891	17.1624	18.8771	17.6748
S215	20.1206	17.1578	22.8244	18.7017	19.5611	17.8564	22.6742	22.7115	17.1639	19.7354	18.4293	18.5907	17.4697	17.0899	17.7249	18.5195	20.4518	21.636	16.0208	17.7585	18.7641	18.6351	21.2275	17.9363	16.8904	19.0386	16.3693	19.4624	18.1534	23.3321	21.7778	19.8867	19.6835	21.0304	17.6535	17.5197	20.108	20.2024	17.3135	21.0892	18.2863	17.069	17.1198	17.8645	19.0792	20.1303	17.9071	16.8427	17.2776
S216	17.9457	15.3892	18.2094	19.1648	20.5677	17.9044	22.7878	21.6118	17.2231	18.3569	16.5921	17.6352	17.5047	16.5185	17.35	18.2242	19.7976	20.5452	16.4586	18.199	18.8456	16.3272	21.8932	18.8569	15.9045	16.6506	15.157	19.6473	18.6385	23.2127	21.7748	19.6254	20.918	20.4909	17.3065	16.7666	19.3934	18.8309	16.9749	20.9659	17.5822	16.5568	18.9352	18.3155	18.0668	22.4183	17.394	17.4452	16.5051
S217	19.4978	18.2907	16.5771	18.7296	19.2052	20.2027	23.3786	23.381	18.1514	21.0799	18.656	17.6833	18.7359	17.8649	18.336	18.9374	21.9481	22.1978	17.7222	19.1937	18.4787	18.706	21.7243	18.9767	16.2021	19.7576	17.5123	19.6366	17.7029	24.7766	22.6448	20.1871	20.153	21.2374	17.1621	18.0092	20.8759	20.021	17.4768	21.9069	19.4344	18.5154	19.6774	19.7011	19.7997	21.7712	17.9469	18.028	18.3421
S218	17.0697	18.511	18.9991	19.1108	18.8366	20.9078	19.4829	21.2659	18.5601	20.1699	16.1788	18.2837	18.472	18.3422	19.2267	18.429	21.7852	18.4492	17.3356	18.9289	19.0956	18.9485	21.8759	18.7484	16.945	16.6289	14.8088	19.8428	17.681	23.9599	22.0421	21.1352	18.1278	19.2869	17.1855	17.5323	20.1208	17.9988	17.0696	21.915	18.5865	17.7201	19.3225	18.189	19.2005	19.9683	17.526	18.5669	17.3999
S219	19.6904	16.5706	16.8147	19.7293	20.5189	18.2187	23.4273	22.1078	16.9747	20.0113	17.6896	18.6177	17.5569	18.6692	17.9202	18.9928	20.5272	20.893	17.1518	18.9725	18.9668	17.3006	22.1622	18.8432	17.6202	17.747	15.7579	20.0031	19.5927	22.9709	21.4631	21.1032	21.3926	20.6974	17.9043	16.8841	19.6844	19.6425	17.1973	21.2961	19.2012	17.5482	18.9953	18.0011	18.6323	22.3749	18.0699	18.4182	17.546
S220	18.6444	17.9649	16.8967	18.663	18.6397	20.2339	21.875	22.8578	17.6653	20.0528	17.9844	18.1829	18.3482	18.3429	19.1615	18.466	20.1438	20.779	15.8813	18.6775	18.9699	18.676	21.1431	18.0801	16.9913	18.897	17.2175	19.4418	17.1825	23.4863	22.053	19.9813	19.1073	20.2137	19.5185	16.7348	20.6098	19.957	16.2694	21.9808	17.8739	17.3488	19.0864	17.952	18.8111	21.7785	17.8508	17.5571	18.0933
S221	19.2211	16.7679	21.6844	18.8639	19.7891	18.4605	22.7431	22.7134	17.741	19.8974	18.0811	18.0492	17.8931	16.1848	17.7656	18.1032	20.5447	20.7902	16.4016	18.2582	18.7824	17.0876	21.6719	18.6688	16.5089	18.923	16.3888	19.519	16.7164	23.5719	21.3622	20.1494	18.3325	20.4683	19.4167	16.534	18.2814	19.8956	17.3407	20.8785	18.5041	17.009	17.5678	17.921	18.7844	19.8249	17.7314	18.2681	17.5335
S222	18.6719	18.0889	18.0396	19.392	19.4279	19.8727	21.0878	22.9188	17.5401	20.5515	16.9748	18.0125	18.723	18.3965	19.004	18.0326	20.7375	20.228	17.2084	19.1611	19.0298	17.5055	21.3967	18.6361	16.673	18.5505	16.5265	19.2618	17.0446	24.1546	22.8626	20.1432	18.4187	19.5932	18.0761	16.6652	20.8847	19.2539	16.8271	21.4414	18.0075	17.361	19.3507	18.6686	19.2649	21.6643	17.1075	18.7229	17.7919
S223	21.0714	19.4563	20.9022	20.21	18.9825	20.7518	20.8023	22.9383	18.0054	20.7953	17.6803	17.4134	18.5185	18.5559	19.1396	18.7975	21.5084	20.3294	17.58	18.7625	18.7228	18.021	21.6348	17.9391	17.8586	19.2025	17.1527	19.9977	18.049	24.3004	22.4388	20.0053	17.804	19.985	19.3838	16.9381	21.2991	19.7539	18.0945	22.1674	18.8506	17.7192	19.2483	18.0926	19.8128	21.5543	18.0626	17.9956	18.1288
S224	19.4127	16.5701	17.1784	18.9477	19.7937	18.2946	22.1493	22.3424	17.2186	19.4759	18.2028	18.1828	16.8335	16.2357	17.0218	18.0842	19.8571	20.8327	16.1664	18.02	18.198	17.1845	20.88	18.2888	17.2552	18.8408	17.062	19.8042	18.504	22.5167	21.6018	19.9307	19.39	20.0687	17.7478	16.6365	19.1745	19.6398	17.0442	20.4653	17.8491	16.2361	17.3468	17.5603	18.9592	19.1427	17.7339	17.6622	17.1505
S225	17.7725	18.8212	22.6908	20.2419	19.581	20.5752	21.0406	22.8634	18.2158	20.3252	17.5581	18.5868	18.6653	18.012	19.5285	18.5095	21.5245	20.1632	17.374	19.4795	19.0347	19.8548	21.8468	17.6615	17.0365	18.9538	16.262	20.1253	17.8615	24.0846	22.4476	20.5231	18.8934	20.2849	19.0419	16.974	20.7882	19.636	17.2322	21.5836	19.1442	17.0681	19.7763	18.7767	19.0491	21.7562	17.6103	18.8675	18.2162
S226	17.8813	17.4662	22.8579	19.2109	19.4932	22.7218	22.3411	22.7482	19.3912	20.7046	18.2743	18.6955	18.6789	18.131	19.1878	18.6055	20.3093	21.6343	16.1646	18.635	18.4108	18.558	21.4046	18.9886	16.9991	18.4345	17.6506	20.0205	18.5695	23.5354	19.707	20.6357	20.6606	20.8403	18.4741	17.2977	20.6229	19.8433	17.6702	22.0423	18.5826	17.7391	18.8163	19.2492	20.5827	21.5247	19.1213	17.9377	17.6469
S227	19.5951	15.9551	16.9299	19.3226	20.819	19.142	22.9642	21.5964	17.9699	20.3428	17.3986	18.5599	17.9378	17.1663	17.7819	19.0896	20.6254	20.4361	17.4248	18.61	19.0826	17.6916	22.1681	18.4866	16.7634	17.8144	17.8097	20.4154	19.4636	22.8083	21.5072	21.0568	20.2017	20.9144	17.4721	16.9959	20.2975	19.6954	17.7248	20.8981	18.0133	16.7677	18.4762	18.0182	18.6891	22.3563	18.7067	18.242	17.6752
[truncated: 44 more columns]
