# Supplementary material for: SEPROGADIC – serum protein-based gastric cancer prediction model for prognosis and selection of proper adjuvant therapy
Source: Sci Rep. 2018 Nov 15;8:16892. doi: 10.1038/s41598-018-34858-x (PMC6237900; doi:10.1038/s41598-018-34858-x)
Supplement: Supplementary file 6 — Supplementary Table S5 [file 41598_2018_34858_MOESM6_ESM.xlsx]

## Sheet: Sheet1
Supplementary Table S5. Univariate survival ROC analysis from 2 years to 6 years by year
Index	UniprotID	Variables	Panels	AUC (2 years)	AUC (3 years)	AUC (4 years)	AUC (5 years)	AUC (6 years)	P-value (6 year)
1	None	Stage	x	0.745507	0.795411	0.758561	0.741925	0.72397	NA
2	None	Adjuvant Therapy	x	0.505212	0.572212	0.603614	0.5933	0.586501	NA
3	P01011	AACT	ND (Non-depleted)	0.663551	0.642678	0.667508	0.606153	0.578612	0.0313096
4	P02760	AMBP	ND	0.576923	0.532512	0.504545	0.512569	0.511249	0.719759
5	P02652	APOA2	ND	0.537024	0.515776	0.519931	0.508104	0.5323	0.363976
6	P02654	APOC1	ND	0.595255	0.584833	0.539308	0.544048	0.502094	0.0869415
7	P02649	APOE	ND	0.505392	0.515522	0.503571	0.546158	0.502309	0.362234
8	P02745	C1QA	ND	0.58519	0.600287	0.612487	0.643769	0.670577	0.00275521
9	P02746	C1QB	ND	0.510065	0.512792	0.558753	0.505487	0.532513	0.185413
10	P02747	C1QC	ND	0.567937	0.504268	0.510202	0.52608	0.529227	0.197889
11	P00751	CFAB	ND	0.655284	0.613603	0.585729	0.540197	0.501664	0.0554147
12	P01031	CO5	ND	0.773185	0.712038	0.724218	0.662413	0.628198	0.000218356
13	P10643	CO7	ND	0.722142	0.663569	0.65078	0.644527	0.598553	0.0103141
14	P02748	CO9	ND	0.691948	0.617885	0.629113	0.62309	0.604775	0.0296763
15	P23142	FBLN1	ND	0.574407	0.545985	0.508006	0.502351	0.501351	0.717812
16	P02751	FINC	ND	0.583753	0.593364	0.519392	0.517318	0.530517	0.264744
17	P69905	HBA1	ND	0.579799	0.529243	0.509796	0.530749	0.532794	0.0579685
18	P17936	IBP3	ND	0.511862	0.532764	0.538096	0.528054	0.555673	0.346119
19	P01591	IGJ	ND	0.504673	0.548576	0.514379	0.522336	0.537895	0.477902
20	P07225	PROS	ND	0.731488	0.665464	0.656541	0.587018	0.551096	0.0379603
21	P00734	THRB	ND	0.56578	0.540113	0.531512	0.504496	0.531332	0.241899
22	P02774	VTDB	ND	0.695902	0.658382	0.635376	0.558936	0.532203	0.173612
23	P05062	ALDOB	MD (MARS14-depleted)	0.522646	0.557559	0.520621	0.510517	0.514361	0.414024
24	P15144	AMPN	MD	0.654565	0.671389	0.651135	0.623927	0.610526	0.00294372
25	P08519	APOA	MD	0.501797	0.532162	0.514019	0.519832	0.506723	0.338209
26	Q76LX8	ATS13	MD	0.545651	0.53099	0.508732	0.516755	0.521673	0.274984
27	Q15582	BGH3	MD	0.552121	0.523335	0.546764	0.514321	0.524508	0.748283
28	P30043	BLVRB	MD	0.589144	0.584076	0.575591	0.571348	0.571138	0.0312464
29	P00736	C1R	MD	0.549245	0.515809	0.520894	0.517027	0.514177	0.511671
30	P09871	C1S	MD	0.507548	0.551761	0.602984	0.556552	0.560555	0.0307998
31	P00918	CA2	MD	0.586988	0.558519	0.527466	0.550469	0.544041	0.111768
32	P12830	CADH1	MD	0.515456	0.582607	0.626659	0.61531	0.61354	0.0065321
33	Q9BY67	CADM1	MD	0.525162	0.501746	0.53885	0.536778	0.546883	0.196891
34	P07858	CATB	MD	0.530913	0.587405	0.592307	0.554885	0.520897	0.357853
35	P53634	CATC	MD	0.603163	0.599798	0.615311	0.595471	0.552895	0.0542573
36	P07339	CATD	MD	0.72358	0.717842	0.732492	0.672186	0.64808	0.00429026
37	P09668	CATH	MD	0.637671	0.588129	0.626269	0.586292	0.572323	0.19581
38	Q13740	CD166	MD	0.501438	0.524681	0.571846	0.512672	0.538644	0.261561
39	P16070	CD44	MD	0.597771	0.591864	0.574413	0.560646	0.546297	0.346826
40	P06276	CHLE	MD	0.512221	0.507142	0.509989	0.50132	0.5178	0.417088
41	P12109	CO6A1	MD	0.707764	0.625238	0.592129	0.573236	0.569009	0.0610179
42	P12111	CO6A3	MD	0.563264	0.555966	0.589456	0.542083	0.543435	0.184112
43	P49747	COMP	MD	0.538102	0.506651	0.532514	0.508258	0.500623	0.982775
44	P20023	CR2	MD	0.547807	0.506817	0.511157	0.507382	0.519476	0.235862
45	P01034	CYTC	MD	0.538821	0.553485	0.515802	0.517642	0.509341	0.623591
46	Q01459	DIAC	MD	0.518692	0.542586	0.550533	0.550906	0.548257	0.0405715
47	P27487	DPP4	MD	0.508267	0.557323	0.544327	0.544075	0.56053	0.299814
48	Q14126	DSG2	MD	0.523005	0.532408	0.586736	0.569743	0.588996	0.0234774
49	P13929	ENOB	MD	0.504313	0.505455	0.554008	0.551724	0.559152	0.160378
50	P14625	ENPL	MD	0.578361	0.526653	0.538264	0.528447	0.528598	0.454796
51	P00488	F13A	MD	0.509346	0.507978	0.524474	0.508914	0.514171	0.552398
52	P00742	FA10	MD	0.623293	0.644063	0.644299	0.601735	0.570935	0.0729657
53	P03951	FA11	MD	0.56614	0.669374	0.701621	0.646679	0.629478	0.000127256
54	Q12805	FBLN3	MD	0.549605	0.60051	0.603635	0.58651	0.587655	0.0757707
55	P08637	FCG3A	MD	0.607836	0.535409	0.539953	0.525306	0.507692	0.62789
56	P11362	FGFR1	MD	0.503235	0.508807	0.542708	0.515656	0.516982	0.56199
57	P02675	FIBB	MD	0.591301	0.630444	0.668195	0.603932	0.600294	0.0485338
58	Q14956	GPNMB	MD	0.508627	0.597101	0.6357	0.610058	0.592739	0.0155746
59	P40197	GPV	MD	0.540259	0.560794	0.511364	0.516394	0.504666	0.967866
60	P11021	GRP78	MD	0.512221	0.556955	0.58353	0.54795	0.55196	0.286303
61	P00390	GSHR	MD	0.573329	0.581808	0.53774	0.528272	0.523198	0.515799
62	Q14520	HABP2	MD	0.580877	0.624059	0.643727	0.582767	0.566421	0.0401035
63	Q16270	IBP7	MD	0.54601	0.562397	0.569399	0.558143	0.543572	0.13372
64	P27930	IL1R2	MD	0.556434	0.565341	0.58512	0.575958	0.566793	0.0875738
65	P55103	INHBC	MD	0.655643	0.608516	0.646154	0.600321	0.58986	0.00753021
66	P11279	LAMP1	MD	0.56614	0.553267	0.573461	0.571963	0.537149	0.294988
67	P07195	LDHB	MD	0.56578	0.622077	0.642349	0.626675	0.622121	0.0493082
68	Q07954	LRP1	MD	0.53271	0.578872	0.547809	0.566381	0.555864	0.0467952
69	P40925	MDH1	MD	0.575845	0.517355	0.517832	0.516442	0.515067	0.155808
70	P08493	MGP	MD	0.555715	0.595133	0.64004	0.574954	0.556499	0.139541
71	P08253	MMP2	MD	0.579439	0.61341	0.607374	0.578538	0.57155	0.141017
72	P14780	MMP9	MD	0.640187	0.531852	0.560304	0.538852	0.53211	0.675839
73	Q13201	MMRN1	MD	0.614306	0.624494	0.644711	0.584403	0.583409	0.0231474
74	P02144	MYG	MD	0.588066	0.521764	0.507319	0.511478	0.504033	0.647858
75	P13591	NCAM1	MD	0.581596	0.512989	0.556165	0.527209	0.516694	0.174793
76	O15394	NCAM2	MD	0.537024	0.584339	0.611398	0.601098	0.571854	0.0486892
77	O00533	NCHL1	MD	0.521567	0.632035	0.678757	0.646166	0.612915	0.00480709
78	Q13093	PAFA	MD	0.504673	0.52281	0.530122	0.535891	0.531519	0.296695
79	Q15113	PCOC1	MD	0.5266	0.507493	0.546058	0.521486	0.550551	0.0588543
80	Q96S96	PEBP4	MD	0.666786	0.578934	0.610341	0.583164	0.553441	0.335453
81	P12955	PEPD	MD	0.597771	0.62264	0.657869	0.641376	0.621168	0.000344113
82	P13796	PLSL	MD	0.551042	0.509351	0.524172	0.520109	0.534163	0.345089
83	P62937	PPIA	MD	0.531632	0.53739	0.548587	0.535624	0.528623	0.128344
84	P22891	PROZ	MD	0.553918	0.535914	0.538414	0.532884	0.540152	0.287714
85	O00391	QSOX1	MD	0.510784	0.588567	0.583496	0.562169	0.53746	0.0824113
86	Q8WZ75	ROBO4	MD	0.551761	0.56521	0.596534	0.575292	0.591362	0.012584
87	P06703	S10A6	MD	0.5266	0.537133	0.544155	0.552089	0.560137	0.147991
88	P06702	S10A9	MD	0.517973	0.540948	0.529177	0.53709	0.537109	0.363671
89	P08294	SODE	MD	0.570094	0.578115	0.587563	0.577646	0.57389	0.161407
90	P09486	SPRC	MD	0.602804	0.59631	0.568909	0.540126	0.528944	0.155671
91	P37837	TALDO	MD	0.516894	0.547573	0.541831	0.528147	0.511293	0.095354
92	P10599	THIO	MD	0.573688	0.591304	0.575268	0.553546	0.537503	0.401319
93	Q86YW5	TRML1	MD	0.569734	0.507088	0.515686	0.502161	0.500278	0.987348
94	P07996	TSP1	MD	0.601006	0.565341	0.593954	0.577703	0.574273	0.0101702
95	P11684	UTER	MD	0.515456	0.577356	0.535997	0.52977	0.556422	0.175118
