# Supplementary material for: SEPROGADIC – serum protein-based gastric cancer prediction model for prognosis and selection of proper adjuvant therapy
Source: Sci Rep. 2018 Nov 15;8:16892. doi: 10.1038/s41598-018-34858-x (PMC6237900; doi:10.1038/s41598-018-34858-x)
Supplement: Supplementary file 7 — Supplementary Table S6 [file 41598_2018_34858_MOESM7_ESM.xlsx]

## Sheet: Sheet1
Supplementary Table S6. Results of prognostic and AT selection modules in two panels
Clinical information							Prognosis module				AT selection module
							MD panel		ND panel		MD panel		ND panel
Sample Index	Stage	DFS	Recurrence	AT	PG score	AT score	predicted PG score	Risk group	predicted PG score	Risk group	predicted AT score	Subtype	predicted AT score	Subtype
S1	3	70.33	0	CCRT	1	1	1.15929	High	0.907249	High	0.194741	tCCRT	1.00585	fCCRT
S10	3	35.73	1	CTX	2	0	1.32219	High	1.83494	High	0.461693	fCTX	0.540632	fCTX
S100	2	61.37	1	CCRT	2	2	0.738294	Low	0.492294	Low	1.16842	fCCRT	0.840188	tCCRT
S101	1	71.83	0	CTX	1	1	0.659983	Low	0.7812	High	0.882561	fCTX	1.03069	tCTX
S102	3	77.3	0	CCRT	0	0	0.722675	Low	0.612579	Low	0.652853	tCCRT	0.741702	tCCRT
S103	2	18.23	1	CCRT	2	2	1.08385	High	0.814903	High	0.999879	fCCRT	0.862937	tCCRT
S104	2	68.83	0	CTX	1	1	0.833278	High	0.600787	Low	1.03214	tCTX	1.14263	tCTX
S105	2	69.77	0	CCRT	1	1	0.790258	High	0.912211	High	1.00301	fCCRT	0.491025	tCCRT
S106	2	68.93	0	CTX	1	1	0.576339	Low	0.636174	Low	0.791477	fCTX	0.839216	fCTX
S107	2	78.83	0	CCRT	0	0	0.863562	High	0.61312	Low	1.14048	fCCRT	0.878702	tCCRT
S108	1	84.6	0	CCRT	0	0	0.523222	Low	0.323895	Low	1.23306	fCCRT	0.763213	tCCRT
S109	3	69.2	0	CCRT	1	1	0.853319	High	0.634975	Low	1.11527	fCCRT	0.406531	tCCRT
S110	3	77.87	0	CTX	0	2	0.505047	Low	0.592797	Low	0.888694	tCTX	0.992581	tCTX
S111	4	71.6	0	CTX	1	1	0.670801	Low	1.16083	High	0.885472	fCTX	0.876195	fCTX
S112	3	65.9	0	CTX	1	1	1.03439	High	1.01981	High	1.12326	tCTX	1.25065	tCTX
S113	2	44	1	CTX	2	0	0.754974	High	0.946637	High	0.821643	fCTX	0.930055	tCTX
S114	3	36.07	1	CTX	2	0	1.11405	High	1.29735	High	0.924394	tCTX	0.687767	fCTX
S115	2	87.23	0	CTX	0	2	0.313543	Low	0.324417	Low	1.02237	tCTX	0.786646	fCTX
S116	3	81.5	0	CCRT	0	0	0.871784	High	0.742723	High	0.752608	tCCRT	0.547108	tCCRT
S117	2	83.87	0	CTX	0	2	0.61573	Low	0.519667	Low	1.43888	tCTX	0.945647	tCTX
S118	1	68.7	0	CCRT	1	1	0.473569	Low	0.661649	Low	0.931013	fCCRT	0.921472	fCCRT
S119	3	36.8	1	CCRT	2	2	1.33955	High	0.816402	High	1.11434	fCCRT	1.12157	fCCRT
S120	2	84.03	0	CTX	0	2	0.810493	High	0.270929	Low	0.842217	fCTX	0.853361	fCTX
S121	4	65.5	0	CCRT	1	1	1.10786	High	1.2502	High	0.756526	tCCRT	0.808616	tCCRT
S123	2	69.1	0	CCRT	1	1	0.245779	Low	0.92014	High	1.01276	fCCRT	1.07925	fCCRT
S124	3	17.2	1	CTX	2	0	1.05805	High	1.05062	High	0.740038	fCTX	0.733443	fCTX
S125	1	72.37	0	CCRT	0	0	0.850806	High	0.506734	Low	1.10161	fCCRT	0.981689	fCCRT
S126	2	91.1	0	CCRT	0	0	0.452975	Low	0.807245	High	0.533219	tCCRT	0.441283	tCCRT
S127	4	24.1	1	CTX	2	0	1.42709	High	0.90197	High	0.476403	fCTX	0.790009	fCTX
S128	2	86.33	0	CCRT	0	0	0.722596	Low	0.573924	Low	0.960898	fCCRT	1.01016	fCCRT
S129	2	29.97	1	CTX	2	0	0.724046	Low	0.532672	Low	0.459023	fCTX	0.700907	fCTX
S13	2	90.17	0	CTX	0	2	0.351937	Low	0.612274	Low	1.20567	tCTX	1.01584	tCTX
S131	2	80.67	0	CCRT	0	0	1.20829	High	0.905798	High	1.2779	fCCRT	0.989028	fCCRT
S132	2	47.53	0	CTX	1	1	0.824813	High	0.795244	High	0.606289	fCTX	1.14549	tCTX
S133	2	23.9	1	CCRT	2	2	0.98044	High	0.979468	High	1.33599	fCCRT	0.870953	tCCRT
S134	2	92.73	0	CCRT	0	0	0.684199	Low	0.590338	Low	1.00741	fCCRT	0.872728	tCCRT
S135	3	80.43	0	CTX	0	2	0.888794	High	0.569631	Low	0.912893	tCTX	0.73221	fCTX
S136	2	16.73	1	CTX	2	0	0.918734	High	1.31118	High	0.254904	fCTX	0.532704	fCTX
S137	1	91.8	0	CCRT	0	0	0.34061	Low	0.320854	Low	0.768338	tCCRT	0.83417	tCCRT
S138	4	20.1	1	CTX	2	0	0.957933	High	1.54633	High	1.00317	tCTX	0.680084	fCTX
S139	1	68.3	0	CCRT	1	1	0.364298	Low	0.274604	Low	0.56501	tCCRT	1.13524	fCCRT
S14	2	75.1	0	CCRT	0	0	1.13098	High	0.702657	Low	0.853284	tCCRT	0.969063	fCCRT
S140	3	74.2	0	CTX	0	2	0.740048	High	0.777513	High	0.824907	fCTX	1.07163	tCTX
S141	2	86.33	0	CTX	0	2	-0.0742749	Low	0.592055	Low	1.01772	tCTX	0.683628	fCTX
S142	2	88.9	0	CTX	0	2	0.726722	Low	0.76819	High	1.1849	tCTX	0.869852	fCTX
S143	2	65.8	0	CCRT	1	1	0.519682	Low	0.565517	Low	1.72717	fCCRT	1.19816	fCCRT
S144	4	64.53	0	CTX	1	1	1.0459	High	1.08015	High	1.49793	tCTX	0.995261	tCTX
S145	2	69	0	CTX	1	1	0.776787	High	0.745712	High	1.1835	tCTX	1.01122	tCTX
S146	2	91.47	0	CCRT	0	0	0.90822	High	0.946518	High	1.0696	fCCRT	1.08569	fCCRT
S147	3	75.93	0	CTX	0	2	0.300034	Low	0.619199	Low	0.709834	fCTX	0.942372	tCTX
S148	3	83.57	0	CTX	0	2	0.0432332	Low	0.693121	Low	0.820638	fCTX	0.909444	fCTX
S15	2	94.97	0	CCRT	0	0	0.765345	High	1.16684	High	0.387204	tCCRT	0.833632	tCCRT
S150	1	80.03	0	CTX	0	2	0.530208	Low	0.376581	Low	0.69203	fCTX	0.917681	tCTX
S152	2	68.97	0	CCRT	1	1	0.634008	Low	0.60803	Low	0.267488	tCCRT	0.788974	tCCRT
S153	3	48.7	1	CCRT	2	2	0.583602	Low	0.697644	Low	1.29801	fCCRT	0.850216	tCCRT
S154	1	76.47	0	CTX	0	2	0.344645	Low	0.951236	High	1.29633	tCTX	0.616387	fCTX
S155	3	65.07	0	CCRT	1	1	0.841248	High	1.10592	High	1.21342	fCCRT	0.863683	tCCRT
S156	2	48.23	0	CTX	1	1	0.904605	High	0.216631	Low	0.840224	fCTX	0.957687	tCTX
S157	2	76.33	0	CCRT	0	0	0.632976	Low	0.869764	High	0.525115	tCCRT	0.809235	tCCRT
S158	3	76.83	0	CCRT	0	0	0.987343	High	0.678022	Low	1.35103	fCCRT	1.07805	fCCRT
S159	2	74	0	CCRT	0	0	0.538622	Low	1.0908	High	0.959763	fCCRT	0.442971	tCCRT
S16	3	73.53	0	CTX	0	2	0.660977	Low	0.486593	Low	1.06878	tCTX	0.983887	tCTX
S160	2	91.53	0	CCRT	0	0	0.806875	High	0.934355	High	1.12179	fCCRT	0.958483	fCCRT
S162	2	76.5	0	CTX	0	2	0.227797	Low	0.719101	Low	1.04394	tCTX	0.829936	fCTX
S163	1	65.13	0	CTX	1	1	0.880581	High	0.712939	Low	1.54695	tCTX	0.611628	fCTX
S164	3	74	0	CTX	0	2	0.749245	High	1.01901	High	0.957482	tCTX	1.56711	tCTX
S165	1	68.07	0	CTX	1	1	0.342315	Low	-0.159501	Low	0.629346	fCTX	1.03507	tCTX
S166	3	65.23	0	CTX	1	1	1.35582	High	0.721079	High	1.18442	tCTX	1.08678	tCTX
S167	1	65.8	0	CTX	1	1	0.604746	Low	0.433684	Low	0.523382	fCTX	0.905556	fCTX
S168	1	65.1	0	CCRT	1	1	0.566633	Low	0.389703	Low	1.33278	fCCRT	1.07249	fCCRT
S169	4	30.73	1	CCRT	2	2	1.15418	High	1.02958	High	1.9278	fCCRT	0.977678	fCCRT
S17	3	65.47	0	CCRT	1	1	1.39927	High	1.62056	High	0.707431	tCCRT	0.677261	tCCRT
S170	1	48.77	0	CTX	1	1	0.665062	Low	0.384247	Low	0.62861	fCTX	0.655801	fCTX
S171	3	79.77	0	CTX	0	2	0.56274	Low	0.820561	High	1.60302	tCTX	0.862562	fCTX
S172	3	65.13	0	CCRT	1	1	0.983346	High	0.895661	High	1.40283	fCCRT	1.02476	fCCRT
S173	2	102.37	0	CCRT	0	0	0.55798	Low	0.899211	High	1.0237	fCCRT	1.02659	fCCRT
S174	2	100.9	0	CTX	0	2	0.713481	Low	0.683812	Low	0.973768	tCTX	0.882013	fCTX
S175	4	11.03	1	CTX	2	0	1.70914	High	1.3662	High	0.519739	fCTX	0.609752	fCTX
S176	2	67.6	0	CTX	1	1	0.583948	Low	0.613787	Low	1.45097	tCTX	0.868623	fCTX
S178	1	35.97	0	CTX	1	1	0.23622	Low	0.557167	Low	1.25839	tCTX	1.23139	tCTX
S179	1	36.07	0	CTX	1	1	1.05324	High	0.773664	High	0.941809	tCTX	0.908172	fCTX
S18	4	19.6	1	CCRT	2	2	1.30014	High	0.982882	High	0.958853	fCCRT	0.983667	fCCRT
S180	2	85.93	0	CCRT	0	0	0.632237	Low	0.394234	Low	0.884791	tCCRT	0.834788	tCCRT
S181	1	82.07	0	CTX	0	2	0.546609	Low	0.401484	Low	0.935126	tCTX	1.00794	tCTX
S182	2	81.53	0	CTX	0	2	0.839214	High	0.114383	Low	0.859155	fCTX	1.30881	tCTX
S183	1	68.07	0	CCRT	1	1	0.283211	Low	0.722123	High	1.17172	fCCRT	1.16084	fCCRT
S184	3	50.77	1	CTX	2	0	0.808185	High	1.242	High	1.15167	tCTX	0.607922	fCTX
S185	3	67.8	0	CCRT	1	1	0.692197	Low	0.66492	Low	0.910432	fCCRT	0.878685	tCCRT
S186	1	94	0	CTX	0	2	-0.0863736	Low	1.01489	High	1.13451	tCTX	0.218686	fCTX
S187	2	103.93	0	CCRT	0	0	0.287834	Low	0.473086	Low	1.13856	fCCRT	0.831231	tCCRT
S188	2	96.6	0	CCRT	0	0	0.975241	High	0.654983	Low	0.966427	fCCRT	0.985191	fCCRT
S19	1	94.53	0	CCRT	0	0	0.692111	Low	0.24475	Low	0.797487	tCCRT	1.22671	fCCRT
S190	3	93.77	0	CTX	0	2	0.465665	Low	1.02583	High	0.914488	tCTX	0.717826	fCTX
S191	2	67.5	0	CCRT	1	1	0.638527	Low	0.461578	Low	0.787507	tCCRT	1.00958	fCCRT
S192	3	14.27	1	CTX	2	0	0.601349	Low	1.17384	High	0.332594	fCTX	0.7571	fCTX
S193	3	104	0	CCRT	0	0	0.87477	High	0.831257	High	0.347938	tCCRT	0.419258	tCCRT
S194	2	101.87	0	CCRT	0	0	0.589676	Low	1.04636	High	0.685924	tCCRT	0.686802	tCCRT
S195	3	31.63	1	CCRT	2	2	1.09244	High	0.73005	High	0.996948	fCCRT	0.955135	fCCRT
S196	4	83.87	0	CTX	0	2	1.14764	High	1.11381	High	1.12693	tCTX	0.933023	tCTX
S197	3	95.37	0	CCRT	0	0	1.09362	High	1.2496	High	0.421346	tCCRT	0.63676	tCCRT
S198	1	92.57	0	CTX	0	2	0.0788318	Low	0.112336	Low	1.07859	tCTX	0.951027	tCTX
S199	1	52.93	1	CTX	2	0	0.268472	Low	0.791696	High	1.11922	tCTX	0.894878	fCTX
S2	2	64.2	0	CCRT	1	1	0.861857	High	0.886657	High	1.37717	fCCRT	1.16298	fCCRT
S20	1	79.13	0	CTX	0	2	0.635493	Low	0.279218	Low	0.980357	tCTX	1.37082	tCTX
S200	4	153	0	CTX	0	2	1.16491	High	0.606289	Low	0.569626	fCTX	1.06524	tCTX
S201	1	67.37	0	CCRT	1	1	0.508875	Low	0.978465	High	0.83912	tCCRT	1.0977	fCCRT
S202	2	101	0	CCRT	0	0	0.158675	Low	0.463423	Low	0.871206	tCCRT	0.515487	tCCRT
S203	1	72.83	0	CCRT	0	0	0.248876	Low	0.328055	Low	0.68494	tCCRT	0.717097	tCCRT
S204	1	94.07	0	CCRT	0	0	0.614684	Low	0.188508	Low	0.926394	fCCRT	0.781113	tCCRT
S205	1	75.17	0	CCRT	0	0	0.0715106	Low	0.598726	Low	0.759998	tCCRT	0.739447	tCCRT
S208	1	42.43	1	CTX	2	0	1.17494	High	1.1942	High	0.21447	fCTX	0.87976	fCTX
S209	3	57.83	0	CTX	1	1	0.553037	Low	0.760992	High	0.62811	fCTX	0.939117	tCTX
S21	1	94.3	0	CCRT	0	0	0.77441	High	0.760372	High	0.278746	tCCRT	1.00241	fCCRT
S210	2	93.4	0	CCRT	0	0	1.12864	High	0.651296	Low	0.932676	fCCRT	1.23271	fCCRT
S211	2	104.07	0	CTX	0	2	0.138137	Low	0.745615	High	1.12857	tCTX	0.543254	fCTX
S212	3	99.97	0	CCRT	0	0	0.863915	High	0.838057	High	0.752788	tCCRT	1.2865	fCCRT
S213	3	93.83	0	CCRT	0	0	1.00324	High	0.664981	Low	0.409743	tCCRT	0.928713	fCCRT
S214	4	101.3	0	CCRT	0	0	1.0859	High	0.760949	High	0.787651	tCCRT	0.835334	tCCRT
S215	2	97.9	0	CTX	0	2	0.538251	Low	0.695642	Low	1.08029	tCTX	0.938116	tCTX
S216	1	80.7	0	CCRT	0	0	0.0483122	Low	0.516407	Low	0.616679	tCCRT	1.00686	fCCRT
S217	3	79.97	0	CCRT	0	0	0.841946	High	0.61099	Low	0.468898	tCCRT	1.05633	fCCRT
S219	2	63.7	0	CCRT	1	1	1.16687	High	0.570195	Low	1.14471	fCCRT	0.752001	tCCRT
S22	3	79.67	0	CTX	0	2	0.800957	High	0.697253	Low	1.26774	tCTX	1.36668	tCTX
S220	2	65.23	0	CTX	1	1	0.798628	High	0.614135	Low	1.04326	tCTX	0.769137	fCTX
S221	3	102.2	0	CCRT	0	0	0.401763	Low	0.808922	High	0.539982	tCCRT	0.901775	tCCRT
S222	3	103.5	0	CTX	0	2	1.06843	High	1.20194	High	0.923465	tCTX	1.07976	tCTX
S223	3	61.07	1	CTX	2	0	0.879773	High	1.35051	High	0.867525	fCTX	0.653379	fCTX
S224	1	64.63	0	CTX	1	1	0.664832	Low	0.422404	Low	0.707924	fCTX	0.809051	fCTX
S225	3	38.27	1	CTX	2	0	0.502021	Low	1.61952	High	0.778896	fCTX	0.82376	fCTX
S226	3	97.97	0	CTX	0	2	0.287839	Low	0.899544	High	1.10598	tCTX	0.798409	fCTX
S227	3	105.33	0	CCRT	0	0	0.496922	Low	0.926905	High	0.742606	tCCRT	0.841032	tCCRT
S23	1	67.53	0	CCRT	1	1	0.549569	Low	0.161233	Low	0.753898	tCCRT	1.35505	fCCRT
S24	2	67.7	0	CCRT	1	1	0.949941	High	0.765104	High	0.709611	tCCRT	0.661025	tCCRT
S25	3	64.9	0	CTX	1	1	1.43094	High	1.26477	High	0.885999	fCTX	0.607219	fCTX
S26	3	76.27	0	CCRT	0	0	0.977732	High	0.787475	High	1.05813	fCCRT	1.13839	fCCRT
S27	1	73.07	0	CTX	0	2	0.436226	Low	0.396927	Low	0.938204	tCTX	1.19117	tCTX
S28	4	36.03	0	CCRT	1	1	1.61863	High	1.33957	High	0.152265	tCCRT	1.11452	fCCRT
S3	2	64.43	0	CCRT	1	1	0.766756	High	0.847518	High	1.39237	fCCRT	1.0228	fCCRT
S30	3	21.2	1	CTX	2	0	1.13465	High	0.769776	High	0.88313	fCTX	0.925571	tCTX
S31	2	70.73	0	CCRT	1	1	1.04032	High	0.61076	Low	0.377879	tCCRT	0.809033	tCCRT
S32	1	93.33	0	CTX	0	2	0.759668	High	0.604596	Low	1.31689	tCTX	1.0363	tCTX
S33	2	30.4	1	CTX	2	0	1.11216	High	0.768989	High	0.903882	tCTX	0.981836	tCTX
S34	1	92.87	0	CCRT	0	0	0.337319	Low	0.622272	Low	1.50255	fCCRT	0.914289	fCCRT
S36	3	12.93	1	CCRT	2	2	1.1945	High	1.09881	High	0.577747	tCCRT	0.982253	fCCRT
S37	1	66.9	0	CTX	1	1	1.02355	High	0.470528	Low	0.767912	fCTX	0.841598	fCTX
S38	3	27.17	1	CCRT	2	2	1.14803	High	1.23567	High	1.16476	fCCRT	1.1005	fCCRT
S39	2	76.27	0	CCRT	0	0	0.982463	High	0.251953	Low	0.68454	tCCRT	0.966155	fCCRT
S40	1	81.5	0	CTX	0	2	0.371219	Low	0.819412	High	1.18476	tCTX	0.822165	fCTX
S41	2	51.1	1	CCRT	2	2	0.834138	High	0.817093	High	1.24638	fCCRT	0.68764	tCCRT
S42	1	35.4	0	CCRT	1	1	0.50034	Low	0.964957	High	0.633005	tCCRT	1.32707	fCCRT
S43	2	79.03	0	CTX	0	2	0.755512	High	0.590755	Low	1.57048	tCTX	1.37501	tCTX
S44	2	78.77	0	CCRT	0	0	0.784196	High	0.796693	High	0.720464	tCCRT	0.94226	fCCRT
S45	2	66.9	0	CTX	1	1	0.386626	Low	0.533015	Low	1.33272	tCTX	0.926946	tCTX
S46	1	72.4	0	CCRT	0	0	0.520515	Low	0.604822	Low	0.932703	fCCRT	0.788008	tCCRT
S47	2	64.2	0	CCRT	1	1	1.04154	High	0.59367	Low	0.999316	fCCRT	0.644613	tCCRT
S48	1	72.57	0	CTX	0	2	0.357833	Low	0.0196421	Low	1.18085	tCTX	0.932259	tCTX
S49	2	92.77	0	CCRT	0	0	0.277044	Low	0.532316	Low	0.684203	tCCRT	0.604167	tCCRT
S5	4	40.53	1	CTX	2	0	1.78712	High	1.06071	High	0.521205	fCTX	0.922884	tCTX
S50	1	95.93	0	CCRT	0	0	0.467639	Low	0.732441	High	1.04123	fCCRT	0.734446	tCCRT
S51	1	88.8	0	CTX	0	2	0.0942685	Low	0.771593	High	0.699531	fCTX	0.797743	fCTX
S52	2	60.93	0	CTX	1	1	0.818884	High	0.757524	High	0.815793	fCTX	0.809667	fCTX
S53	2	64.37	0	CCRT	1	1	0.719006	Low	0.731654	High	0.554904	tCCRT	1.03383	fCCRT
S54	2	65.27	0	CTX	1	1	0.326726	Low	0.652617	Low	0.809342	fCTX	0.770889	fCTX
S55	2	68.07	0	CTX	1	1	1.54148	High	0.560868	Low	1.01173	tCTX	1.06145	tCTX
S56	4	24.6	1	CTX	2	0	1.40965	High	1.02257	High	0.838544	fCTX	0.832895	fCTX
S57	2	95	0	CCRT	0	0	0.517109	Low	0.868075	High	0.492386	tCCRT	0.523901	tCCRT
S58	3	72.83	0	CTX	0	2	0.737704	Low	0.953569	High	1.40478	tCTX	0.972597	tCTX
S59	1	64.33	0	CCRT	1	1	0.399007	Low	0.286665	Low	1.06055	fCCRT	1.11538	fCCRT
S6	3	15.7	1	CCRT	2	2	1.38814	High	1.27853	High	1.2396	fCCRT	0.766208	tCCRT
S60	1	66.37	1	CCRT	2	2	0.589147	Low	0.189212	Low	1.26777	fCCRT	1.11401	fCCRT
S61	2	69.53	0	CTX	1	1	0.281847	Low	0.80391	High	0.654432	fCTX	1.03135	tCTX
S62	2	66.9	0	CCRT	1	1	0.788395	High	0.660539	Low	1.28017	fCCRT	1.14218	fCCRT
S63	2	88.13	0	CTX	0	2	0.48673	Low	0.663765	Low	0.874834	fCTX	1.18017	tCTX
S64	3	34.87	1	CTX	2	0	0.865045	High	1.16162	High	0.781691	fCTX	0.476576	fCTX
S65	1	64.43	0	CCRT	1	1	0.292644	Low	0.640354	Low	0.857382	tCCRT	0.644702	tCCRT
S66	1	75.67	0	CCRT	0	0	0.206984	Low	0.499898	Low	0.972202	fCCRT	0.731821	tCCRT
S67	2	82.07	0	CTX	0	2	0.655631	Low	0.493554	Low	1.318	tCTX	0.990189	tCTX
S68	2	64.53	0	CCRT	1	1	0.760215	High	0.648727	Low	0.847392	tCCRT	0.90951	tCCRT
S69	2	81.87	0	CCRT	0	0	0.709144	Low	0.529181	Low	0.541772	tCCRT	0.734364	tCCRT
S7	2	45.87	1	CTX	2	0	1.00077	High	0.676691	Low	0.430765	fCTX	0.915642	tCTX
S71	3	75.47	0	CTX	0	2	0.498738	Low	0.446548	Low	0.728285	fCTX	1.01287	tCTX
S73	1	48.4	0	CCRT	1	1	0.382338	Low	0.352865	Low	1.48816	fCCRT	1.14635	fCCRT
S74	1	44.23	1	CTX	2	0	0.796323	High	0.689416	Low	0.830334	fCTX	0.81978	fCTX
S75	4	49.7	1	CCRT	2	2	1.14501	High	1.19909	High	1.01881	fCCRT	1.10596	fCCRT
S76	2	63.77	0	CCRT	1	1	0.971516	High	0.347609	Low	1.08626	fCCRT	0.852832	tCCRT
S77	1	78.67	0	CCRT	0	0	-0.0617528	Low	0.22159	Low	0.571857	tCCRT	0.985148	fCCRT
S78	2	72.33	0	CTX	0	2	0.599004	Low	0.730596	High	1.02293	tCTX	0.925658	tCTX
S79	1	67.77	0	CTX	1	1	0.222099	Low	0.600871	Low	0.576992	fCTX	0.630435	fCTX
S8	3	28.2	1	CTX	2	0	0.945785	High	1.01935	High	0.349322	fCTX	0.772248	fCTX
S80	2	49.47	0	CCRT	1	1	1.08957	High	0.551374	Low	1.07609	fCCRT	0.904706	tCCRT
S81	2	52.7	1	CTX	2	0	0.598505	Low	0.670236	Low	1.03012	tCTX	0.959055	tCTX
S82	1	64.37	0	CCRT	1	1	0.378631	Low	0.268805	Low	0.823658	tCCRT	1.09877	fCCRT
S83	2	87.63	0	CTX	0	2	0.482825	Low	0.630729	Low	1.18687	tCTX	1.02872	tCTX
S84	2	92.3	0	CCRT	0	0	0.321696	Low	0.257247	Low	0.546913	tCCRT	0.740856	tCCRT
S85	2	68.4	0	CCRT	1	1	0.858805	High	0.856881	High	0.832621	tCCRT	0.788964	tCCRT
S86	2	72.6	0	CCRT	0	0	0.488363	Low	0.191006	Low	0.574661	tCCRT	1.20912	fCCRT
S87	1	66	0	CTX	1	1	0.418662	Low	0.566538	Low	0.684777	fCTX	1.11175	tCTX
S88	2	79	0	CCRT	0	0	0.227991	Low	0.479358	Low	0.812504	tCCRT	0.910064	fCCRT
S89	1	72.6	0	CTX	0	2	0.819113	High	0.167321	Low	1.07748	tCTX	1.19907	tCTX
S9	2	8.2	1	CCRT	2	2	1.13631	High	0.948179	High	0.462048	tCCRT	1.00137	fCCRT
S90	2	72.63	0	CTX	0	2	0.653366	Low	0.690156	Low	0.755578	fCTX	1.04985	tCTX
S91	2	66.7	0	CCRT	1	1	1.11709	High	0.659236	Low	0.576581	tCCRT	0.747682	tCCRT
S92	3	88.53	0	CCRT	0	0	0.89854	High	0.775733	High	0.676093	tCCRT	0.868898	tCCRT
S93	1	66.2	0	CCRT	1	1	0.708017	Low	0.482862	Low	0.796132	tCCRT	0.746037	tCCRT
S96	1	48.73	0	CCRT	1	1	0.786915	High	0.892114	High	0.757422	tCCRT	0.821637	tCCRT
S97	2	68.3	0	CCRT	1	1	1.14656	High	0.568983	Low	0.832055	tCCRT	0.644731	tCCRT
S99	4	9.2	1	CCRT	2	2	0.861396	High	1.53122	High	0.72599	tCCRT	0.787875	tCCRT
S11	3	68.2	0	CTX	1	1	1.0221	High	0.714147	Low	1.00923	tCTX	1.00528	tCTX
S12	3	70.53	0	CTX	1	1	1.04936	High	0.941846	High	0.497545	fCTX	0.801423	fCTX
S122	1	69.43	0	CCRT	1	1	0.831509	High	0.811689	High	0.936986	fCCRT	0.726088	tCCRT
S130	1	68.87	0	CTX	1	1	0.351741	Low	0.554705	Low	0.989432	tCTX	1.00303	tCTX
S149	4	26.8	1	CTX	2	0	1.18772	High	1.61868	High	0.942121	tCTX	0.890845	fCTX
S151	2	71.23	0	CTX	1	1	0.773965	High	0.757958	High	0.799227	fCTX	0.949834	tCTX
S161	2	72.87	0	CCRT	0	0	0.44464	Low	0.517055	Low	0.981979	fCCRT	0.930308	fCCRT
S177	3	70.57	0	CCRT	1	1	1.05729	High	0.8185	High	0.886056	tCCRT	1.04537	fCCRT
S189	4	44.4	1	CCRT	2	2	1.06744	High	1.41589	High	1.40439	fCCRT	0.928601	fCCRT
S206	3	79.33	0	CCRT	0	0	0.632031	Low	0.988394	High	0.591473	tCCRT	0.920309	fCCRT
S207	4	42.23	0	CCRT	1	1	1.24552	High	1.45556	High	1.27516	fCCRT	1.04549	fCCRT
S218	3	66.17	0	CCRT	1	1	0.504725	Low	0.870833	High	0.772091	tCCRT	0.844868	tCCRT
S29	2	73.97	0	CCRT	0	0	0.556385	Low	0.257056	Low	0.438184	tCCRT	0.645887	tCCRT
S35	3	67.57	0	CTX	1	1	0.602071	Low	0.796434	High	0.820058	fCTX	1.07045	tCTX
S4	3	64.6	1	CTX	2	0	1.70658	High	0.850995	High	-0.0581137	fCTX	0.624971	fCTX
S70	3	75.43	0	CCRT	0	0	0.607455	Low	1.02062	High	0.792645	tCCRT	0.970872	fCCRT
S72	1	72.37	0	CCRT	0	0	0.625451	Low	0.344874	Low	0.684364	tCCRT	0.966069	fCCRT
S94	1	68.87	0	CTX	1	1	0.398383	Low	0.411429	Low	1.11328	tCTX	0.758305	fCTX
S95	3	71.03	0	CCRT	1	1	0.837898	High	0.808671	High	1.46909	fCCRT	0.894223	tCCRT
S98	4	28.87	1	CTX	2	0	1.23994	High	1.06322	High	0.66136	fCTX	0.808898	fCTX
